# Supplementary material for: Floral Complexity Traits as Predictors of Plant-Bee Interactions in a Mediterranean Pollination Web
Source: Plants (Basel). 2020 Oct 24;9(11):1432. doi: 10.3390/plants9111432 (PMC7694153; doi:10.3390/plants9111432)
Supplement: Supplementary file 1 [file plants-09-01432-s001.zip]

Archive with 12 entries (11 files):
- Supplementary for paper/
- Supplementary for paper/Code S1.ows
- Supplementary for paper/Fig. S1 Bell.jpg
- Supplementary for paper/Fig. S2 Disk.jpg
- Supplementary for paper/Fig. S3 Disk-tube.jpg
- Supplementary for paper/Fig. S4 Flag.JPG
- Supplementary for paper/Fig. S5 Funnel.JPG
- Supplementary for paper/Fig. S6 Gullet.jpg
- Supplementary for paper/Fig. S7 Head.JPG
- Supplementary for paper/Table S1 Flower abundances.xlsx
- Supplementary for paper/Table S2 Model parameters.docx
- Supplementary for paper/Table S3 Raw data.csv
