# Supplementary material for: Floral Complexity Traits as Predictors of Plant-Bee Interactions in a Mediterranean Pollination Web
Source: Plants (Basel). 2020 Oct 24;9(11):1432. doi: 10.3390/plants9111432 (PMC7694153; doi:10.3390/plants9111432)
Supplement: Supplementary file 1 [file plants-09-01432-s001.zip › Supplementary for paper/Code S1.ows]

<?xml version='1.0' encoding='utf-8'?>
<scheme description="" title="" version="2.0">
	<nodes>
		<node id="0" name="File" position="(-129.0, 138.0)" project_name="Orange3" qualified_name="Orange.widgets.data.owfile.OWFile" title="Plant name" version="" />
		<node id="1" name="Data Sampler" position="(-26.0, 129.0)" project_name="Orange3" qualified_name="Orange.widgets.data.owdatasampler.OWDataSampler" title="Data Sampler" version="" />
		<node id="2" name="Test and Score" position="(511.0, 33.0)" project_name="Orange3" qualified_name="Orange.widgets.evaluate.owtestandscore.OWTestAndScore" title="Test and Score" version="" />
		<node id="3" name="Confusion Matrix" position="(702.0, 37.0)" project_name="Orange3" qualified_name="Orange.widgets.evaluate.owconfusionmatrix.OWConfusionMatrix" title="CM logistic" version="" />
		<node id="4" name="Data Table" position="(-110.0, 16.0)" project_name="Orange3" qualified_name="Orange.widgets.data.owtable.OWDataTable" title="Data Table" version="" />
		<node id="5" name="Data Table" position="(665.0, 170.0)" project_name="Orange3" qualified_name="Orange.widgets.data.owtable.OWDataTable" title="No date" version="" />
		<node id="6" name="Data Sampler" position="(-17.0, 284.0)" project_name="Orange3" qualified_name="Orange.widgets.data.owdatasampler.OWDataSampler" title="Data Sampler (1)" version="" />
		<node id="7" name="Rank" position="(62.0, 201.0)" project_name="Orange3" qualified_name="Orange.widgets.data.owrank.OWRank" title="Rank (2)" version="" />
		<node id="8" name="Test and Score" position="(509.0, 310.0)" project_name="Orange3" qualified_name="Orange.widgets.evaluate.owtestandscore.OWTestAndScore" title="Test and Score (1)" version="" />
		<node id="9" name="Confusion Matrix" position="(716.0, 328.0)" project_name="Orange3" qualified_name="Orange.widgets.evaluate.owconfusionmatrix.OWConfusionMatrix" title="CM with date" version="" />
		<node id="10" name="File" position="(-167.0, 260.0)" project_name="Orange3" qualified_name="Orange.widgets.data.owfile.OWFile" title="Plant traits and date" version="" />
		<node id="11" name="Data Table" position="(-192.0, 367.0)" project_name="Orange3" qualified_name="Orange.widgets.data.owtable.OWDataTable" title="Data Table (2)" version="" />
		<node id="12" name="Rank" position="(490.0, 485.0)" project_name="Orange3" qualified_name="Orange.widgets.data.owrank.OWRank" title="Rank (3)" version="" />
		<node id="13" name="Scatter Plot" position="(-107.0, 399.0)" project_name="Orange3" qualified_name="Orange.widgets.visualize.owscatterplot.OWScatterPlot" title="Scatter Plot" version="" />
		<node id="14" name="Distributions" position="(42.0, 399.0)" project_name="Orange3" qualified_name="Orange.widgets.visualize.owdistributions.OWDistributions" title="Distributions" version="" />
		<node id="15" name="Rank" position="(492.0, 161.0)" project_name="Orange3" qualified_name="Orange.widgets.data.owrank.OWRank" title="Rank (1)" version="" />
		<node id="16" name="Data Table" position="(662.0, 489.0)" project_name="Orange3" qualified_name="Orange.widgets.data.owtable.OWDataTable" title="With date" version="" />
		<node id="17" name="Mosaic Display" position="(957.0, 528.0)" project_name="Orange3" qualified_name="Orange.widgets.visualize.owmosaic.OWMosaicDisplay" title="Mosaic Display" version="" />
		<node id="18" name="Box Plot" position="(-9.0, 477.0)" project_name="Orange3" qualified_name="Orange.widgets.visualize.owboxplot.OWBoxPlot" title="Box Plot" version="" />
		<node id="19" name="Pivot Table" position="(-147.0, 482.0)" project_name="Orange3" qualified_name="Orange.widgets.data.owpivot.OWPivot" title="Pivot Table" version="" />
		<node id="20" name="ROC Analysis" position="(596.0, 375.0)" project_name="Orange3" qualified_name="Orange.widgets.evaluate.owrocanalysis.OWROCAnalysis" title="ROC Analysis" version="" />
		<node id="21" name="Random Forest" position="(390.0, 363.0)" project_name="Orange3" qualified_name="Orange.widgets.model.owrandomforest.OWRandomForest" title="Random Forest (1)" version="" />
		<node id="22" name="Logistic Regression" position="(340.0, 185.0)" project_name="Orange3" qualified_name="Orange.widgets.model.owlogisticregression.OWLogisticRegression" title="Logistic Regression" version="" />
	</nodes>
	<links>
		<link enabled="true" id="0" sink_channel="Evaluation Results" sink_node_id="3" source_channel="Evaluation Results" source_node_id="2" />
		<link enabled="true" id="1" sink_channel="Data" sink_node_id="4" source_channel="Data" source_node_id="0" />
		<link enabled="true" id="2" sink_channel="Data" sink_node_id="1" source_channel="Data" source_node_id="0" />
		<link enabled="true" id="3" sink_channel="Data" sink_node_id="7" source_channel="Data Sample" source_node_id="6" />
		<link enabled="true" id="4" sink_channel="Test Data" sink_node_id="2" source_channel="Remaining Data" source_node_id="1" />
		<link enabled="true" id="5" sink_channel="Evaluation Results" sink_node_id="9" source_channel="Evaluation Results" source_node_id="8" />
		<link enabled="true" id="6" sink_channel="Test Data" sink_node_id="8" source_channel="Remaining Data" source_node_id="6" />
		<link enabled="true" id="7" sink_channel="Data" sink_node_id="2" source_channel="Data Sample" source_node_id="1" />
		<link enabled="true" id="8" sink_channel="Data" sink_node_id="8" source_channel="Data Sample" source_node_id="6" />
		<link enabled="true" id="9" sink_channel="Data" sink_node_id="11" source_channel="Data" source_node_id="10" />
		<link enabled="true" id="10" sink_channel="Data" sink_node_id="6" source_channel="Data" source_node_id="10" />
		<link enabled="true" id="11" sink_channel="Data" sink_node_id="13" source_channel="Data" source_node_id="10" />
		<link enabled="true" id="12" sink_channel="Data" sink_node_id="14" source_channel="Data" source_node_id="10" />
		<link enabled="true" id="13" sink_channel="Data" sink_node_id="5" source_channel="Scores" source_node_id="15" />
		<link enabled="true" id="14" sink_channel="Data" sink_node_id="15" source_channel="Data Sample" source_node_id="1" />
		<link enabled="true" id="15" sink_channel="Data" sink_node_id="16" source_channel="Scores" source_node_id="12" />
		<link enabled="true" id="16" sink_channel="Data" sink_node_id="12" source_channel="Data Sample" source_node_id="6" />
		<link enabled="true" id="17" sink_channel="Data" sink_node_id="18" source_channel="Data" source_node_id="10" />
		<link enabled="true" id="18" sink_channel="Data" sink_node_id="19" source_channel="Data" source_node_id="10" />
		<link enabled="true" id="19" sink_channel="Evaluation Results" sink_node_id="20" source_channel="Evaluation Results" source_node_id="8" />
		<link enabled="true" id="20" sink_channel="Learner" sink_node_id="8" source_channel="Learner" source_node_id="21" />
		<link enabled="true" id="21" sink_channel="Scorer" sink_node_id="12" source_channel="Learner" source_node_id="21" />
		<link enabled="true" id="22" sink_channel="Learner" sink_node_id="2" source_channel="Learner" source_node_id="22" />
		<link enabled="true" id="23" sink_channel="Scorer" sink_node_id="15" source_channel="Learner" source_node_id="22" />
	</links>
	<annotations />
	<thumbnail />
	<node_properties>
		<properties format="pickle" node_id="0">gAN9cQAoWBIAAABjb250cm9sQXJlYVZpc2libGVxAYhYDAAAAHJlY2VudF9wYXRoc3ECXXEDKGNv
cmFuZ2V3aWRnZXQudXRpbHMuZmlsZWRpYWxvZ3MKUmVjZW50UGF0aApxBCmBcQV9cQYoWAcAAABh
YnNwYXRocQdYPwAAAEQ6L1Byb2plY3RzL1BsYW50cyBzcGVjaWFsIGlzc3VlIDIwMjAvT3duIHBh
cGVyL1Zpc2l0c19sb25nLmNzdnEIWAYAAABwcmVmaXhxCVgHAAAAYmFzZWRpcnEKWAcAAAByZWxw
YXRocQtYDwAAAFZpc2l0c19sb25nLmNzdnEMWAUAAAB0aXRsZXENWAAAAABxDlgFAAAAc2hlZXRx
D2gOWAsAAABmaWxlX2Zvcm1hdHEQTnViaAQpgXERfXESKGgHWEkAAABEOi9Qcm9qZWN0cy9QbGFu
dHMgc3BlY2lhbCBpc3N1ZSAyMDIwL093biBwYXBlci9DYXJtZWwgMjAxNS0yMDE2IGRhdGEuY3N2
cRNoCWgKaAtYGQAAAENhcm1lbCAyMDE1LTIwMTYgZGF0YS5jc3ZxFGgNaA5oD2gOaBBOdWJoBCmB
cRV9cRYoaAdYRQAAAEM6L1Byb2dyYW0gRmlsZXMvT3JhbmdlL2xpYi9zaXRlLXBhY2thZ2VzL09y
YW5nZS9kYXRhc2V0cy9ob3VzaW5nLnRhYnEXaAlYDwAAAHNhbXBsZS1kYXRhc2V0c3EYaAtYCwAA
AGhvdXNpbmcudGFicRloDWgOaA9oDmgQTnViaAQpgXEafXEbKGgHWEMAAABDOi9Vc2Vycy91c2Vy
L0Rvd25sb2Fkcy9jbGltYXRlX2NoYW5nZSAoMSkgLSBjbGltYXRlX2NoYW5nZSAoMSkuY3N2cRxo
CU5oC05oDWgOaA9oDmgQTnViaAQpgXEdfXEeKGgHWCoAAABEOi9Qcm9qZWN0cy9Ib3NzZW4yMDEz
L09yZGluYXRpb25fdGF4YS5jc3ZxH2gJTmgLTmgNaA5oD2gOaBBOdWJoBCmBcSB9cSEoaAdYIAAA
AEM6L1VzZXJzL3VzZXIvRG93bmxvYWRzL3dpbmUuY3N2cSJoCU5oC05oDWgOaA9oDmgQTnViaAQp
gXEjfXEkKGgHWEUAAABDOi9Qcm9ncmFtIEZpbGVzL09yYW5nZS9saWIvc2l0ZS1wYWNrYWdlcy9P
cmFuZ2UvZGF0YXNldHMvdGl0YW5pYy50YWJxJWgJaBhoC1gLAAAAdGl0YW5pYy50YWJxJmgNaA5o
D2gOaBBOdWJoBCmBcSd9cSgoaAdYJAAAAEM6L1VzZXJzL3VzZXIvRG93bmxvYWRzL212dFdlZWsx
LmNzdnEpaAlOaAtOaA1oDmgPaA5oEE51YmgEKYFxKn1xKyhoB1hCAAAAQzovUHJvZ3JhbSBGaWxl
cy9PcmFuZ2UvbGliL3NpdGUtcGFja2FnZXMvT3JhbmdlL2RhdGFzZXRzL2lyaXMudGFicSxoCWgY
aAtYCAAAAGlyaXMudGFicS1oDWgOaA9oDmgQTnViaAQpgXEufXEvKGgHWEsAAABDOi9Qcm9ncmFt
IEZpbGVzL09yYW5nZS9saWIvc2l0ZS1wYWNrYWdlcy9PcmFuZ2UvZGF0YXNldHMvaGVhcnRfZGlz
ZWFzZS50YWJxMGgJaBhoC1gRAAAAaGVhcnRfZGlzZWFzZS50YWJxMWgNaA5oD2gOaBBOdWJoBCmB
cTJ9cTMoaAdYTAAAAEM6L1Byb2dyYW0gRmlsZXMvT3JhbmdlL2xpYi9zaXRlLXBhY2thZ2VzL09y
YW5nZS9kYXRhc2V0cy9icm93bi1zZWxlY3RlZC50YWJxNGgJaBhoC1gSAAAAYnJvd24tc2VsZWN0
ZWQudGFicTVoDWgOaA9oDmgQTnViaAQpgXE2fXE3KGgHWEEAAABDOi9Qcm9ncmFtIEZpbGVzL09y
YW5nZS9saWIvc2l0ZS1wYWNrYWdlcy9PcmFuZ2UvZGF0YXNldHMvem9vLnRhYnE4aAloGGgLWAcA
AAB6b28udGFicTloDWgOaA9oDmgQTnViZVgLAAAAcmVjZW50X3VybHNxOl1xO1gTAAAAc2F2ZWRX
aWRnZXRHZW9tZXRyeXE8Q0IB2dDLAAMAAAAAAW4AAABrAAAD6AAAAosAAAFvAAAAigAAA+cAAAKK
AAAAAAAAAAAFVgAAAW8AAACKAAAD5wAAAopxPVgLAAAAc2hlZXRfbmFtZXNxPn1xP1gGAAAAc291
cmNlcUBLAFgDAAAAdXJscUFoDlgNAAAAZG9tYWluX2VkaXRvcnFCfXFDWAsAAABfX3ZlcnNpb25f
X3FESwFYEAAAAGNvbnRleHRfc2V0dGluZ3NxRV1xRihjb3Jhbmdld2lkZ2V0LnNldHRpbmdzCkNv
bnRleHQKcUcpgXFIfXFJKFgGAAAAdmFsdWVzcUp9cUsoWAkAAAB2YXJpYWJsZXNxTF1xTWhCfXFO
aExdcU8oXXFQKFgJAAAARmVhdHVyZSAxcVFjT3JhbmdlLmRhdGEudmFyaWFibGUKQ29udGludW91
c1ZhcmlhYmxlCnFSSwJoDohlXXFTKFgEAAAAWWVhcnFUaFJLAGgOiGVdcVUoWAoAAABEYXlzSW5Z
ZWFycVZoUksAaA6IZV1xVyhYBAAAAERhdGVxWGNPcmFuZ2UuZGF0YS52YXJpYWJsZQpEaXNjcmV0
ZVZhcmlhYmxlCnFZSwJY2AAAADIvMTYvMjAxNiwgMi8xNy8yMDE2LCAyLzI0LzIwMTYsIDIvMjYv
MjAxNSwgMy8yLzIwMTYsIDMvMy8yMDE1LCAzLzQvMjAxNSwgMy84LzIwMTYsIDMvOS8yMDE2LCAz
LzEwLzIwMTUsIDMvMTEvMjAxNSwgMy8xNy8yMDE1LCAzLzE4LzIwMTUsIDMvMjIvMjAxNiwgMy8y
My8yMDE2LCAzLzI0LzIwMTUsIDMvMjkvMjAxNiwgMy8zMC8yMDE2LCA0LzUvMjAxNiwgNC83LzIw
MTUsIC4uLnFaiWVdcVsoWAQAAABTaXRlcVxoWUsCWNwAAABDdUIxLCBDdUIxIENvbnRyb2wsIEN1
QjEgV2lsZCwgQ3VCMSBjb250cm9sLCBDdUIyLCBDdUIyIENvbnRyb2wsIEN1QjIgV2lsZCwgQ3VC
MiBjb250cm9sLCBDdUIzLCBDdUIzIENvbnRyb2wsIEN1QjMgV2lsZCwgQ3VCNCwgQ3VCNCBDb250
cm9sLCBDdUI0IFdpbGQsIEN1QjQgY29udHJvbCwgQ3VDMSwgQ3VDMSBDb250cm9sLCBDdUMxIFdp
bGQsIEN1QzEgY29udHJvbCwgQ3VDMiwgLi4ucV2JZV1xXihYDAAAAFBsYW50c3BlY2llc3FfaFlL
AlijAQAAQWxsaXVtIG5lYXBvbGl0YW51bSwgQWxsaXVtIHRyaWZvbGlhdHVtLCBBbmFnYWxsaXMg
YXJ2ZW5zaXMsIEFudGhlbWlzIGJvcm5tdWVsbGVyaSwgQW50aHJpc2N1cyBsYW1wcm9jYXJwdXMs
IEFydGVkaWEgc3F1YW1hdGEsIEFzcGhvZGVsdXMgcmFtb3N1cywgQ2FsaWNvdG9tZSB2aWxsb3Nh
LCBDYW1wYW51bGEgcmFwdW5jdWx1cywgQ2FyZHV1cyBhcmdlbnRhdHVzLCBDaHJ5c2FudGhlbXVt
IGNvcm9uYXJpdW0sIENpc3R1cyBjcmV0aWN1cywgQ2lzdHVzIHNhbHZpaWZvbGl1cywgQ29uaXVt
IG1hY3VsYXR1bSwgQ29udm9sdnVsdXMgYWx0aGFlb2lkZXMsIENvbnZvbHZ1bHVzIGNvZWxlc3ly
aWFjdXMsIENvcmlhbmRydW0gc2F0aXZ1bSwgQ3JlcGlzIGFzcGVyYSwgQ3JlcGlzIHBhbGFlc3Rp
bmEsIEN5Y2xhbWVuIHBlcnNpY3VtLCAuLi5xYIllXXFhKFgHAAAAVmlzaXRvcnFiaFlLAVhWAAAA
QW5kcmVuYSBzcC4sIEFudGhvcGhvcmEgc3AuLCBBcGlzIG1lbGxpZmVyYSwgQ2hlbG9zdG9tYSBz
cC4sIEhhbGljdHVzIHNwLiwgSHlsYWV1cyBzcC5xY4llXXFkKFgDAAAASVRTcWVoUksCaA6IZV1x
ZihYCQAAAEJvZHkubWFzc3FnaFJLAmgOiGVdcWgoWAkAAABTb2NpYWxpdHlxaWhZSwJYEAAAAFNv
Y2lhbCwgU29saXRhcnlxaollXXFrKFgFAAAAU2hhcGVxbGhZSwBYMQAAAEJlbGwsIERpc2ssIERp
c2stdHViZSwgRmxhZywgRnVubmVsLCBHdWxsZXQsIEhlYWRxbYllXXFuKFgFAAAARGVwdGhxb2hZ
SwBYEQAAAEhpZ2gsIExvdywgTWVkaXVtcXCJZV1xcShYCAAAAFN5bW1ldHJ5cXJoWUsCWBEAAABC
aWxhdGVyYWwsIFJhZGlhbHFziWVdcXQoWAsAAABDb3JvbGxhU2VnbXF1aFlLAFgPAAAATm8sIFBh
cnRseSwgWWVzcXaJZV1xdyhYBwAAAFJlcFVuaXRxeGhZSwBYFAAAAEZsb3dlciwgSGVhZCwgUmFj
ZW1lcXmJZV1xeihYCgAAAFNoYXBlU2NvcmVxe2hSSwJoDohlXXF8KFgKAAAARGVwdGhTY29yZXF9
aFJLAmgOiGVdcX4oWAkAAABTeW1tU2NvcmVxf2hSSwJoDohlXXGAKFgMAAAAQ29yb2xsYVNjb3Jl
cYFoUksCaA6IZV1xgihYCAAAAFJlcFNjb3JlcYNoUksCaA6IZV1xhChYDwAAAENvbXBsZXhpdHlT
Y29yZXGFaFJLAmgOiGVdcYYoWAgAAABIb25leWJlZXGHaFlLAlgEAAAAMCwgMXGIiGVlc2hESwF1
WAoAAABhdHRyaWJ1dGVzcYkoWAkAAABGZWF0dXJlIDFxiksChnGLWAQAAABZZWFycYxLAoZxjVgK
AAAARGF5c0luWWVhcnGOSwKGcY9YBAAAAERhdGVxkF1xkShYCQAAADIvMTYvMjAxNnGSWAkAAAAy
LzE3LzIwMTZxk1gJAAAAMi8yNC8yMDE2cZRYCQAAADIvMjYvMjAxNXGVWAgAAAAzLzIvMjAxNnGW
WAgAAAAzLzMvMjAxNXGXWAgAAAAzLzQvMjAxNXGYWAgAAAAzLzgvMjAxNnGZWAgAAAAzLzkvMjAx
NnGaWAkAAAAzLzEwLzIwMTVxm1gJAAAAMy8xMS8yMDE1cZxYCQAAADMvMTcvMjAxNXGdWAkAAAAz
LzE4LzIwMTVxnlgJAAAAMy8yMi8yMDE2cZ9YCQAAADMvMjMvMjAxNnGgWAkAAAAzLzI0LzIwMTVx
oVgJAAAAMy8yOS8yMDE2caJYCQAAADMvMzAvMjAxNnGjWAgAAAA0LzUvMjAxNnGkWAgAAAA0Lzcv
MjAxNXGlWAgAAAA0LzgvMjAxNXGmWAkAAAA0LzE0LzIwMTVxp1gJAAAANC8xOS8yMDE2cahYCQAA
ADQvMjAvMjAxNnGpWAkAAAA0LzI4LzIwMTVxqlgJAAAANC8yOS8yMDE1catYCAAAADUvNS8yMDE1
caxYCAAAADUvNi8yMDE1ca1YCQAAADUvMTIvMjAxNXGuZYZxr1gEAAAAU2l0ZXGwXXGxKFgEAAAA
Q3VCMXGyWAwAAABDdUIxIENvbnRyb2xxs1gJAAAAQ3VCMSBXaWxkcbRYDAAAAEN1QjEgY29udHJv
bHG1WAQAAABDdUIycbZYDAAAAEN1QjIgQ29udHJvbHG3WAkAAABDdUIyIFdpbGRxuFgMAAAAQ3VC
MiBjb250cm9scblYBAAAAEN1QjNxulgMAAAAQ3VCMyBDb250cm9scbtYCQAAAEN1QjMgV2lsZHG8
WAQAAABDdUI0cb1YDAAAAEN1QjQgQ29udHJvbHG+WAkAAABDdUI0IFdpbGRxv1gMAAAAQ3VCNCBj
b250cm9sccBYBAAAAEN1QzFxwVgMAAAAQ3VDMSBDb250cm9sccJYCQAAAEN1QzEgV2lsZHHDWAwA
AABDdUMxIGNvbnRyb2xxxFgEAAAAQ3VDMnHFWAwAAABDdUMyIENvbnRyb2xxxlgJAAAAQ3VDMiBX
aWxkccdYDAAAAEN1QzIgY29udHJvbHHIWAQAAABDdUMzcclYDAAAAEN1QzMgQ29udHJvbHHKWAkA
AABDdUMzIFdpbGRxy1gMAAAAQ3VDMyBjb250cm9sccxYBAAAAEN1QzRxzVgMAAAAQ3VDNCBDb250
cm9scc5YCQAAAEN1QzQgV2lsZHHPWAwAAABDdUM0IGNvbnRyb2xx0FgEAAAAU2hCMXHRWAwAAABT
aEIxIENvbnRyb2xx0lgJAAAAU2hCMSBXaWxkcdNYDAAAAFNoQjEgY29udHJvbHHUWAQAAABTaEIy
cdVYDAAAAFNoQjIgQ29udHJvbHHWWAkAAABTaEIyIFdpbGRx11gMAAAAU2hCMiBjb250cm9scdhY
BAAAAFNoQjNx2VgMAAAAU2hCMyBDb250cm9scdpYCQAAAFNoQjMgV2lsZHHbWAwAAABTaEIzIGNv
bnRyb2xx3FgEAAAAU2hCNHHdWAwAAABTaEI0IENvbnRyb2xx3lgJAAAAU2hCNCBXaWxkcd9YDAAA
AFNoQjQgY29udHJvbHHgWAQAAABTaEMxceFYDAAAAFNoQzEgQ29udHJvbHHiWAkAAABTaEMxIFdp
bGRx41gMAAAAU2hDMSBjb250cm9sceRYBAAAAFNoQzJx5VgMAAAAU2hDMiBDb250cm9sceZYCQAA
AFNoQzIgV2lsZHHnWAwAAABTaEMyIGNvbnRyb2xx6FgEAAAAU2hDM3HpWAwAAABTaEMzIENvbnRy
b2xx6lgJAAAAU2hDMyBXaWxkcetYDAAAAFNoQzMgY29udHJvbHHsWAQAAABTaEM0ce1YCQAAAFNo
QzQgV2lsZHHuWAwAAABTaEM0IGNvbnRyb2xx72WGcfBYDAAAAFBsYW50c3BlY2llc3HxXXHyKFgT
AAAAQWxsaXVtIG5lYXBvbGl0YW51bXHzWBIAAABBbGxpdW0gdHJpZm9saWF0dW1x9FgSAAAAQW5h
Z2FsbGlzIGFydmVuc2lzcfVYFQAAAEFudGhlbWlzIGJvcm5tdWVsbGVyaXH2WBcAAABBbnRocmlz
Y3VzIGxhbXByb2NhcnB1c3H3WBAAAABBcnRlZGlhIHNxdWFtYXRhcfhYEgAAAEFzcGhvZGVsdXMg
cmFtb3N1c3H5WBIAAABDYWxpY290b21lIHZpbGxvc2Fx+lgUAAAAQ2FtcGFudWxhIHJhcHVuY3Vs
dXNx+1gSAAAAQ2FyZHV1cyBhcmdlbnRhdHVzcfxYGAAAAENocnlzYW50aGVtdW0gY29yb25hcml1
bXH9WA8AAABDaXN0dXMgY3JldGljdXNx/lgTAAAAQ2lzdHVzIHNhbHZpaWZvbGl1c3H/WBAAAABD
b25pdW0gbWFjdWxhdHVtcgABAABYFwAAAENvbnZvbHZ1bHVzIGFsdGhhZW9pZGVzcgEBAABYGQAA
AENvbnZvbHZ1bHVzIGNvZWxlc3lyaWFjdXNyAgEAAFgSAAAAQ29yaWFuZHJ1bSBzYXRpdnVtcgMB
AABYDQAAAENyZXBpcyBhc3BlcmFyBAEAAFgRAAAAQ3JlcGlzIHBhbGFlc3RpbmFyBQEAAFgRAAAA
Q3ljbGFtZW4gcGVyc2ljdW1yBgEAAFgOAAAARGF1Y3VzIGJpY29sb3JyBwEAAFgNAAAARGF1Y3Vz
IGNhcm90YXIIAQAAWBkAAABFdXBob3JiaWEgaGllcm9zb2x5bWl0YW5hcgkBAABYEgAAAEdlcm9w
b2dvbiBoeWJyaWR1c3IKAQAAWBgAAABIZWxpYW50aGVtdW0gYWVneXB0aWFjdW1yCwEAAFgVAAAA
SGVwdGFwdGVyYSBhbmlzb3B0ZXJhcgwBAABYEwAAAEhpcnNjaGZlbGRpYSBpbmNhbmFyDQEAAFgS
AAAATGVvbnRvZG9uIHR1YmVyb3Nhcg4BAABYDwAAAExpbnVtIHB1YmVzY2Vuc3IPAQAAWBMAAABN
ZWRpY2FnbyBwb2x5bW9ycGhhchABAABYEQAAAE5vdG9iYXNpcyBzeXJpYWNhchEBAABYFwAAAE9y
bml0aG9nYWx1bSBuYXJib25lbnNlchIBAABYEQAAAE94YWxpcyBwZXMtY2FwcmFlchMBAABYEAAA
AFBhbGxlbmlzIHNwaW5vc2FyFAEAAFgPAAAAUGljcmlzIGdhbGlsZWFlchUBAABYDQAAAFByYXNp
dW0gbWFqdXNyFgEAAFgRAAAAUmFwaXN0cnVtIHJ1Z29zdW1yFwEAAFgVAAAAUmhhZ2FkaW9sdXMg
c3RlbGxhdHVzchgBAABYEAAAAFJpZG9sZmlhIHNlZ2V0dW1yGQEAAFgQAAAAU2FsdmlhIGZydXRp
Y29zYXIaAQAAWBYAAABTYWx2aWEgaGllcm9zb2x5bWl0YW5hchsBAABYEAAAAFNhdHVyZWphIHRo
eW1icmFyHAEAAFgPAAAAU2NhbmRpeCBpYmVyaWNhch0BAABYEAAAAFNlbmVjaW8gdmVybmFsaXNy
HgEAAFgQAAAAU2lseWJ1bSBtYXJpYW51bXIfAQAAWAwAAABTaW5hcGlzIGFsYmFyIAEAAFgRAAAA
U29uY2h1cyBvbGVyYWNldXNyIQEAAFgPAAAAU3RhY2h5cyBkaXN0YW5zciIBAABYFQAAAFN0YWNo
eXMgbmV1cm9jYWx5Y2luYXIjAQAAWBcAAABTeW5lbGNvc2NpYWRpdW0gY2FybWVsaXIkAQAAWBQA
AABUZXVjcml1bSBkaXZhcmljYXR1bXIlAQAAWBMAAABUcmlmb2xpdW0gY2x5cGVhdHVtciYBAABY
EwAAAFRyaWZvbGl1bSBwdXJwdXJldW1yJwEAAFgUAAAAVXJvc3Blcm11bSBwaWNyb2lkZXNyKAEA
AGWGcikBAABYBwAAAFZpc2l0b3JyKgEAAF1yKwEAAChYCwAAAEFuZHJlbmEgc3AuciwBAABYDgAA
AEFudGhvcGhvcmEgc3Auci0BAABYDgAAAEFwaXMgbWVsbGlmZXJhci4BAABYDgAAAENoZWxvc3Rv
bWEgc3Auci8BAABYDAAAAEhhbGljdHVzIHNwLnIwAQAAWAsAAABIeWxhZXVzIHNwLnIxAQAAZYZy
MgEAAFgDAAAASVRTcjMBAABLAoZyNAEAAFgJAAAAQm9keS5tYXNzcjUBAABLAoZyNgEAAFgJAAAA
U29jaWFsaXR5cjcBAABdcjgBAAAoWAYAAABTb2NpYWxyOQEAAFgIAAAAU29saXRhcnlyOgEAAGWG
cjsBAABYBQAAAFNoYXBlcjwBAABdcj0BAAAoWAQAAABCZWxscj4BAABYBAAAAERpc2tyPwEAAFgJ
AAAARGlzay10dWJlckABAABYBAAAAEZsYWdyQQEAAFgGAAAARnVubmVsckIBAABYBgAAAEd1bGxl
dHJDAQAAWAQAAABIZWFkckQBAABlhnJFAQAAWAUAAABEZXB0aHJGAQAAXXJHAQAAKFgEAAAASGln
aHJIAQAAWAMAAABMb3dySQEAAFgGAAAATWVkaXVtckoBAABlhnJLAQAAWAgAAABTeW1tZXRyeXJM
AQAAXXJNAQAAKFgJAAAAQmlsYXRlcmFsck4BAABYBgAAAFJhZGlhbHJPAQAAZYZyUAEAAFgLAAAA
Q29yb2xsYVNlZ21yUQEAAF1yUgEAAChYAgAAAE5vclMBAABYBgAAAFBhcnRseXJUAQAAWAMAAABZ
ZXNyVQEAAGWGclYBAABYBwAAAFJlcFVuaXRyVwEAAF1yWAEAAChYBgAAAEZsb3dlcnJZAQAAWAQA
AABIZWFkcloBAABYBgAAAFJhY2VtZXJbAQAAZYZyXAEAAFgKAAAAU2hhcGVTY29yZXJdAQAASwKG
cl4BAABYCgAAAERlcHRoU2NvcmVyXwEAAEsChnJgAQAAWAkAAABTeW1tU2NvcmVyYQEAAEsChnJi
AQAAWAwAAABDb3JvbGxhU2NvcmVyYwEAAEsChnJkAQAAWAgAAABSZXBTY29yZXJlAQAASwKGcmYB
AABYDwAAAENvbXBsZXhpdHlTY29yZXJnAQAASwKGcmgBAABYCAAAAEhvbmV5YmVlcmkBAABdcmoB
AAAoWAEAAAAwcmsBAABYAQAAADFybAEAAGWGcm0BAAB0cm4BAABYBQAAAG1ldGFzcm8BAAApWAoA
AABjbGFzc192YXJzcnABAAApWBIAAABtb2RpZmllZF92YXJpYWJsZXNycQEAAF1ycgEAAHViaEcp
gXJzAQAAfXJ0AQAAKGhKfXJ1AQAAKFgJAAAAdmFyaWFibGVzcnYBAABdcncBAABYDQAAAGRvbWFp
bl9lZGl0b3JyeAEAAH1yeQEAAGp2AQAAXXJ6AQAAKF1yewEAAChYAgAAAElEcnwBAABoUksAaA6I
ZV1yfQEAAChYBAAAAFllYXJyfgEAAGhSSwJoDohlXXJ/AQAAKFgKAAAARGF5c0luWWVhcnKAAQAA
aFJLAGgOiGVdcoEBAAAoWAQAAABEYXRlcoIBAABoWUsCWNkAAAAyLzE2LzIwMTYsIDIvMTcvMjAx
NiwgMi8yNC8yMDE2LCAyLzI2LzIwMTUsIDIvMjcvMjAxNSwgMy8yLzIwMTYsIDMvMy8yMDE1LCAz
LzQvMjAxNSwgMy84LzIwMTYsIDMvOS8yMDE2LCAzLzEwLzIwMTUsIDMvMTEvMjAxNSwgMy8xNy8y
MDE1LCAzLzE4LzIwMTUsIDMvMjIvMjAxNiwgMy8yMy8yMDE2LCAzLzI0LzIwMTUsIDMvMjkvMjAx
NiwgMy8zMC8yMDE2LCA0LzUvMjAxNiwgLi4ucoMBAACJZV1yhAEAAChYBwAAAFZpc2l0b3JyhQEA
AGhZSwJYtgAAAEFuZHJlbmEgc3AuLCBBbnRob3Bob3JhIHNwLiwgQXBpcyBtZWxsaWZlcmEsIEJv
bWJ1cyBzcC4sIENoZWxvc3RvbWEgc3AuLCBFdWNlcmEgc3AuLCBIYWJyb3BvZGEgc3AuLCBIYWxp
Y3R1cyBzcC4sIEhvcGxpdGlzIHNwLiwgSHlsYWV1cyBzcC4sIExhc2lvZ2xvc3N1bSBzcC4sIE9z
bWlhIHNwLiwgWHlsb2NvcGEgc3AucoYBAACJZV1yhwEAAChYAwAAAElUU3KIAQAAaFJLAmgOiGVd
cokBAAAoWAkAAABCb2R5IG1hc3NyigEAAGhSSwJoDohlXXKLAQAAKFgJAAAAU29jaWFsaXR5cowB
AABoWUsCWBAAAABTb2NpYWwsIFNvbGl0YXJ5co0BAACJZV1yjgEAAChYBQAAAFNoYXBlco8BAABo
WUsAWDEAAABCZWxsLCBEaXNrLCBEaXNrLXR1YmUsIEZsYWcsIEZ1bm5lbCwgR3VsbGV0LCBIZWFk
cpABAACJZV1ykQEAAChYBQAAAERlcHRocpIBAABoWUsAWBEAAABIaWdoLCBMb3csIE1lZGl1bXKT
AQAAiWVdcpQBAAAoWAgAAABTeW1tZXRyeXKVAQAAaFlLAFgRAAAAQmlsYXRlcmFsLCBSYWRpYWxy
lgEAAIllXXKXAQAAKFgLAAAAQ29yb2xsYVNlZ21ymAEAAGhZSwBYDwAAAE5vLCBQYXJ0bHksIFll
c3KZAQAAiWVdcpoBAAAoWAcAAABSZXBVbml0cpsBAABoWUsAWBQAAABGbG93ZXIsIEhlYWQsIFJh
Y2VtZXKcAQAAiWVdcp0BAAAoWAoAAABTaGFwZVNjb3Jlcp4BAABoUksCaA6IZV1ynwEAAChYCgAA
AERlcHRoU2NvcmVyoAEAAGhSSwJoDohlXXKhAQAAKFgJAAAAU3ltbVNjb3JlcqIBAABoUksCaA6I
ZV1yowEAAChYDAAAAENvcm9sbGFTY29yZXKkAQAAaFJLAmgOiGVdcqUBAAAoWAgAAABSZXBTY29y
ZXKmAQAAaFJLAmgOiGVdcqcBAAAoWA8AAABDb21wbGV4aXR5U2NvcmVyqAEAAGhSSwJoDohlXXKp
AQAAKFgGAAAAVmlzaXRzcqoBAABoUksBaA6IZV1yqwEAAChYBAAAAFNpdGVyrAEAAGNPcmFuZ2Uu
ZGF0YS52YXJpYWJsZQpTdHJpbmdWYXJpYWJsZQpyrQEAAEsCaA6JZV1yrgEAAChYDAAAAFBsYW50
c3BlY2llc3KvAQAAaq0BAABLAmgOiWVlc2hESwF1aIkoWAIAAABJRHKwAQAASwKGcrEBAABYBAAA
AFllYXJysgEAAEsChnKzAQAAWAoAAABEYXlzSW5ZZWFycrQBAABLAoZytQEAAFgEAAAARGF0ZXK2
AQAAXXK3AQAAKFgJAAAAMi8xNi8yMDE2crgBAABYCQAAADIvMTcvMjAxNnK5AQAAWAkAAAAyLzI0
LzIwMTZyugEAAFgJAAAAMi8yNi8yMDE1crsBAABYCQAAADIvMjcvMjAxNXK8AQAAWAgAAAAzLzIv
MjAxNnK9AQAAWAgAAAAzLzMvMjAxNXK+AQAAWAgAAAAzLzQvMjAxNXK/AQAAWAgAAAAzLzgvMjAx
NnLAAQAAWAgAAAAzLzkvMjAxNnLBAQAAWAkAAAAzLzEwLzIwMTVywgEAAFgJAAAAMy8xMS8yMDE1
csMBAABYCQAAADMvMTcvMjAxNXLEAQAAWAkAAAAzLzE4LzIwMTVyxQEAAFgJAAAAMy8yMi8yMDE2
csYBAABYCQAAADMvMjMvMjAxNnLHAQAAWAkAAAAzLzI0LzIwMTVyyAEAAFgJAAAAMy8yOS8yMDE2
cskBAABYCQAAADMvMzAvMjAxNnLKAQAAWAgAAAA0LzUvMjAxNnLLAQAAWAgAAAA0LzcvMjAxNXLM
AQAAWAgAAAA0LzgvMjAxNXLNAQAAWAkAAAA0LzE0LzIwMTVyzgEAAFgJAAAANC8xOS8yMDE2cs8B
AABYCQAAADQvMjAvMjAxNnLQAQAAWAkAAAA0LzI4LzIwMTVy0QEAAFgJAAAANC8yOS8yMDE1ctIB
AABYCAAAADUvNS8yMDE1ctMBAABYCAAAADUvNi8yMDE1ctQBAABYCQAAADUvMTIvMjAxNXLVAQAA
ZYZy1gEAAFgHAAAAVmlzaXRvcnLXAQAAXXLYAQAAKFgLAAAAQW5kcmVuYSBzcC5y2QEAAFgOAAAA
QW50aG9waG9yYSBzcC5y2gEAAFgOAAAAQXBpcyBtZWxsaWZlcmFy2wEAAFgKAAAAQm9tYnVzIHNw
LnLcAQAAWA4AAABDaGVsb3N0b21hIHNwLnLdAQAAWAoAAABFdWNlcmEgc3Auct4BAABYDQAAAEhh
YnJvcG9kYSBzcC5y3wEAAFgMAAAASGFsaWN0dXMgc3AucuABAABYDAAAAEhvcGxpdGlzIHNwLnLh
AQAAWAsAAABIeWxhZXVzIHNwLnLiAQAAWBAAAABMYXNpb2dsb3NzdW0gc3AucuMBAABYCQAAAE9z
bWlhIHNwLnLkAQAAWAwAAABYeWxvY29wYSBzcC5y5QEAAGWGcuYBAABYAwAAAElUU3LnAQAASwKG
cugBAABYCQAAAEJvZHkgbWFzc3LpAQAASwKGcuoBAABYCQAAAFNvY2lhbGl0eXLrAQAAXXLsAQAA
KFgGAAAAU29jaWFscu0BAABYCAAAAFNvbGl0YXJ5cu4BAABlhnLvAQAAWAUAAABTaGFwZXLwAQAA
XXLxAQAAKFgEAAAAQmVsbHLyAQAAWAQAAABEaXNrcvMBAABYCQAAAERpc2stdHViZXL0AQAAWAQA
AABGbGFncvUBAABYBgAAAEZ1bm5lbHL2AQAAWAYAAABHdWxsZXRy9wEAAFgEAAAASGVhZHL4AQAA
ZYZy+QEAAFgFAAAARGVwdGhy+gEAAF1y+wEAAChYBAAAAEhpZ2hy/AEAAFgDAAAATG93cv0BAABY
BgAAAE1lZGl1bXL+AQAAZYZy/wEAAFgIAAAAU3ltbWV0cnlyAAIAAF1yAQIAAChYCQAAAEJpbGF0
ZXJhbHICAgAAWAYAAABSYWRpYWxyAwIAAGWGcgQCAABYCwAAAENvcm9sbGFTZWdtcgUCAABdcgYC
AAAoWAIAAABOb3IHAgAAWAYAAABQYXJ0bHlyCAIAAFgDAAAAWWVzcgkCAABlhnIKAgAAWAcAAABS
ZXBVbml0cgsCAABdcgwCAAAoWAYAAABGbG93ZXJyDQIAAFgEAAAASGVhZHIOAgAAWAYAAABSYWNl
bWVyDwIAAGWGchACAABYCgAAAFNoYXBlU2NvcmVyEQIAAEsChnISAgAAWAoAAABEZXB0aFNjb3Jl
chMCAABLAoZyFAIAAFgJAAAAU3ltbVNjb3JlchUCAABLAoZyFgIAAFgMAAAAQ29yb2xsYVNjb3Jl
chcCAABLAoZyGAIAAFgIAAAAUmVwU2NvcmVyGQIAAEsChnIaAgAAWA8AAABDb21wbGV4aXR5U2Nv
cmVyGwIAAEsChnIcAgAAWAYAAABWaXNpdHNyHQIAAEsChnIeAgAAdHIfAgAAam8BAABYBAAAAFNp
dGVyIAIAAEsDhnIhAgAAWAwAAABQbGFudHNwZWNpZXNyIgIAAEsDhnIjAgAAhnIkAgAAanABAAAp
anEBAABdciUCAAB1YmV1Lg==
</properties>
		<properties format="literal" node_id="1">{'compatibility_mode': False, 'controlAreaVisible': True, 'number_of_folds': 10, 'replacement': False, 'sampleSizeNumber': 1, 'sampleSizePercentage': 70, 'sampleSizeSqlPercentage': 0.1, 'sampleSizeSqlTime': 1, 'sampling_type': 0, 'savedWidgetGeometry': b'\x01\xd9\xd0\xcb\x00\x03\x00\x00\x00\x00\x02?\x00\x00\x00x\x00\x00\x03\x16\x00\x00\x02A\x00\x00\x02@\x00\x00\x00\x97\x00\x00\x03\x15\x00\x00\x02@\x00\x00\x00\x00\x00\x00\x00\x00\x05V\x00\x00\x02@\x00\x00\x00\x97\x00\x00\x03\x15\x00\x00\x02@', 'selectedFold': 1, 'sql_dl': False, 'stratify': False, 'use_seed': True, '__version__': 2}</properties>
		<properties format="pickle" node_id="2">gAN9cQAoWBQAAABjb21wYXJpc29uX2NyaXRlcmlvbnEBSwBYEgAAAGNvbnRyb2xBcmVhVmlzaWJs
ZXECiFgNAAAAY3Zfc3RyYXRpZmllZHEDiFgHAAAAbl9mb2xkc3EESwNYCQAAAG5fcmVwZWF0c3EF
SwNYCgAAAHJlc2FtcGxpbmdxBksFWAQAAAByb3BlcQdHP7mZmZmZmZpYCwAAAHNhbXBsZV9zaXpl
cQhLB1gTAAAAc2F2ZWRXaWRnZXRHZW9tZXRyeXEJQ0IB2dDLAAMAAAAAACUAAACsAAADMgAAAqUA
AAAmAAAAywAAAzEAAAKkAAAAAAAAAAAFVgAAACYAAADLAAADMQAAAqRxClgSAAAAc2h1ZmZsZV9z
dHJhdGlmaWVkcQuJWAgAAAB1c2Vfcm9wZXEMiVgLAAAAc2NvcmVfdGFibGVxDX1xDlgMAAAAc2hv
d25fc2NvcmVzcQ9jYnVpbHRpbnMKc2V0CnEQXXERKFgDAAAAQVVDcRJYAgAAAFIycRNYAgAAAENB
cRRYCQAAAFByZWNpc2lvbnEVWAMAAABNU0VxFlgEAAAAUk1TRXEXWAMAAABNQUVxGFgCAAAARjFx
GVgGAAAAUmVjYWxscRplhXEbUnEcc1gLAAAAX192ZXJzaW9uX19xHUsDWBAAAABjb250ZXh0X3Nl
dHRpbmdzcR5dcR8oY29yYW5nZXdpZGdldC5zZXR0aW5ncwpDb250ZXh0CnEgKYFxIX1xIihYBgAA
AHZhbHVlc3EjfXEkKFgPAAAAY2xhc3Nfc2VsZWN0aW9ucSVYFgAAAChBdmVyYWdlIG92ZXIgY2xh
c3NlcylxJkr/////hnEnWAwAAABmb2xkX2ZlYXR1cmVxKFgEAAAARGF0ZXEpS2WGcSpYFQAAAGZv
bGRfZmVhdHVyZV9zZWxlY3RlZHEriUr+////hnEsaA19cS1oHUsDdVgKAAAAYXR0cmlidXRlc3Eu
KFgEAAAAWWVhcnEvSwKGcTBYCgAAAERheXNJblllYXJxMUsChnEyWAUAAABTaGFwZXEzSwGGcTRY
BQAAAERlcHRocTVLAYZxNlgLAAAAQ29yb2xsYVNlZ21xN0sBhnE4WAcAAABSZXBVbml0cTlLAYZx
OnRxO1gFAAAAbWV0YXNxPChYCQAAAEZlYXR1cmUgMXE9SwKGcT5YBAAAAERhdGVxP0sBhnFAWAQA
AABTaXRlcUFLAYZxQlgMAAAAUGxhbnRzcGVjaWVzcUNLAYZxRFgDAAAASVRTcUVLAoZxRlgJAAAA
Qm9keS5tYXNzcUdLAoZxSFgJAAAAU29jaWFsaXR5cUlLAYZxSlgIAAAAU3ltbWV0cnlxS0sBhnFM
WAoAAABTaGFwZVNjb3JlcU1LAoZxTlgKAAAARGVwdGhTY29yZXFPSwKGcVBYCQAAAFN5bW1TY29y
ZXFRSwKGcVJYDAAAAENvcm9sbGFTY29yZXFTSwKGcVRYCAAAAFJlcFNjb3JlcVVLAoZxVlgPAAAA
Q29tcGxleGl0eVNjb3JlcVdLAoZxWFgIAAAASG9uZXliZWVxWUsBhnFadHFbWAoAAABjbGFzc192
YXJzcVxYBwAAAFZpc2l0b3JxXUsBhnFehXFfdWJoICmBcWB9cWEoaCN9cWIoaCVoJkr/////hnFj
aChoKUtlhnFkaCuJSv7///+GcWVoDX1xZmgdSwN1aC4oaDFLAoZxZ2gzSwGGcWhoNUsBhnFpaDdL
AYZxamg5SwGGcWt0cWxoPChoPUsChnFtaC9LAoZxbmg/SwGGcW9oQUsBhnFwaENLAYZxcWhFSwKG
cXJoR0sChnFzaElLAYZxdGhLSwGGcXVoTUsChnF2aE9LAoZxd2hRSwKGcXhoU0sChnF5aFVLAoZx
emhXSwKGcXtoWUsBhnF8dHF9aFxoXUsBhnF+hXF/dWJoICmBcYB9cYEoaCN9cYIoWA8AAABjbGFz
c19zZWxlY3Rpb25xg1gWAAAAKEF2ZXJhZ2Ugb3ZlciBjbGFzc2VzKXGESv////+GcYVYDAAAAGZv
bGRfZmVhdHVyZXGGaD9LZYZxh1gVAAAAZm9sZF9mZWF0dXJlX3NlbGVjdGVkcYiJSv7///+GcYlY
CwAAAHNjb3JlX3RhYmxlcYp9cYtoHUsDdWguKGgvSwKGcYxoMUsChnGNaDNLAYZxjmg1SwGGcY9o
S0sBhnGQaDdLAYZxkWg5SwGGcZJ0cZNoPChoPUsChnGUaD9LAYZxlWhBSwGGcZZoQ0sBhnGXaEVL
AoZxmGhHSwKGcZloSUsBhnGaaE1LAoZxm2hPSwKGcZxoUUsChnGdaFNLAoZxnmhVSwKGcZ9oV0sC
hnGgaFlLAYZxoXRxomhcaF1LAYZxo4VxpHViaCApgXGlfXGmKGgjfXGnKGiDaIRK/////4ZxqGiG
aD9LZYZxqWiIiUr+////hnGqaIp9catoHUsDdWguKGgxSwKGcaxoNUsBhnGtaEtLAYZxrmg3SwGG
ca9oOUsBhnGwdHGxaDwoaD1LAoZxsmgvSwKGcbNoP0sBhnG0aEFLAYZxtWhDSwGGcbZoRUsChnG3
aEdLAoZxuGhJSwGGcbloM0sBhnG6aE1LAoZxu2hPSwKGcbxoUUsChnG9aFNLAoZxvmhVSwKGcb9o
V0sChnHAaFlLAYZxwXRxwmhcaF1LAYZxw4VxxHViaCApgXHFfXHGKGgjfXHHKGiDaIRK/////4Zx
yGiGaD9LZYZxyWiIiUr+////hnHKaIp9cctoHUsDdWguKFgKAAAARGF5c0luWWVhcnHMSwKGcc1Y
BQAAAFNoYXBlcc5LAYZxz1gFAAAARGVwdGhx0EsBhnHRWAgAAABTeW1tZXRyeXHSSwGGcdNYCwAA
AENvcm9sbGFTZWdtcdRLAYZx1VgHAAAAUmVwVW5pdHHWSwGGcdd0cdhoPChYCQAAAEZlYXR1cmUg
MXHZSwKGcdpYBAAAAFllYXJx20sChnHcWAQAAABEYXRlcd1LAYZx3lgEAAAAU2l0ZXHfSwGGceBY
DAAAAFBsYW50c3BlY2llc3HhSwGGceJYAwAAAElUU3HjSwKGceRYCQAAAEJvZHkubWFzc3HlSwKG
ceZYCQAAAFNvY2lhbGl0eXHnSwGGcehYCgAAAFNoYXBlU2NvcmVx6UsChnHqWAoAAABEZXB0aFNj
b3JlcetLAoZx7FgJAAAAU3ltbVNjb3Jlce1LAoZx7lgMAAAAQ29yb2xsYVNjb3Jlce9LAoZx8FgI
AAAAUmVwU2NvcmVx8UsChnHyWA8AAABDb21wbGV4aXR5U2NvcmVx80sChnH0WAgAAABIb25leWJl
ZXH1SwGGcfZ0cfdoXFgHAAAAVmlzaXRvcnH4SwGGcfmFcfp1YmggKYFx+31x/ChoI31x/Shog2iE
Sv////+Gcf5ohmg/S2WGcf9oiIlK/v///4ZyAAEAAGiKfXIBAQAAaB1LA3VoLmhDSwGGcgIBAACF
cgMBAABoPChoPUsChnIEAQAAaC9LAoZyBQEAAGgxSwKGcgYBAABoP0sBhnIHAQAAaEFLAYZyCAEA
AGhFSwKGcgkBAABoR0sChnIKAQAAaElLAYZyCwEAAGgzSwGGcgwBAABoNUsBhnINAQAAaEtLAYZy
DgEAAGg3SwGGcg8BAABoOUsBhnIQAQAAaE1LAoZyEQEAAGhPSwKGchIBAABoUUsChnITAQAAaFNL
AoZyFAEAAGhVSwKGchUBAABoV0sChnIWAQAAaFlLAYZyFwEAAHRyGAEAAGhcaF1LAYZyGQEAAIVy
GgEAAHViaCApgXIbAQAAfXIcAQAAKGgjfXIdAQAAKGiDaIRK/////4ZyHgEAAGiGaD9LZYZyHwEA
AGiIiUr+////hnIgAQAAaIp9ciEBAABoHUsDdWguKFgFAAAAU2hhcGVyIgEAAEsBhnIjAQAAWAUA
AABEZXB0aHIkAQAASwGGciUBAABYCAAAAFN5bW1ldHJ5ciYBAABLAYZyJwEAAFgLAAAAQ29yb2xs
YVNlZ21yKAEAAEsBhnIpAQAAWAcAAABSZXBVbml0cioBAABLAYZyKwEAAHRyLAEAAGg8KFgJAAAA
RmVhdHVyZSAxci0BAABLAoZyLgEAAFgEAAAAWWVhcnIvAQAASwKGcjABAABYCgAAAERheXNJblll
YXJyMQEAAEsChnIyAQAAWAQAAABEYXRlcjMBAABLAYZyNAEAAFgEAAAAU2l0ZXI1AQAASwGGcjYB
AABYDAAAAFBsYW50c3BlY2llc3I3AQAASwGGcjgBAABYAwAAAElUU3I5AQAASwKGcjoBAABYCQAA
AEJvZHkubWFzc3I7AQAASwKGcjwBAABYCQAAAFNvY2lhbGl0eXI9AQAASwGGcj4BAABYCgAAAFNo
YXBlU2NvcmVyPwEAAEsChnJAAQAAWAoAAABEZXB0aFNjb3JlckEBAABLAoZyQgEAAFgJAAAAU3lt
bVNjb3JlckMBAABLAoZyRAEAAFgMAAAAQ29yb2xsYVNjb3JlckUBAABLAoZyRgEAAFgIAAAAUmVw
U2NvcmVyRwEAAEsChnJIAQAAWA8AAABDb21wbGV4aXR5U2NvcmVySQEAAEsChnJKAQAAWAgAAABI
b25leWJlZXJLAQAASwGGckwBAAB0ck0BAABoXFgHAAAAVmlzaXRvcnJOAQAASwGGck8BAACFclAB
AAB1YmggKYFyUQEAAH1yUgEAAChoI31yUwEAAChYDwAAAGNsYXNzX3NlbGVjdGlvbnJUAQAAWBYA
AAAoQXZlcmFnZSBvdmVyIGNsYXNzZXMpclUBAABK/////4ZyVgEAAFgMAAAAZm9sZF9mZWF0dXJl
clcBAABqMwEAAEtlhnJYAQAAWBUAAABmb2xkX2ZlYXR1cmVfc2VsZWN0ZWRyWQEAAIlK/v///4Zy
WgEAAFgLAAAAc2NvcmVfdGFibGVyWwEAAH1yXAEAAGgdSwN1aC5qMQEAAEsChnJdAQAAakkBAABL
AoZyXgEAAIZyXwEAAGg8KGotAQAASwKGcmABAABqLwEAAEsChnJhAQAAajMBAABLAYZyYgEAAGo1
AQAASwGGcmMBAABqNwEAAEsBhnJkAQAAajkBAABLAoZyZQEAAGo7AQAASwKGcmYBAABqPQEAAEsB
hnJnAQAAaiIBAABLAYZyaAEAAGokAQAASwGGcmkBAABqJgEAAEsBhnJqAQAAaigBAABLAYZyawEA
AGoqAQAASwGGcmwBAABqPwEAAEsChnJtAQAAakEBAABLAoZybgEAAGpDAQAASwKGcm8BAABqRQEA
AEsChnJwAQAAakcBAABLAoZycQEAAGpLAQAASwGGcnIBAAB0cnMBAABoXGpOAQAASwGGcnQBAACF
cnUBAAB1YmggKYFydgEAAH1ydwEAAChoI31yeAEAAChqVAEAAGpVAQAASv////+GcnkBAABqVwEA
AGozAQAAS2WGcnoBAABqWQEAAIlK/v///4ZyewEAAGpbAQAAfXJ8AQAAaB1LA3VoLmoxAQAASwKG
cn0BAACFcn4BAABoPChqLQEAAEsChnJ/AQAAai8BAABLAoZygAEAAGozAQAASwGGcoEBAABqNQEA
AEsBhnKCAQAAajcBAABLAYZygwEAAGo5AQAASwKGcoQBAABqOwEAAEsChnKFAQAAaj0BAABLAYZy
hgEAAGoiAQAASwGGcocBAABqJAEAAEsBhnKIAQAAaiYBAABLAYZyiQEAAGooAQAASwGGcooBAABq
KgEAAEsBhnKLAQAAaj8BAABLAoZyjAEAAGpBAQAASwKGco0BAABqQwEAAEsChnKOAQAAakUBAABL
AoZyjwEAAGpHAQAASwKGcpABAABqSQEAAEsChnKRAQAAaksBAABLAYZykgEAAHRykwEAAGhcak4B
AABLAYZylAEAAIVylQEAAHViaCApgXKWAQAAfXKXAQAAKGgjfXKYAQAAKGpUAQAAalUBAABK////
/4ZymQEAAGpXAQAAajMBAABLZYZymgEAAGpZAQAAiUr+////hnKbAQAAalsBAAB9cpwBAABoHUsD
dWguajEBAABLAoZynQEAAGo3AQAASwGGcp4BAABqSQEAAEsChnKfAQAAh3KgAQAAaDwoai0BAABL
AoZyoQEAAGovAQAASwKGcqIBAABqMwEAAEsBhnKjAQAAajUBAABLAYZypAEAAGo5AQAASwKGcqUB
AABqOwEAAEsChnKmAQAAaj0BAABLAYZypwEAAGoiAQAASwGGcqgBAABqJAEAAEsBhnKpAQAAaiYB
AABLAYZyqgEAAGooAQAASwGGcqsBAABqKgEAAEsBhnKsAQAAaj8BAABLAoZyrQEAAGpBAQAASwKG
cq4BAABqQwEAAEsChnKvAQAAakUBAABLAoZysAEAAGpHAQAASwKGcrEBAABqSwEAAEsBhnKyAQAA
dHKzAQAAaFxqTgEAAEsBhnK0AQAAhXK1AQAAdWJoICmBcrYBAAB9crcBAAAoaCN9crgBAAAoWA8A
AABjbGFzc19zZWxlY3Rpb25yuQEAAFgWAAAAKEF2ZXJhZ2Ugb3ZlciBjbGFzc2VzKXK6AQAASv//
//+GcrsBAABYDAAAAGZvbGRfZmVhdHVyZXK8AQAAaN1LZYZyvQEAAFgVAAAAZm9sZF9mZWF0dXJl
X3NlbGVjdGVkcr4BAACJSv7///+Gcr8BAABYCwAAAHNjb3JlX3RhYmxlcsABAAB9csEBAABoHUsD
dWguKGjWSwGGcsIBAABo0EsBhnLDAQAAaNRLAYZyxAEAAGjSSwGGcsUBAABozksBhnLGAQAAdHLH
AQAAaDwoaNlLAoZyyAEAAGjbSwKGcskBAABo3UsBhnLKAQAAaN9LAYZyywEAAGjhSwGGcswBAABo
40sChnLNAQAAaOVLAoZyzgEAAGjnSwGGcs8BAABo6UsChnLQAQAAaOtLAoZy0QEAAGjtSwKGctIB
AABo70sChnLTAQAAaPFLAoZy1AEAAGjzSwKGctUBAABo9UsBhnLWAQAAdHLXAQAAaFxo+EsBhnLY
AQAAhXLZAQAAdWJoICmBctoBAAB9ctsBAAAoaCN9ctwBAAAoarkBAABqugEAAEr/////hnLdAQAA
arwBAABo3UtlhnLeAQAAar4BAACJSv7///+Gct8BAABqwAEAAH1y4AEAAGgdSwN1aC4oaM5LAYZy
4QEAAGjQSwGGcuIBAABo1EsBhnLjAQAAaNZLAYZy5AEAAGjMSwKGcuUBAAB0cuYBAABoPCho2UsC
hnLnAQAAaNtLAoZy6AEAAGjdSwGGcukBAABo30sBhnLqAQAAaOFLAYZy6wEAAGjjSwKGcuwBAABo
5UsChnLtAQAAaOdLAYZy7gEAAGjpSwKGcu8BAABo60sChnLwAQAAaO1LAoZy8QEAAGjvSwKGcvIB
AABo8UsChnLzAQAAaPNLAoZy9AEAAGj1SwGGcvUBAAB0cvYBAABoXGj4SwGGcvcBAACFcvgBAAB1
YmggKYFy+QEAAH1y+gEAAChoI31y+wEAAChquQEAAGq6AQAASv////+GcvwBAABqvAEAAGjdS2WG
cv0BAABqvgEAAIlK/v///4Zy/gEAAGrAAQAAfXL/AQAAaB1LA3VoLihozksBhnIAAgAAaNRLAYZy
AQIAAGjQSwGGcgICAABo1ksBhnIDAgAAaNJLAYZyBAIAAHRyBQIAAGg8KGjZSwKGcgYCAABo20sC
hnIHAgAAaN1LAYZyCAIAAGjfSwGGcgkCAABo4UsBhnIKAgAAaONLAoZyCwIAAGjlSwKGcgwCAABo
50sBhnINAgAAaOlLAoZyDgIAAGjrSwKGcg8CAABo7UsChnIQAgAAaO9LAoZyEQIAAGjxSwKGchIC
AABo80sChnITAgAAaPVLAYZyFAIAAHRyFQIAAGhcaPhLAYZyFgIAAIVyFwIAAHViaCApgXIYAgAA
fXIZAgAAKGgjfXIaAgAAKGq5AQAAaroBAABK/////4ZyGwIAAGq8AQAAaN1LZYZyHAIAAGq+AQAA
iUr+////hnIdAgAAasABAAB9ch4CAABoHUsDdWguKFgKAAAARGF5c0luWWVhcnIfAgAASwKGciAC
AABYBwAAAFZpc2l0b3JyIQIAAEsBhnIiAgAAWAMAAABJVFNyIwIAAEsChnIkAgAAWAkAAABCb2R5
Lm1hc3NyJQIAAEsChnImAgAAWAkAAABTb2NpYWxpdHlyJwIAAEsBhnIoAgAAWAUAAABTaGFwZXIp
AgAASwGGcioCAABYBQAAAERlcHRocisCAABLAYZyLAIAAFgIAAAAU3ltbWV0cnlyLQIAAEsBhnIu
AgAAWAsAAABDb3JvbGxhU2VnbXIvAgAASwGGcjACAABYBwAAAFJlcFVuaXRyMQIAAEsBhnIyAgAA
dHIzAgAAaDwoWAkAAABGZWF0dXJlIDFyNAIAAEsChnI1AgAAWAQAAABZZWFycjYCAABLAoZyNwIA
AFgEAAAARGF0ZXI4AgAASwGGcjkCAABYBAAAAFNpdGVyOgIAAEsBhnI7AgAAWAoAAABTaGFwZVNj
b3JlcjwCAABLAoZyPQIAAFgKAAAARGVwdGhTY29yZXI+AgAASwKGcj8CAABYCQAAAFN5bW1TY29y
ZXJAAgAASwKGckECAABYDAAAAENvcm9sbGFTY29yZXJCAgAASwKGckMCAABYCAAAAFJlcFNjb3Jl
ckQCAABLAoZyRQIAAFgPAAAAQ29tcGxleGl0eVNjb3JlckYCAABLAoZyRwIAAFgIAAAASG9uZXli
ZWVySAIAAEsBhnJJAgAAdHJKAgAAaFxYDAAAAFBsYW50c3BlY2llc3JLAgAASwGGckwCAACFck0C
AAB1YmggKYFyTgIAAH1yTwIAAChoI31yUAIAAChquQEAAGq6AQAASv////+GclECAABqvAEAAFgE
AAAARGF0ZXJSAgAAS2WGclMCAABqvgEAAIlK/v///4ZyVAIAAGrAAQAAfXJVAgAAaB1LA3VoLihY
AgAAAElEclYCAABLAoZyVwIAAFgKAAAARGF5c0luWWVhcnJYAgAASwKGclkCAABYBQAAAFNoYXBl
cloCAABLAYZyWwIAAFgFAAAARGVwdGhyXAIAAEsBhnJdAgAAWAgAAABTeW1tZXRyeXJeAgAASwGG
cl8CAABYCwAAAENvcm9sbGFTZWdtcmACAABLAYZyYQIAAFgHAAAAUmVwVW5pdHJiAgAASwGGcmMC
AAB0cmQCAABoPChYBAAAAFllYXJyZQIAAEsChnJmAgAAalICAABLAYZyZwIAAFgHAAAAVmlzaXRv
cnJoAgAASwGGcmkCAABYAwAAAElUU3JqAgAASwKGcmsCAABYCQAAAEJvZHkgbWFzc3JsAgAASwKG
cm0CAABYCQAAAFNvY2lhbGl0eXJuAgAASwGGcm8CAABYCgAAAFNoYXBlU2NvcmVycAIAAEsChnJx
AgAAWAoAAABEZXB0aFNjb3JlcnICAABLAoZycwIAAFgJAAAAU3ltbVNjb3JlcnQCAABLAoZydQIA
AFgMAAAAQ29yb2xsYVNjb3JlcnYCAABLAoZydwIAAFgIAAAAUmVwU2NvcmVyeAIAAEsChnJ5AgAA
WA8AAABDb21wbGV4aXR5U2NvcmVyegIAAEsChnJ7AgAAWAQAAABTaXRlcnwCAABLA4ZyfQIAAFgM
AAAAUGxhbnRzcGVjaWVzcn4CAABLA4ZyfwIAAHRygAIAAGhcWAYAAABWaXNpdHNygQIAAEsChnKC
AgAAhXKDAgAAdWJoICmBcoQCAAB9coUCAAAoaCN9coYCAAAoarkBAABqugEAAEr/////hnKHAgAA
arwBAABqOAIAAEtlhnKIAgAAar4BAACJSv7///+GcokCAABqwAEAAH1yigIAAGgdSwN1aC4oajQC
AABLAoZyiwIAAGofAgAASwKGcowCAABqIQIAAEsBhnKNAgAAaiMCAABLAoZyjgIAAGolAgAASwKG
co8CAABqJwIAAEsBhnKQAgAAaikCAABLAYZykQIAAGorAgAASwGGcpICAABqLQIAAEsBhnKTAgAA
ai8CAABLAYZylAIAAGoxAgAASwGGcpUCAAB0cpYCAABoPChqNgIAAEsChnKXAgAAajgCAABLAYZy
mAIAAGo6AgAASwGGcpkCAABqPAIAAEsChnKaAgAAaj4CAABLAoZymwIAAGpAAgAASwKGcpwCAABq
QgIAAEsChnKdAgAAakQCAABLAoZyngIAAGpGAgAASwKGcp8CAABqSAIAAEsBhnKgAgAAdHKhAgAA
aFxqSwIAAEsBhnKiAgAAhXKjAgAAdWJoICmBcqQCAAB9cqUCAAAoaCN9cqYCAAAoarkBAABqugEA
AEr/////hnKnAgAAarwBAABqOAIAAEtlhnKoAgAAar4BAACJSv7///+GcqkCAABqwAEAAH1yqgIA
AGgdSwN1aC4oajQCAABLAoZyqwIAAGofAgAASwKGcqwCAABqIQIAAEsBhnKtAgAAaiMCAABLAoZy
rgIAAGolAgAASwKGcq8CAABqJwIAAEsBhnKwAgAAaikCAABLAYZysQIAAGorAgAASwGGcrICAABq
LQIAAEsBhnKzAgAAai8CAABLAYZytAIAAGoxAgAASwGGcrUCAAB0crYCAABoPChqNgIAAEsChnK3
AgAAajgCAABLAYZyuAIAAGo6AgAASwGGcrkCAABqPAIAAEsChnK6AgAAaj4CAABLAoZyuwIAAGpA
AgAASwKGcrwCAABqQgIAAEsChnK9AgAAakQCAABLAoZyvgIAAGpGAgAASwKGcr8CAABqSAIAAEsB
hnLAAgAAWAgAAABTZWxlY3RlZHLBAgAASwGGcsICAAB0csMCAABoXGpLAgAASwGGcsQCAACFcsUC
AAB1YmV1Lg==
</properties>
		<properties format="pickle" node_id="3">gAN9cQAoWBIAAABhcHBlbmRfcHJlZGljdGlvbnNxAYhYFAAAAGFwcGVuZF9wcm9iYWJpbGl0aWVz
cQKJWAoAAABhdXRvY29tbWl0cQOJWBIAAABjb250cm9sQXJlYVZpc2libGVxBIhYEwAAAHNhdmVk
V2lkZ2V0R2VvbWV0cnlxBUNCAdnQywADAAAAAABjAAAARwAABA8AAAH+AAAAYwAAAEcAAAQPAAAB
/gAAAAAAAAAABVYAAABjAAAARwAABA8AAAH+cQZYEAAAAHNlbGVjdGVkX2xlYXJuZXJxB11xCEsA
YVgRAAAAc2VsZWN0ZWRfcXVhbnRpdHlxCUsCWAsAAABfX3ZlcnNpb25fX3EKSwFYEAAAAGNvbnRl
eHRfc2V0dGluZ3NxC11xDChjb3Jhbmdld2lkZ2V0LnNldHRpbmdzCkNvbnRleHQKcQ0pgXEOfXEP
KFgGAAAAdmFsdWVzcRB9cREoWAkAAABzZWxlY3Rpb25xEmNidWlsdGlucwpzZXQKcRNdcRSFcRVS
cRZoCksBdVgHAAAAY2xhc3Nlc3EXY09yYW5nZS5kYXRhLnZhcmlhYmxlClR1cGxlTGlzdApxGChY
CwAAAEFuZHJlbmEgc3AucRlYDgAAAEFudGhvcGhvcmEgc3AucRpYDgAAAEFwaXMgbWVsbGlmZXJh
cRtYDgAAAENoZWxvc3RvbWEgc3AucRxYDAAAAEhhbGljdHVzIHNwLnEdWAsAAABIeWxhZXVzIHNw
LnEedHEfhXEggXEhdWJoDSmBcSJ9cSMoaBB9cSQoWAkAAABzZWxlY3Rpb25xJWgTXXEmhXEnUnEo
aApLAXVoF2gYKFgTAAAAQWxsaXVtIG5lYXBvbGl0YW51bXEpWBIAAABBbGxpdW0gdHJpZm9saWF0
dW1xKlgSAAAAQW5hZ2FsbGlzIGFydmVuc2lzcStYFQAAAEFudGhlbWlzIGJvcm5tdWVsbGVyaXEs
WBcAAABBbnRocmlzY3VzIGxhbXByb2NhcnB1c3EtWBAAAABBcnRlZGlhIHNxdWFtYXRhcS5YEgAA
AEFzcGhvZGVsdXMgcmFtb3N1c3EvWBIAAABDYWxpY290b21lIHZpbGxvc2FxMFgUAAAAQ2FtcGFu
dWxhIHJhcHVuY3VsdXNxMVgSAAAAQ2FyZHV1cyBhcmdlbnRhdHVzcTJYGAAAAENocnlzYW50aGVt
dW0gY29yb25hcml1bXEzWA8AAABDaXN0dXMgY3JldGljdXNxNFgTAAAAQ2lzdHVzIHNhbHZpaWZv
bGl1c3E1WBAAAABDb25pdW0gbWFjdWxhdHVtcTZYFwAAAENvbnZvbHZ1bHVzIGFsdGhhZW9pZGVz
cTdYGQAAAENvbnZvbHZ1bHVzIGNvZWxlc3lyaWFjdXNxOFgSAAAAQ29yaWFuZHJ1bSBzYXRpdnVt
cTlYDQAAAENyZXBpcyBhc3BlcmFxOlgRAAAAQ3JlcGlzIHBhbGFlc3RpbmFxO1gRAAAAQ3ljbGFt
ZW4gcGVyc2ljdW1xPFgOAAAARGF1Y3VzIGJpY29sb3JxPVgNAAAARGF1Y3VzIGNhcm90YXE+WBkA
AABFdXBob3JiaWEgaGllcm9zb2x5bWl0YW5hcT9YEgAAAEdlcm9wb2dvbiBoeWJyaWR1c3FAWBgA
AABIZWxpYW50aGVtdW0gYWVneXB0aWFjdW1xQVgVAAAASGVwdGFwdGVyYSBhbmlzb3B0ZXJhcUJY
EwAAAEhpcnNjaGZlbGRpYSBpbmNhbmFxQ1gSAAAATGVvbnRvZG9uIHR1YmVyb3NhcURYDwAAAExp
bnVtIHB1YmVzY2Vuc3FFWBMAAABNZWRpY2FnbyBwb2x5bW9ycGhhcUZYEQAAAE5vdG9iYXNpcyBz
eXJpYWNhcUdYFwAAAE9ybml0aG9nYWx1bSBuYXJib25lbnNlcUhYEQAAAE94YWxpcyBwZXMtY2Fw
cmFlcUlYEAAAAFBhbGxlbmlzIHNwaW5vc2FxSlgPAAAAUGljcmlzIGdhbGlsZWFlcUtYDQAAAFBy
YXNpdW0gbWFqdXNxTFgRAAAAUmFwaXN0cnVtIHJ1Z29zdW1xTVgVAAAAUmhhZ2FkaW9sdXMgc3Rl
bGxhdHVzcU5YEAAAAFJpZG9sZmlhIHNlZ2V0dW1xT1gQAAAAU2FsdmlhIGZydXRpY29zYXFQWBYA
AABTYWx2aWEgaGllcm9zb2x5bWl0YW5hcVFYEAAAAFNhdHVyZWphIHRoeW1icmFxUlgPAAAAU2Nh
bmRpeCBpYmVyaWNhcVNYEAAAAFNlbmVjaW8gdmVybmFsaXNxVFgQAAAAU2lseWJ1bSBtYXJpYW51
bXFVWAwAAABTaW5hcGlzIGFsYmFxVlgRAAAAU29uY2h1cyBvbGVyYWNldXNxV1gPAAAAU3RhY2h5
cyBkaXN0YW5zcVhYFQAAAFN0YWNoeXMgbmV1cm9jYWx5Y2luYXFZWBcAAABTeW5lbGNvc2NpYWRp
dW0gY2FybWVsaXFaWBQAAABUZXVjcml1bSBkaXZhcmljYXR1bXFbWBMAAABUcmlmb2xpdW0gY2x5
cGVhdHVtcVxYEwAAAFRyaWZvbGl1bSBwdXJwdXJldW1xXVgUAAAAVXJvc3Blcm11bSBwaWNyb2lk
ZXNxXnRxX4VxYIFxYXViZXUu
</properties>
		<properties format="literal" node_id="4">{'auto_commit': True, 'color_by_class': True, 'controlAreaVisible': True, 'dist_color_RGB': (220, 220, 220, 255), 'savedWidgetGeometry': b'\x01\xd9\xd0\xcb\x00\x03\x00\x00\x00\x00\x00\x14\x00\x00\x00w\x00\x00\x033\x00\x00\x02j\x00\x00\x00\x14\x00\x00\x00w\x00\x00\x033\x00\x00\x02j\x00\x00\x00\x00\x00\x00\x00\x00\x05V\x00\x00\x00\x14\x00\x00\x00w\x00\x00\x033\x00\x00\x02j', 'select_rows': True, 'selected_cols': [], 'selected_rows': [], 'show_attribute_labels': True, 'show_distributions': False, '__version__': 1}</properties>
		<properties format="literal" node_id="5">{'auto_commit': True, 'color_by_class': True, 'controlAreaVisible': True, 'dist_color_RGB': (220, 220, 220, 255), 'savedWidgetGeometry': b'\x01\xd9\xd0\xcb\x00\x03\x00\x00\x00\x00\x00\x13\x00\x00\x00X\x00\x00\x034\x00\x00\x02k\x00\x00\x00\x14\x00\x00\x00w\x00\x00\x033\x00\x00\x02j\x00\x00\x00\x00\x00\x00\x00\x00\x05V\x00\x00\x00\x14\x00\x00\x00w\x00\x00\x033\x00\x00\x02j', 'select_rows': True, 'selected_cols': [], 'selected_rows': [], 'show_attribute_labels': True, 'show_distributions': False, '__version__': 1}</properties>
		<properties format="literal" node_id="6">{'compatibility_mode': False, 'controlAreaVisible': True, 'number_of_folds': 10, 'replacement': False, 'sampleSizeNumber': 1, 'sampleSizePercentage': 70, 'sampleSizeSqlPercentage': 0.1, 'sampleSizeSqlTime': 1, 'sampling_type': 0, 'savedWidgetGeometry': b'\x01\xd9\xd0\xcb\x00\x03\x00\x00\x00\x00\x02?\x00\x00\x00x\x00\x00\x03\x16\x00\x00\x02A\x00\x00\x02@\x00\x00\x00\x97\x00\x00\x03\x15\x00\x00\x02@\x00\x00\x00\x00\x00\x00\x00\x00\x05V\x00\x00\x02@\x00\x00\x00\x97\x00\x00\x03\x15\x00\x00\x02@', 'selectedFold': 1, 'sql_dl': False, 'stratify': False, 'use_seed': True, '__version__': 2}</properties>
		<properties format="pickle" node_id="7">gAN9cQAoWAoAAABhdXRvX2FwcGx5cQGIWBIAAABjb250cm9sQXJlYVZpc2libGVxAohYEwAAAHNh
dmVkV2lkZ2V0R2VvbWV0cnlxA0NCAdnQywADAAAAAAFSAAAAcgAABAMAAAJlAAABUgAAAHIAAAQD
AAACZQAAAAAAAAAABVYAAAFSAAAAcgAABAMAAAJlcQRYEAAAAHNlbGVjdGVkX21ldGhvZHNxBWNi
dWlsdGlucwpzZXQKcQZdcQcoWA0AAABHaW5pIERlY3JlYXNlcQhYCAAAAFJSZWxpZWZGcQlYFQAA
AFVuaXZhcmlhdGUgUmVncmVzc2lvbnEKZYVxC1JxDFgHAAAAc29ydGluZ3ENSwBjUHlRdDUuc2lw
Cl91bnBpY2tsZV9lbnVtCnEOWAwAAABQeVF0NS5RdENvcmVxD1gJAAAAU29ydE9yZGVycRBLAYdx
EVJxEoZxE1gLAAAAX192ZXJzaW9uX19xFEsDWBAAAABjb250ZXh0X3NldHRpbmdzcRVdcRYoY29y
YW5nZXdpZGdldC5zZXR0aW5ncwpDb250ZXh0CnEXKYFxGH1xGShYBgAAAHZhbHVlc3EafXEbKFgJ
AAAAblNlbGVjdGVkcRxLBUr+////hnEdWA4AAABzZWxlY3RlZF9hdHRyc3EeXXEfKFgFAAAAU2hh
cGVxIEtlhnEhWAcAAABSZXBVbml0cSJLZYZxI1gFAAAARGVwdGhxJEtlhnElWAsAAABDb3JvbGxh
U2VnbXEmS2WGcSdYCAAAAFN5bW1ldHJ5cShLZYZxKWVK/f///4ZxKlgPAAAAc2VsZWN0aW9uTWV0
aG9kcStLA0r+////hnEsaBRLA3VYCgAAAGF0dHJpYnV0ZXNxLX1xLihYBAAAAFllYXJxL0sCWAoA
AABEYXlzSW5ZZWFycTBLAmggSwFoJEsBaChLAWgmSwFoIksBWAcAAABWaXNpdG9ycTFLAXVYBQAA
AG1ldGFzcTJ9cTMoWAkAAABGZWF0dXJlIDFxNEsCWAQAAABEYXRlcTVLAVgEAAAAU2l0ZXE2SwFY
DAAAAFBsYW50c3BlY2llc3E3SwFYAwAAAElUU3E4SwJYCQAAAEJvZHkubWFzc3E5SwJYCQAAAFNv
Y2lhbGl0eXE6SwFYCgAAAFNoYXBlU2NvcmVxO0sCWAoAAABEZXB0aFNjb3JlcTxLAlgJAAAAU3lt
bVNjb3JlcT1LAlgMAAAAQ29yb2xsYVNjb3JlcT5LAlgIAAAAUmVwU2NvcmVxP0sCWA8AAABDb21w
bGV4aXR5U2NvcmVxQEsCWAgAAABIb25leWJlZXFBSwF1dWJoFymBcUJ9cUMoaBp9cUQoWAkAAABu
U2VsZWN0ZWRxRUsFSv7///+GcUZYDgAAAHNlbGVjdGVkX2F0dHJzcUddcUgoWAUAAABTaGFwZXFJ
S2WGcUpYBwAAAFJlcFVuaXRxS0tlhnFMWAUAAABEZXB0aHFNS2WGcU5YCwAAAENvcm9sbGFTZWdt
cU9LZYZxUFgIAAAAU3ltbWV0cnlxUUtlhnFSZUr9////hnFTWA8AAABzZWxlY3Rpb25NZXRob2Rx
VEsDSv7///+GcVVoFEsDdWgtfXFWKFgEAAAAWWVhcnFXSwJYCgAAAERheXNJblllYXJxWEsCaElL
AWhNSwFoUUsBaE9LAWhLSwFYBwAAAFZpc2l0b3JxWUsBdWgyfXFaKFgJAAAARmVhdHVyZSAxcVtL
AlgEAAAARGF0ZXFcSwFYBAAAAFNpdGVxXUsBWAwAAABQbGFudHNwZWNpZXNxXksBWAMAAABJVFNx
X0sCWAkAAABCb2R5Lm1hc3NxYEsCWAkAAABTb2NpYWxpdHlxYUsBWAoAAABTaGFwZVNjb3JlcWJL
AlgKAAAARGVwdGhTY29yZXFjSwJYCQAAAFN5bW1TY29yZXFkSwJYDAAAAENvcm9sbGFTY29yZXFl
SwJYCAAAAFJlcFNjb3JlcWZLAlgPAAAAQ29tcGxleGl0eVNjb3JlcWdLAlgIAAAASG9uZXliZWVx
aEsBdXViaBcpgXFpfXFqKGgafXFrKGhFSwVK/v///4ZxbGhHXXFtKGhJS2WGcW5oS0tlhnFvaE1L
ZYZxcGhPS2WGcXFoUUtlhnFyZUr9////hnFzaFRLA0r+////hnF0aBRLA3VoLX1xdShoSUsBaE1L
AWhRSwFoT0sBaEtLAWhZSwF1aDJ9cXYoaFtLAmhXSwJoWEsCaFxLAWhdSwFoXksBaF9LAmhgSwJo
YUsBaGJLAmhjSwJoZEsCaGVLAmhmSwJoZ0sCaGhLAXV1YmgXKYFxd31xeChoGn1xeShoRUsFSv7/
//+GcXpoR11xeyhoWEtmhnF8aFdLZoZxfWVK/f///4ZxfmhUSwNK/v///4Zxf2gUSwN1aC19cYAo
aFdLAmhYSwJoWUsBdWgyfXGBKGhbSwJoXEsBaF1LAWheSwFoX0sCaGBLAmhhSwFoSUsBaE1LAWhR
SwFoT0sBaEtLAWhiSwJoY0sCaGRLAmhlSwJoZksCaGdLAmhoSwF1dWJoFymBcYJ9cYMoaBp9cYQo
aEVLBUr+////hnGFaEddcYYoaElLZYZxh2hLS2WGcYhoTUtlhnGJaE9LZYZximhRS2WGcYtlSv3/
//+GcYxoVEsDSv7///+GcY1oFEsDdWgtfXGOKGhJSwFoTUsBaFFLAWhPSwFoS0sBaFlLAXVoMn1x
jyhoW0sCaFdLAmhYSwJoXEsBaF1LAWheSwFoX0sCaGBLAmhhSwFoYksCaGNLAmhkSwJoZUsCaGZL
AmhnSwJoaEsBdXViaBcpgXGQfXGRKGgafXGSKGhFSwVK/v///4Zxk2hHXXGUKGhJS2WGcZVoS0tl
hnGWaE1LZYZxl2hPS2WGcZhoUUtlhnGZZUr9////hnGaaFRLA0r+////hnGbaBRLA3VoLX1xnCho
V0sCaFhLAmhJSwFoTUsBaFFLAWhPSwFoS0sBaFlLAXVoMn1xnShoW0sCaFxLAWhdSwFoXksBaF9L
AmhgSwJoYUsBaGJLAmhjSwJoZEsCaGVLAmhmSwJoZ0sCaGhLAXV1YmgXKYFxnn1xnyhoGn1xoCho
RUsFSv7///+GcaFoR11xoihoSUtlhnGjaEtLZYZxpGhNS2WGcaVoT0tlhnGmaFFLZYZxp2VK/f//
/4ZxqGhUSwNK/v///4ZxqWgUSwN1aC19caooaFdLAmhYSwJoSUsBaE1LAWhRSwFoT0sBaEtLAWhZ
SwF1aDJ9casoaFtLAmhcSwFoXUsBaF5LAWhfSwJoYEsCaGFLAWhiSwJoY0sCaGRLAmhlSwJoZksC
aGdLAmhoSwF1dWJoFymBcax9ca0oaBp9ca4oaEVLBUr+////hnGvaEddcbBoWEtmhnGxYUr9////
hnGyaFRLA0r+////hnGzaBRLA3VoLX1xtChoWEsCaFlLAXVoMn1xtShoW0sCaFdLAmhcSwFoXUsB
aF5LAWhfSwJoYEsCaGFLAWhJSwFoTUsBaFFLAWhPSwFoS0sBaGJLAmhjSwJoZEsCaGVLAmhmSwJo
Z0sCaGhLAXV1YmgXKYFxtn1xtyhoGn1xuChYCQAAAG5TZWxlY3RlZHG5SwVK/v///4ZxulgOAAAA
c2VsZWN0ZWRfYXR0cnNxu11xvChYBAAAAFNpdGVxvUtlhnG+WAoAAABEYXlzSW5ZZWFycb9LZoZx
wGVK/f///4ZxwVgPAAAAc2VsZWN0aW9uTWV0aG9kccJLA0r+////hnHDaBRLA3VoLX1xxChov0sC
aL1LAVgHAAAAVmlzaXRvcnHFSwF1aDJ9ccYoWAkAAABGZWF0dXJlIDFxx0sCWAQAAABZZWFycchL
AlgEAAAARGF0ZXHJSwFYDAAAAFBsYW50c3BlY2llc3HKSwFYAwAAAElUU3HLSwJYCQAAAEJvZHku
bWFzc3HMSwJYCQAAAFNvY2lhbGl0eXHNSwFYBQAAAFNoYXBlcc5LAVgFAAAARGVwdGhxz0sBWAgA
AABTeW1tZXRyeXHQSwFYCwAAAENvcm9sbGFTZWdtcdFLAVgHAAAAUmVwVW5pdHHSSwFYCgAAAFNo
YXBlU2NvcmVx00sCWAoAAABEZXB0aFNjb3JlcdRLAlgJAAAAU3ltbVNjb3JlcdVLAlgMAAAAQ29y
b2xsYVNjb3JlcdZLAlgIAAAAUmVwU2NvcmVx10sCWA8AAABDb21wbGV4aXR5U2NvcmVx2EsCWAgA
AABIb25leWJlZXHZSwF1dWJoFymBcdp9cdsoaBp9cdwoaLlLBUr+////hnHdaLtdcd4oaM5LZYZx
32jSS2WGceBoz0tlhnHhaNFLZYZx4mjQS2WGceNlSv3///+GceRowksDSv7///+GceVoFEsDdWgt
fXHmKGjOSwFoz0sBaNBLAWjRSwFo0ksBaMVLAXVoMn1x5yhox0sCaMhLAmi/SwJoyUsBaL1LAWjK
SwFoy0sCaMxLAmjNSwFo00sCaNRLAmjVSwJo1ksCaNdLAmjYSwJo2UsBdXViaBcpgXHofXHpKGga
fXHqKGi5SwVK/v///4Zx62i7XXHsKGi9S2WGce1ozktlhnHuaNJLZYZx72jPS2WGcfBo0UtlhnHx
ZUr9////hnHyaMJLA0r+////hnHzaBRLA3VoLX1x9Chov0sCaL1LAWjOSwFoz0sBaNBLAWjRSwFo
0ksBaMVLAXVoMn1x9Shox0sCaMhLAmjJSwFoyksBaMtLAmjMSwJozUsBaNNLAmjUSwJo1UsCaNZL
AmjXSwJo2EsCaNlLAXV1YmgXKYFx9n1x9yhoGn1x+ChouUsFSv7///+Gcflou11x+ihovUtlhnH7
aMhLZoZx/GVK/f///4Zx/WjCSwNK/v///4Zx/mgUSwN1aC19cf8oaMhLAmi9SwFoxUsBdWgyfXIA
AQAAKGjHSwJov0sCaMlLAWjKSwFoy0sCaMxLAmjNSwFozksBaM9LAWjQSwFo0UsBaNJLAWjTSwJo
1EsCaNVLAmjWSwJo10sCaNhLAmjZSwF1dWJoFymBcgEBAAB9cgIBAAAoaBp9cgMBAAAoaLlLBUr+
////hnIEAQAAaLtdcgUBAAAoaL1LZYZyBgEAAGjOS2WGcgcBAABo0ktlhnIIAQAAaM9LZYZyCQEA
AGjRS2WGcgoBAABlSv3///+GcgsBAABowksDSv7///+GcgwBAABoFEsDdWgtfXINAQAAKGjISwJo
vUsBaM5LAWjPSwFo0EsBaNFLAWjSSwFoxUsBdWgyfXIOAQAAKGjHSwJov0sCaMlLAWjKSwFoy0sC
aMxLAmjNSwFo00sCaNRLAmjVSwJo1ksCaNdLAmjYSwJo2UsBdXViaBcpgXIPAQAAfXIQAQAAKGga
fXIRAQAAKGi5SwVK/v///4ZyEgEAAGi7XXITAQAAKGjOS2WGchQBAABo0ktlhnIVAQAAaM9LZYZy
FgEAAGjRS2WGchcBAABo0EtlhnIYAQAAZUr9////hnIZAQAAaMJLA0r+////hnIaAQAAaBRLA3Vo
LX1yGwEAAChoyEsCaL9LAmjOSwFoz0sBaNBLAWjRSwFo0ksBaMVLAXVoMn1yHAEAAChox0sCaMlL
AWi9SwFoyksBaMtLAmjMSwJozUsBaNNLAmjUSwJo1UsCaNZLAmjXSwJo2EsCaNlLAXV1YmgXKYFy
HQEAAH1yHgEAAChoGn1yHwEAAChouUsFSv7///+GciABAABou11yIQEAAChozktlhnIiAQAAaNJL
ZYZyIwEAAGjPS2WGciQBAABo0UtlhnIlAQAAaNBLZYZyJgEAAGVK/f///4ZyJwEAAGjCSwNK/v//
/4ZyKAEAAGgUSwN1aC19cikBAAAoaL9LAmjOSwFoz0sBaNBLAWjRSwFo0ksBaMVLAXVoMn1yKgEA
AChox0sCaMhLAmjJSwFovUsBaMpLAWjLSwJozEsCaM1LAWjTSwJo1EsCaNVLAmjWSwJo10sCaNhL
AmjZSwF1dWJoFymBcisBAAB9ciwBAAAoaBp9ci0BAAAoaLlLBUr+////hnIuAQAAaLtdci8BAAAo
aM5LZYZyMAEAAGjSS2WGcjEBAABoz0tlhnIyAQAAaNFLZYZyMwEAAGi/S2aGcjQBAABlSv3///+G
cjUBAABowksDSv7///+GcjYBAABoFEsDdWgtfXI3AQAAKGi/SwJozksBaM9LAWjRSwFo0ksBaMVL
AXVoMn1yOAEAAChox0sCaMhLAmjJSwFovUsBaMpLAWjLSwJozEsCaM1LAWjQSwFo00sCaNRLAmjV
SwJo1ksCaNdLAmjYSwJo2UsBdXViaBcpgXI5AQAAfXI6AQAAKGgafXI7AQAAKGi5SwVK/v///4Zy
PAEAAGi7XXI9AQAAKGjOS2WGcj4BAABo0ktlhnI/AQAAaM9LZYZyQAEAAGjRS2WGckEBAABov0tm
hnJCAQAAZUr9////hnJDAQAAaMJLA0r+////hnJEAQAAaBRLA3VoLX1yRQEAAChoyEsCaL9LAmjO
SwFoz0sBaNFLAWjSSwFoxUsBdWgyfXJGAQAAKGjHSwJoyUsBaL1LAWjKSwFoy0sCaMxLAmjNSwFo
0EsBaNNLAmjUSwJo1UsCaNZLAmjXSwJo2EsCaNlLAXV1YmgXKYFyRwEAAH1ySAEAAChoGn1ySQEA
AChouUsFSv7///+GckoBAABou11ySwEAAChozktlhnJMAQAAaNJLZYZyTQEAAGjPS2WGck4BAABo
0UtlhnJPAQAAaL9LZoZyUAEAAGVK/f///4ZyUQEAAGjCSwNK/v///4ZyUgEAAGgUSwN1aC19clMB
AAAoaMhLAmi/SwJozksBaM9LAWjRSwFo0ksBaMVLAXVoMn1yVAEAAChox0sCaMlLAWi9SwFoyksB
aMtLAmjMSwJozUsBaNBLAWjTSwJo1EsCaNVLAmjWSwJo10sCaNhLAmjZSwF1dWJoFymBclUBAAB9
clYBAAAoaBp9clcBAAAoaLlLBUr+////hnJYAQAAaLtdclkBAAAoaL9LZoZyWgEAAGjIS2aGclsB
AABlSv3///+GclwBAABowksDSv7///+Gcl0BAABoFEsDdWgtfXJeAQAAKGjISwJov0sCaMVLAXVo
Mn1yXwEAAChox0sCaMlLAWi9SwFoyksBaMtLAmjMSwJozUsBaM5LAWjPSwFo0EsBaNFLAWjSSwFo
00sCaNRLAmjVSwJo1ksCaNdLAmjYSwJo2UsBdXViaBcpgXJgAQAAfXJhAQAAKGgafXJiAQAAKGi5
SwVK/v///4ZyYwEAAGi7XXJkAQAAKGjOS2WGcmUBAABo0ktlhnJmAQAAaM9LZYZyZwEAAGjRS2WG
cmgBAABo0EtlhnJpAQAAZUr9////hnJqAQAAaMJLA0r+////hnJrAQAAaBRLA3VoLX1ybAEAACho
zksBaM9LAWjQSwFo0UsBaNJLAWjFSwF1aDJ9cm0BAAAoaMdLAmjISwJov0sCaMlLAWi9SwFoyksB
aMtLAmjMSwJozUsBaNNLAmjUSwJo1UsCaNZLAmjXSwJo2EsCaNlLAXV1YmgXKYFybgEAAH1ybwEA
AChoGn1ycAEAAChouUsFSv7///+GcnEBAABou11ycgEAAChozktlhnJzAQAAaNJLZYZydAEAAGjP
S2WGcnUBAABo0UtlhnJ2AQAAaNBLZYZydwEAAGVK/f///4ZyeAEAAGjCSwNK/v///4ZyeQEAAGgU
SwN1aC19cnoBAAAoaMhLAmi/SwJozksBaM9LAWjQSwFo0UsBaNJLAWjFSwF1aDJ9cnsBAAAoaMdL
AmjJSwFovUsBaMpLAWjLSwJozEsCaM1LAWjTSwJo1EsCaNVLAmjWSwJo10sCaNhLAmjZSwF1dWJo
FymBcnwBAAB9cn0BAAAoaBp9cn4BAAAoaLlLBUr+////hnJ/AQAAaLtdcoABAAAoaL9LZoZygQEA
AGjIS2aGcoIBAABlSv3///+GcoMBAABowksDSv7///+GcoQBAABoFEsDdWgtfXKFAQAAKGjISwJo
v0sCaMVLAXVoMn1yhgEAAChox0sCaMlLAWi9SwFoyksBaMtLAmjMSwJozUsBaM5LAWjPSwFo0EsB
aNFLAWjSSwFo00sCaNRLAmjVSwJo1ksCaNdLAmjYSwJo2UsBdXViaBcpgXKHAQAAfXKIAQAAKGga
fXKJAQAAKGi5SwVK/v///4ZyigEAAGi7XXKLAQAAaL9LZoZyjAEAAGFK/f///4ZyjQEAAGjCSwNK
/v///4ZyjgEAAGgUSwN1aC19co8BAAAoaL9LAmjFSwF1aDJ9cpABAAAoaMdLAmjISwJoyUsBaL1L
AWjKSwFoy0sCaMxLAmjNSwFozksBaM9LAWjQSwFo0UsBaNJLAWjTSwJo1EsCaNVLAmjWSwJo10sC
aNhLAmjZSwF1dWJoFymBcpEBAAB9cpIBAAAoaBp9cpMBAAAoaLlLBUr+////hnKUAQAAaLtdcpUB
AAAoaM5LZYZylgEAAGjSS2WGcpcBAABoz0tlhnKYAQAAaNFLZYZymQEAAGjQS2WGcpoBAABlSv3/
//+GcpsBAABowksDSv7///+GcpwBAABoFEsDdWgtfXKdAQAAKGjOSwFoz0sBaNBLAWjRSwFo0ksB
aMVLAXVoMn1yngEAAChox0sCaMhLAmi/SwJoyUsBaL1LAWjKSwFoy0sCaMxLAmjNSwFo00sCaNRL
AmjVSwJo1ksCaNdLAmjYSwJo2UsBdXViaBcpgXKfAQAAfXKgAQAAKGgafXKhAQAAKGi5SwVK/v//
/4ZyogEAAGi7XXKjAQAAKGjOS2WGcqQBAABo0ktlhnKlAQAAaM9LZYZypgEAAGjRS2WGcqcBAABo
0EtlhnKoAQAAZUr9////hnKpAQAAaMJLA0r+////hnKqAQAAaBRLA3VoLX1yqwEAAChozksBaM9L
AWjQSwFo0UsBaNJLAWjFSwF1aDJ9cqwBAAAoaMdLAmjISwJov0sCaMlLAWi9SwFoyksBaMtLAmjM
SwJozUsBaNNLAmjUSwJo1UsCaNZLAmjXSwJo2EsCaNlLAXV1YmgXKYFyrQEAAH1yrgEAAChoGn1y
rwEAAChouUsFSv7///+GcrABAABou11ysQEAAChozktlhnKyAQAAaNJLZYZyswEAAGjPS2WGcrQB
AABo0UtlhnK1AQAAaNBLZYZytgEAAGVK/f///4ZytwEAAGjCSwNK/v///4ZyuAEAAGgUSwN1aC19
crkBAAAoaL9LAmjOSwFoz0sBaNBLAWjRSwFo0ksBaMVLAXVoMn1yugEAAChox0sCaMhLAmjJSwFo
vUsBaMpLAWjLSwJozEsCaM1LAWjTSwJo1EsCaNVLAmjWSwJo10sCaNhLAmjZSwF1dWJoFymBcrsB
AAB9crwBAAAoaBp9cr0BAAAoaLlLBUr+////hnK+AQAAaLtdcr8BAAAoaNJLZYZywAEAAGjOS2WG
csEBAABo0UtlhnLCAQAAaM9LZYZywwEAAGi/S2aGcsQBAABlSv3///+GcsUBAABowksDSv7///+G
csYBAABoFEsDdWgtfXLHAQAAKGi/SwJozksBaM9LAWjQSwFo0UsBaNJLAWjFSwF1aDJ9csgBAAAo
aMdLAmjISwJoyUsBaL1LAWjKSwFoy0sCaMxLAmjNSwFo00sCaNRLAmjVSwJo1ksCaNdLAmjYSwJo
2UsBdXViaBcpgXLJAQAAfXLKAQAAKGgafXLLAQAAKGi5SwVK/v///4ZyzAEAAGi7XXLNAQAAKGjO
S2WGcs4BAABo0ktlhnLPAQAAaNFLZYZy0AEAAGjPS2WGctEBAABo0EtlhnLSAQAAZUr9////hnLT
AQAAaMJLA0r+////hnLUAQAAaBRLA3VoLX1y1QEAAChov0sCaM5LAWjPSwFo0EsBaNFLAWjSSwFo
xUsBdWgyfXLWAQAAKGjHSwJoyEsCaMlLAWi9SwFoyksBaMtLAmjMSwJozUsBaNNLAmjUSwJo1UsC
aNZLAmjXSwJo2EsCaNlLAXV1YmgXKYFy1wEAAH1y2AEAAChoGn1y2QEAAChouUsFSv7///+GctoB
AABou11y2wEAACho0ktlhnLcAQAAaM5LZYZy3QEAAGjPS2WGct4BAABo0UtlhnLfAQAAaL9LZoZy
4AEAAGVK/f///4Zy4QEAAGjCSwNK/v///4Zy4gEAAGgUSwN1aC19cuMBAAAoaL9LAmjOSwFoz0sB
aNBLAWjRSwFo0ksBaMVLAXVoMn1y5AEAAChox0sCaMhLAmjJSwFovUsBaMpLAWjLSwJozEsCaM1L
AWjTSwJo1EsCaNVLAmjWSwJo10sCaNhLAmjZSwF1dWJoFymBcuUBAAB9cuYBAAAoaBp9cucBAAAo
aLlLBUr+////hnLoAQAAaLtdcukBAAAoaM5LZYZy6gEAAGjSS2WGcusBAABoz0tlhnLsAQAAaNFL
ZYZy7QEAAGi/S2aGcu4BAABlSv3///+Gcu8BAABowksDSv7///+GcvABAABoFEsDdWgtfXLxAQAA
KGi/SwJozksBaM9LAWjQSwFo0UsBaNJLAWjFSwF1aDJ9cvIBAAAoaMdLAmjISwJoyUsBaL1LAWjK
SwFoy0sCaMxLAmjNSwFo00sCaNRLAmjVSwJo1ksCaNdLAmjYSwJo2UsBdXViaBcpgXLzAQAAfXL0
AQAAKGgafXL1AQAAKGi5SwVK/v///4Zy9gEAAGi7XXL3AQAAKGjOS2WGcvgBAABo0ktlhnL5AQAA
aM9LZYZy+gEAAGjRS2WGcvsBAABo0EtlhnL8AQAAZUr9////hnL9AQAAaMJLA0r+////hnL+AQAA
aBRLA3VoLX1y/wEAAChov0sCaM5LAWjPSwFo0EsBaNFLAWjSSwFoxUsBdWgyfXIAAgAAKGjHSwJo
yEsCaMlLAWi9SwFoyksBaMtLAmjMSwJozUsBaNNLAmjUSwJo1UsCaNZLAmjXSwJo2EsCaNlLAXV1
YmgXKYFyAQIAAH1yAgIAAChoGn1yAwIAAChouUsFSv7///+GcgQCAABou11yBQIAACho0ktlhnIG
AgAAaM5LZYZyBwIAAGjPS2WGcggCAABo0UtlhnIJAgAAaL9LZoZyCgIAAGVK/f///4ZyCwIAAGjC
SwNK/v///4ZyDAIAAGgUSwN1aC19cg0CAAAoaL9LAmjOSwFoz0sBaNBLAWjRSwFo0ksBaMVLAXVo
Mn1yDgIAAChox0sCaMhLAmjJSwFovUsBaMpLAWjLSwJozEsCaM1LAWjTSwJo1EsCaNVLAmjWSwJo
10sCaNhLAmjZSwF1dWJoFymBcg8CAAB9chACAAAoaBp9chECAAAoaLlLBUr+////hnISAgAAaLtd
chMCAAAoaM5LZYZyFAIAAGjSS2WGchUCAABoz0tlhnIWAgAAaNFLZYZyFwIAAGjQS2WGchgCAABl
Sv3///+GchkCAABowksDSv7///+GchoCAABoFEsDdWgtfXIbAgAAKGjOSwFoz0sBaNBLAWjRSwFo
0ksBaMVLAXVoMn1yHAIAAChox0sCaMhLAmi/SwJoyUsBaL1LAWjKSwFoy0sCaMxLAmjNSwFo00sC
aNRLAmjVSwJo1ksCaNdLAmjYSwJo2UsBdXViaBcpgXIdAgAAfXIeAgAAKGgafXIfAgAAKGi5SwVK
/v///4ZyIAIAAGi7XXIhAgAAKGjOS2WGciICAABo0ktlhnIjAgAAaNFLZYZyJAIAAGjPS2WGciUC
AABov0tmhnImAgAAZUr9////hnInAgAAaMJLA0r+////hnIoAgAAaBRLA3VoLX1yKQIAAChov0sC
aM5LAWjPSwFo0EsBaNFLAWjSSwFoxUsBdWgyfXIqAgAAKGjHSwJoyEsCaMlLAWi9SwFoyksBaMtL
AmjMSwJozUsBaNNLAmjUSwJo1UsCaNZLAmjXSwJo2EsCaNlLAXV1YmgXKYFyKwIAAH1yLAIAACho
Gn1yLQIAAChouUsFSv7///+Gci4CAABou11yLwIAAGi/S2aGcjACAABhSv3///+GcjECAABowksD
Sv7///+GcjICAABoFEsDdWgtfXIzAgAAKGi/SwJoxUsBdWgyfXI0AgAAKGjHSwJoyEsCaMlLAWi9
SwFoyksBaMtLAmjMSwJozUsBaM5LAWjPSwFo0EsBaNFLAWjSSwFo00sCaNRLAmjVSwJo1ksCaNdL
AmjYSwJo2UsBdXViaBcpgXI1AgAAfXI2AgAAKGgafXI3AgAAKGi5SwVK/v///4ZyOAIAAGi7XXI5
AgAAaMpLZYZyOgIAAGFK/f///4ZyOwIAAGjCSwNK/v///4ZyPAIAAGgUSwN1aC19cj0CAAAoaMpL
AWjFSwF1aDJ9cj4CAAAoaMdLAmjISwJov0sCaMlLAWi9SwFoy0sCaMxLAmjNSwFozksBaM9LAWjQ
SwFo0UsBaNJLAWjTSwJo1EsCaNVLAmjWSwJo10sCaNhLAmjZSwF1dWJoFymBcj8CAAB9ckACAAAo
aBp9ckECAAAoaLlLBUr+////hnJCAgAAaLtdckMCAABoyktlhnJEAgAAYUr9////hnJFAgAAaMJL
A0r+////hnJGAgAAaBRLA3VoLX1yRwIAAChoyksBaMVLAWjSSwF1aDJ9ckgCAAAoaMdLAmjISwJo
v0sCaMlLAWi9SwFoy0sCaMxLAmjNSwFozksBaM9LAWjQSwFo0UsBaNNLAmjUSwJo1UsCaNZLAmjX
SwJo2EsCaNlLAXV1YmgXKYFySQIAAH1ySgIAAChoGn1ySwIAAChouUsFSv7///+GckwCAABou11y
TQIAAChozktlhnJOAgAAaNJLZYZyTwIAAGjRS2WGclACAABoz0tlhnJRAgAAaNBLZYZyUgIAAGVK
/f///4ZyUwIAAGjCSwNK/v///4ZyVAIAAGgUSwN1aC19clUCAAAoaL9LAmjOSwFoz0sBaNBLAWjR
SwFo0ksBaMVLAXVoMn1yVgIAAChox0sCaMhLAmjJSwFovUsBaMpLAWjLSwJozEsCaM1LAWjTSwJo
1EsCaNVLAmjWSwJo10sCaNhLAmjZSwF1dWJoFymBclcCAAB9clgCAAAoaBp9clkCAAAoWAkAAABu
U2VsZWN0ZWRyWgIAAEsFSv7///+GclsCAABYDgAAAHNlbGVjdGVkX2F0dHJzclwCAABdcl0CAAAo
WAcAAABSZXBVbml0cl4CAABLZYZyXwIAAFgFAAAAU2hhcGVyYAIAAEtlhnJhAgAAWAUAAABEZXB0
aHJiAgAAS2WGcmMCAABYCwAAAENvcm9sbGFTZWdtcmQCAABLZYZyZQIAAFgIAAAAU3ltbWV0cnly
ZgIAAEtlhnJnAgAAZUr9////hnJoAgAAWA8AAABzZWxlY3Rpb25NZXRob2RyaQIAAEsDSv7///+G
cmoCAABoFEsDdWgtfXJrAgAAKFgKAAAARGF5c0luWWVhcnJsAgAASwJqYAIAAEsBamICAABLAWpm
AgAASwFqZAIAAEsBal4CAABLAVgHAAAAVmlzaXRvcnJtAgAASwF1aDJ9cm4CAAAoWAkAAABGZWF0
dXJlIDFybwIAAEsCWAQAAABZZWFycnACAABLAlgEAAAARGF0ZXJxAgAASwFYBAAAAFNpdGVycgIA
AEsBWAwAAABQbGFudHNwZWNpZXNycwIAAEsBWAMAAABJVFNydAIAAEsCWAkAAABCb2R5Lm1hc3Ny
dQIAAEsCWAkAAABTb2NpYWxpdHlydgIAAEsBWAoAAABTaGFwZVNjb3JlcncCAABLAlgKAAAARGVw
dGhTY29yZXJ4AgAASwJYCQAAAFN5bW1TY29yZXJ5AgAASwJYDAAAAENvcm9sbGFTY29yZXJ6AgAA
SwJYCAAAAFJlcFNjb3JlcnsCAABLAlgPAAAAQ29tcGxleGl0eVNjb3JlcnwCAABLAlgIAAAASG9u
ZXliZWVyfQIAAEsBdXViaBcpgXJ+AgAAfXJ/AgAAKGgafXKAAgAAKFgJAAAAblNlbGVjdGVkcoEC
AABLBUr+////hnKCAgAAWA4AAABzZWxlY3RlZF9hdHRyc3KDAgAAXXKEAgAAKFgFAAAAU2hhcGVy
hQIAAEtlhnKGAgAAWAcAAABSZXBVbml0cocCAABLZYZyiAIAAFgLAAAAQ29yb2xsYVNlZ21yiQIA
AEtlhnKKAgAAWAUAAABEZXB0aHKLAgAAS2WGcowCAABYCgAAAERheXNJblllYXJyjQIAAEtmhnKO
AgAAZUr9////hnKPAgAAWA8AAABzZWxlY3Rpb25NZXRob2RykAIAAEsDSv7///+GcpECAABoFEsD
dWgtfXKSAgAAKGqNAgAASwJqhQIAAEsBaosCAABLAVgIAAAAU3ltbWV0cnlykwIAAEsBaokCAABL
AWqHAgAASwFYBwAAAFZpc2l0b3JylAIAAEsBdWgyfXKVAgAAKFgJAAAARmVhdHVyZSAxcpYCAABL
AlgEAAAAWWVhcnKXAgAASwJYBAAAAERhdGVymAIAAEsBWAQAAABTaXRlcpkCAABLAVgMAAAAUGxh
bnRzcGVjaWVzcpoCAABLAVgDAAAASVRTcpsCAABLAlgJAAAAQm9keS5tYXNzcpwCAABLAlgJAAAA
U29jaWFsaXR5cp0CAABLAVgKAAAAU2hhcGVTY29yZXKeAgAASwJYCgAAAERlcHRoU2NvcmVynwIA
AEsCWAkAAABTeW1tU2NvcmVyoAIAAEsCWAwAAABDb3JvbGxhU2NvcmVyoQIAAEsCWAgAAABSZXBT
Y29yZXKiAgAASwJYDwAAAENvbXBsZXhpdHlTY29yZXKjAgAASwJYCAAAAEhvbmV5YmVlcqQCAABL
AXV1YmgXKYFypQIAAH1ypgIAAChoGn1ypwIAAChqgQIAAEsFSv7///+GcqgCAABqgwIAAF1yqQIA
AChqhQIAAEtlhnKqAgAAaosCAABLZYZyqwIAAGqJAgAAS2WGcqwCAABqhwIAAEtlhnKtAgAAao0C
AABLZoZyrgIAAGVK/f///4ZyrwIAAGqQAgAASwNK/v///4ZysAIAAGgUSwN1aC19crECAAAoao0C
AABLAmqFAgAASwFqiwIAAEsBapMCAABLAWqJAgAASwFqhwIAAEsBapQCAABLAXVoMn1ysgIAAChq
lgIAAEsCapcCAABLAmqYAgAASwFqmQIAAEsBapoCAABLAWqbAgAASwJqnAIAAEsCap0CAABLAWqe
AgAASwJqnwIAAEsCaqACAABLAmqhAgAASwJqogIAAEsCaqMCAABLAmqkAgAASwF1dWJoFymBcrMC
AAB9crQCAAAoaBp9crUCAAAoaoECAABLBUr+////hnK2AgAAaoMCAABdcrcCAAAoaoUCAABLZYZy
uAIAAGqHAgAAS2WGcrkCAABqiwIAAEtlhnK6AgAAaokCAABLZYZyuwIAAGqTAgAAS2WGcrwCAABl
Sv3///+Gcr0CAABqkAIAAEsDSv7///+Gcr4CAABoFEsDdWgtfXK/AgAAKGqFAgAASwFqiwIAAEsB
apMCAABLAWqJAgAASwFqhwIAAEsBapQCAABLAXVoMn1ywAIAAChqlgIAAEsCapcCAABLAmqNAgAA
SwJqmAIAAEsBapkCAABLAWqaAgAASwFqmwIAAEsCapwCAABLAmqdAgAASwFqngIAAEsCap8CAABL
AmqgAgAASwJqoQIAAEsCaqICAABLAmqjAgAASwJqpAIAAEsBdXViaBcpgXLBAgAAfXLCAgAAKGga
fXLDAgAAKGqBAgAASwVK/v///4ZyxAIAAGqDAgAAXXLFAgAAKGqFAgAAS2WGcsYCAABqiQIAAEtl
hnLHAgAAaocCAABLZYZyyAIAAGqLAgAAS2WGcskCAABqjQIAAEtmhnLKAgAAZUr9////hnLLAgAA
apACAABLA0r+////hnLMAgAAaBRLA3VoLX1yzQIAAChqjQIAAEsCaoUCAABLAWqLAgAASwFqkwIA
AEsBaokCAABLAWqHAgAASwFqlAIAAEsBdWgyfXLOAgAAKGqWAgAASwJqlwIAAEsCapgCAABLAWqZ
AgAASwFqmgIAAEsBapsCAABLAmqcAgAASwJqnQIAAEsBap4CAABLAmqfAgAASwJqoAIAAEsCaqEC
AABLAmqiAgAASwJqowIAAEsCaqQCAABLAXV1YmgXKYFyzwIAAH1y0AIAAChoGn1y0QIAAChqgQIA
AEsFSv7///+GctICAABqgwIAAF1y0wIAAChqiwIAAEtlhnLUAgAAaoUCAABLZYZy1QIAAGqHAgAA
S2WGctYCAABqiQIAAEtlhnLXAgAAapMCAABLZYZy2AIAAGVK/f///4Zy2QIAAGqQAgAASwNK/v//
/4Zy2gIAAGgUSwN1aC19ctsCAAAoao0CAABLAmqFAgAASwFqiwIAAEsBapMCAABLAWqJAgAASwFq
hwIAAEsBaqQCAABLAXVoMn1y3AIAAChqlgIAAEsCapcCAABLAmqYAgAASwFqmQIAAEsBapoCAABL
AWqUAgAASwFqmwIAAEsCapwCAABLAmqdAgAASwFqngIAAEsCap8CAABLAmqgAgAASwJqoQIAAEsC
aqICAABLAmqjAgAASwJ1dWJoFymBct0CAAB9ct4CAAAoaBp9ct8CAAAoaoECAABLBUr+////hnLg
AgAAaoMCAABdcuECAAAoaocCAABLZYZy4gIAAGqFAgAAS2WGcuMCAABqiwIAAEtlhnLkAgAAaokC
AABLZYZy5QIAAGqTAgAAS2WGcuYCAABlSv3///+GcucCAABqkAIAAEsDSv7///+GcugCAABoFEsD
dWgtfXLpAgAAKGqNAgAASwJqhQIAAEsBaosCAABLAWqTAgAASwFqiQIAAEsBaocCAABLAWqUAgAA
SwF1aDJ9cuoCAAAoapYCAABLAmqXAgAASwJqmAIAAEsBapkCAABLAWqaAgAASwFqmwIAAEsCapwC
AABLAmqdAgAASwFqngIAAEsCap8CAABLAmqgAgAASwJqoQIAAEsCaqICAABLAmqjAgAASwJqpAIA
AEsBdXViaBcpgXLrAgAAfXLsAgAAKGgafXLtAgAAKGqBAgAASwVK/v///4Zy7gIAAGqDAgAAXXLv
AgAAKGqWAgAAS2aGcvACAABqlwIAAEtmhnLxAgAAao0CAABLZoZy8gIAAGqYAgAAS2WGcvMCAABq
mQIAAEtlhnL0AgAAZUr9////hnL1AgAAapACAABLA0r+////hnL2AgAAaBRLA3VoLX1y9wIAAChq
lgIAAEsCapcCAABLAmqNAgAASwJqmAIAAEsBapkCAABLAWqaAgAASwFqlAIAAEsBapsCAABLAmqc
AgAASwJqnQIAAEsBaoUCAABLAWqLAgAASwFqkwIAAEsBaokCAABLAWqHAgAASwFqngIAAEsCap8C
AABLAmqgAgAASwJqoQIAAEsCaqICAABLAmqjAgAASwJqpAIAAEsBdWgyfXL4AgAAdWJoFymBcvkC
AAB9cvoCAAAoaBp9cvsCAAAoaoECAABLBUr+////hnL8AgAAaoMCAABdcv0CAAAoaoUCAABLZYZy
/gIAAGqLAgAAS2WGcv8CAABqkwIAAEtlhnIAAwAAaokCAABLZYZyAQMAAGqHAgAAS2WGcgIDAABl
Sv3///+GcgMDAABqkAIAAEsDSv7///+GcgQDAABoFEsDdWgtfXIFAwAAKGqFAgAASwFqiwIAAEsB
apMCAABLAWqJAgAASwFqhwIAAEsBapQCAABLAXVoMn1yBgMAAChqlgIAAEsCapcCAABLAlgKAAAA
RGF5c0luWWVhcnIHAwAASwFqmAIAAEsBapkCAABLAWqaAgAASwFqmwIAAEsCapwCAABLAmqdAgAA
SwFqngIAAEsCap8CAABLAmqgAgAASwJqoQIAAEsCaqICAABLAmqjAgAASwJqpAIAAEsBdXViaBcp
gXIIAwAAfXIJAwAAKGgafXIKAwAAKGqBAgAASwVK/v///4ZyCwMAAGqDAgAAXXIMAwAAKGoHAwAA
S2WGcg0DAABqhQIAAEtlhnIOAwAAaocCAABLZYZyDwMAAGqJAgAAS2WGchADAABqiwIAAEtlhnIR
AwAAZUr9////hnISAwAAapACAABLA0r+////hnITAwAAaBRLA3VoLX1yFAMAAChqBwMAAEsBaoUC
AABLAWqLAgAASwFqkwIAAEsBaokCAABLAWqHAgAASwFqlAIAAEsBdWgyfXIVAwAAKGqWAgAASwJq
lwIAAEsCapgCAABLAWqZAgAASwFqmgIAAEsBapsCAABLAmqcAgAASwJqnQIAAEsBap4CAABLAmqf
AgAASwJqoAIAAEsCaqECAABLAmqiAgAASwJqowIAAEsCaqQCAABLAXV1YmgXKYFyFgMAAH1yFwMA
AChoGn1yGAMAAChqgQIAAEsFSv7///+GchkDAABqgwIAAF1yGgMAAChqBwMAAEtlhnIbAwAAaoUC
AABLZYZyHAMAAGqLAgAAS2WGch0DAABqiQIAAEtlhnIeAwAAaocCAABLZYZyHwMAAGVK/f///4Zy
IAMAAGqQAgAASwNK/v///4ZyIQMAAGgUSwN1aC19ciIDAAAoagcDAABLAWqFAgAASwFqiwIAAEsB
apMCAABLAWqJAgAASwFqhwIAAEsBapQCAABLAXVoMn1yIwMAAChqlgIAAEsCapcCAABLAmqYAgAA
SwFqmQIAAEsBapoCAABLAWqbAgAASwJqnAIAAEsCap0CAABLAWqeAgAASwJqnwIAAEsCaqACAABL
AmqhAgAASwJqogIAAEsCaqMCAABLAmqkAgAASwF1dWJoFymBciQDAAB9ciUDAAAoaBp9ciYDAAAo
aoECAABLBUr+////hnInAwAAaoMCAABdcigDAAAoagcDAABLZYZyKQMAAGqjAgAAS2aGcioDAABl
Sv3///+GcisDAABqkAIAAEsDSv7///+GciwDAABoFEsDdWgtfXItAwAAKGoHAwAASwFqowIAAEsC
apQCAABLAXVoMn1yLgMAAChqlgIAAEsCapcCAABLAmqYAgAASwFqmQIAAEsBapoCAABLAWqbAgAA
SwJqnAIAAEsCap0CAABLAWqFAgAASwFqiwIAAEsBapMCAABLAWqJAgAASwFqhwIAAEsBap4CAABL
AmqfAgAASwJqoAIAAEsCaqECAABLAmqiAgAASwJqpAIAAEsBdXViZXUu
</properties>
		<properties format="pickle" node_id="8">gAN9cQAoWBQAAABjb21wYXJpc29uX2NyaXRlcmlvbnEBSwBYEgAAAGNvbnRyb2xBcmVhVmlzaWJs
ZXECiFgNAAAAY3Zfc3RyYXRpZmllZHEDiFgHAAAAbl9mb2xkc3EESwNYCQAAAG5fcmVwZWF0c3EF
SwNYCgAAAHJlc2FtcGxpbmdxBksFWAQAAAByb3BlcQdHP7mZmZmZmZpYCwAAAHNhbXBsZV9zaXpl
cQhLB1gTAAAAc2F2ZWRXaWRnZXRHZW9tZXRyeXEJQ0IB2dDLAAMAAAAAACYAAADLAAADMQAAAqQA
AAAmAAAAywAAAzEAAAKkAAAAAAAAAAAFVgAAACYAAADLAAADMQAAAqRxClgSAAAAc2h1ZmZsZV9z
dHJhdGlmaWVkcQuJWAgAAAB1c2Vfcm9wZXEMiVgLAAAAc2NvcmVfdGFibGVxDX1xDlgMAAAAc2hv
d25fc2NvcmVzcQ9jYnVpbHRpbnMKc2V0CnEQXXERKFgDAAAAQVVDcRJYAgAAAFIycRNYAgAAAENB
cRRYCQAAAFByZWNpc2lvbnEVWAMAAABNU0VxFlgEAAAAUk1TRXEXWAMAAABNQUVxGFgCAAAARjFx
GVgGAAAAUmVjYWxscRplhXEbUnEcc1gLAAAAX192ZXJzaW9uX19xHUsDWBAAAABjb250ZXh0X3Nl
dHRpbmdzcR5dcR8oY29yYW5nZXdpZGdldC5zZXR0aW5ncwpDb250ZXh0CnEgKYFxIX1xIihYBgAA
AHZhbHVlc3EjfXEkKFgPAAAAY2xhc3Nfc2VsZWN0aW9ucSVYFgAAAChBdmVyYWdlIG92ZXIgY2xh
c3NlcylxJkr/////hnEnWAwAAABmb2xkX2ZlYXR1cmVxKFgEAAAARGF0ZXEpS2WGcSpYFQAAAGZv
bGRfZmVhdHVyZV9zZWxlY3RlZHEriUr+////hnEsaA19cS1oHUsDdVgKAAAAYXR0cmlidXRlc3Eu
KFgEAAAAWWVhcnEvSwKGcTBYCgAAAERheXNJblllYXJxMUsChnEyWAUAAABTaGFwZXEzSwGGcTRY
BQAAAERlcHRocTVLAYZxNlgIAAAAU3ltbWV0cnlxN0sBhnE4WAsAAABDb3JvbGxhU2VnbXE5SwGG
cTpYBwAAAFJlcFVuaXRxO0sBhnE8dHE9WAUAAABtZXRhc3E+KFgJAAAARmVhdHVyZSAxcT9LAoZx
QFgEAAAARGF0ZXFBSwGGcUJYBAAAAFNpdGVxQ0sBhnFEWAwAAABQbGFudHNwZWNpZXNxRUsBhnFG
WAMAAABJVFNxR0sChnFIWAkAAABCb2R5Lm1hc3NxSUsChnFKWAkAAABTb2NpYWxpdHlxS0sBhnFM
WAoAAABTaGFwZVNjb3JlcU1LAoZxTlgKAAAARGVwdGhTY29yZXFPSwKGcVBYCQAAAFN5bW1TY29y
ZXFRSwKGcVJYDAAAAENvcm9sbGFTY29yZXFTSwKGcVRYCAAAAFJlcFNjb3JlcVVLAoZxVlgPAAAA
Q29tcGxleGl0eVNjb3JlcVdLAoZxWFgIAAAASG9uZXliZWVxWUsBhnFadHFbWAoAAABjbGFzc192
YXJzcVxYBwAAAFZpc2l0b3JxXUsBhnFehXFfdWJoICmBcWB9cWEoaCN9cWIoaCVoJkr/////hnFj
aChoKUtlhnFkaCuJSv7///+GcWVoDX1xZmgdSwN1aC4oWAUAAABTaGFwZXFnSwGGcWhYBQAAAERl
cHRocWlLAYZxalgIAAAAU3ltbWV0cnlxa0sBhnFsWAsAAABDb3JvbGxhU2VnbXFtSwGGcW5YBwAA
AFJlcFVuaXRxb0sBhnFwdHFxaD4oWAkAAABGZWF0dXJlIDFxcksChnFzWAQAAABZZWFycXRLAoZx
dVgKAAAARGF5c0luWWVhcnF2SwKGcXdYBAAAAERhdGVxeEsBhnF5WAQAAABTaXRlcXpLAYZxe1gM
AAAAUGxhbnRzcGVjaWVzcXxLAYZxfVgDAAAASVRTcX5LAoZxf1gJAAAAQm9keS5tYXNzcYBLAoZx
gVgJAAAAU29jaWFsaXR5cYJLAYZxg1gKAAAAU2hhcGVTY29yZXGESwKGcYVYCgAAAERlcHRoU2Nv
cmVxhksChnGHWAkAAABTeW1tU2NvcmVxiEsChnGJWAwAAABDb3JvbGxhU2NvcmVxiksChnGLWAgA
AABSZXBTY29yZXGMSwKGcY1YDwAAAENvbXBsZXhpdHlTY29yZXGOSwKGcY9YCAAAAEhvbmV5YmVl
cZBLAYZxkXRxkmhcWAcAAABWaXNpdG9ycZNLAYZxlIVxlXViaCApgXGWfXGXKGgjfXGYKGglaCZK
/////4ZxmWgoaClLZYZxmmgriUr+////hnGbaA19cZxoHUsDdWguaC9LAoZxnWgxSwKGcZ6GcZ9o
PihoP0sChnGgaEFLAYZxoWhDSwGGcaJoRUsBhnGjaEdLAoZxpGhJSwKGcaVoS0sBhnGmaDNLAYZx
p2g1SwGGcahoN0sBhnGpaDlLAYZxqmg7SwGGcatoTUsChnGsaE9LAoZxrWhRSwKGca5oU0sChnGv
aFVLAoZxsGhXSwKGcbFoWUsBhnGydHGzaFxoXUsBhnG0hXG1dWJoICmBcbZ9cbcoaCN9cbgoaCVo
Jkr/////hnG5aChoKUtlhnG6aCuJSv7///+GcbtoDX1xvGgdSwN1aC5oMUsChnG9hXG+aD4oaD9L
AoZxv2gvSwKGccBoQUsBhnHBaENLAYZxwmhFSwGGccNoR0sChnHEaElLAoZxxWhLSwGGccZoM0sB
hnHHaDVLAYZxyGg3SwGGccloOUsBhnHKaDtLAYZxy2hNSwKGccxoT0sChnHNaFFLAoZxzmhTSwKG
cc9oVUsChnHQaFdLAoZx0WhZSwGGcdJ0cdNoXGhdSwGGcdSFcdV1YmggKYFx1n1x1yhoI31x2ChY
DwAAAGNsYXNzX3NlbGVjdGlvbnHZWBYAAAAoQXZlcmFnZSBvdmVyIGNsYXNzZXMpcdpK/////4Zx
21gMAAAAZm9sZF9mZWF0dXJlcdxoQUtlhnHdWBUAAABmb2xkX2ZlYXR1cmVfc2VsZWN0ZWRx3olK
/v///4Zx31gLAAAAc2NvcmVfdGFibGVx4H1x4WgdSwN1aC5oMUsChnHiaENLAYZx44Zx5Gg+KGg/
SwKGceVoL0sChnHmaEFLAYZx52hFSwGGcehoR0sChnHpaElLAoZx6mhLSwGGcetoM0sBhnHsaDVL
AYZx7Wg3SwGGce5oOUsBhnHvaDtLAYZx8GhNSwKGcfFoT0sChnHyaFFLAoZx82hTSwKGcfRoVUsC
hnH1aFdLAoZx9mhZSwGGcfd0cfhoXGhdSwGGcfmFcfp1YmggKYFx+31x/ChoI31x/Sho2WjaSv//
//+Gcf5o3GhBS2WGcf9o3olK/v///4ZyAAEAAGjgfXIBAQAAaB1LA3VoLihoMUsChnICAQAAaENL
AYZyAwEAAGgzSwGGcgQBAABoNUsBhnIFAQAAaDdLAYZyBgEAAGg5SwGGcgcBAABoO0sBhnIIAQAA
dHIJAQAAaD4oaD9LAoZyCgEAAGgvSwKGcgsBAABoQUsBhnIMAQAAaEVLAYZyDQEAAGhHSwKGcg4B
AABoSUsChnIPAQAAaEtLAYZyEAEAAGhNSwKGchEBAABoT0sChnISAQAAaFFLAoZyEwEAAGhTSwKG
chQBAABoVUsChnIVAQAAaFdLAoZyFgEAAGhZSwGGchcBAAB0chgBAABoXGhdSwGGchkBAACFchoB
AAB1YmggKYFyGwEAAH1yHAEAAChoI31yHQEAACho2WjaSv////+Gch4BAABo3GhBS2WGch8BAABo
3olK/v///4ZyIAEAAGjgfXIhAQAAaB1LA3VoLmgvSwKGciIBAABoQ0sBhnIjAQAAhnIkAQAAaD4o
aD9LAoZyJQEAAGgxSwKGciYBAABoQUsBhnInAQAAaEVLAYZyKAEAAGhHSwKGcikBAABoSUsChnIq
AQAAaEtLAYZyKwEAAGgzSwGGciwBAABoNUsBhnItAQAAaDdLAYZyLgEAAGg5SwGGci8BAABoO0sB
hnIwAQAAaE1LAoZyMQEAAGhPSwKGcjIBAABoUUsChnIzAQAAaFNLAoZyNAEAAGhVSwKGcjUBAABo
V0sChnI2AQAAaFlLAYZyNwEAAHRyOAEAAGhcaF1LAYZyOQEAAIVyOgEAAHViaCApgXI7AQAAfXI8
AQAAKGgjfXI9AQAAKGjZaNpK/////4ZyPgEAAGjcaEFLZYZyPwEAAGjeiUr+////hnJAAQAAaOB9
ckEBAABoHUsDdWguKGgvSwKGckIBAABoQ0sBhnJDAQAAaDNLAYZyRAEAAGg1SwGGckUBAABoN0sB
hnJGAQAAaDlLAYZyRwEAAGg7SwGGckgBAAB0ckkBAABoPihoP0sChnJKAQAAaDFLAoZySwEAAGhB
SwGGckwBAABoRUsBhnJNAQAAaEdLAoZyTgEAAGhJSwKGck8BAABoS0sBhnJQAQAAaE1LAoZyUQEA
AGhPSwKGclIBAABoUUsChnJTAQAAaFNLAoZyVAEAAGhVSwKGclUBAABoV0sChnJWAQAAaFlLAYZy
VwEAAHRyWAEAAGhcaF1LAYZyWQEAAIVyWgEAAHViaCApgXJbAQAAfXJcAQAAKGgjfXJdAQAAKGjZ
aNpK/////4ZyXgEAAGjcaEFLZYZyXwEAAGjeiUr+////hnJgAQAAaOB9cmEBAABoHUsDdWguKFgK
AAAARGF5c0luWWVhcnJiAQAASwKGcmMBAABYBQAAAFNoYXBlcmQBAABLAYZyZQEAAFgFAAAARGVw
dGhyZgEAAEsBhnJnAQAAWAgAAABTeW1tZXRyeXJoAQAASwGGcmkBAABYCwAAAENvcm9sbGFTZWdt
cmoBAABLAYZyawEAAFgHAAAAUmVwVW5pdHJsAQAASwGGcm0BAAB0cm4BAABoPihYCQAAAEZlYXR1
cmUgMXJvAQAASwKGcnABAABYBAAAAFllYXJycQEAAEsChnJyAQAAWAQAAABEYXRlcnMBAABLAYZy
dAEAAFgEAAAAU2l0ZXJ1AQAASwGGcnYBAABYDAAAAFBsYW50c3BlY2llc3J3AQAASwGGcngBAABY
AwAAAElUU3J5AQAASwKGcnoBAABYCQAAAEJvZHkubWFzc3J7AQAASwKGcnwBAABYCQAAAFNvY2lh
bGl0eXJ9AQAASwGGcn4BAABYCgAAAFNoYXBlU2NvcmVyfwEAAEsChnKAAQAAWAoAAABEZXB0aFNj
b3JlcoEBAABLAoZyggEAAFgJAAAAU3ltbVNjb3JlcoMBAABLAoZyhAEAAFgMAAAAQ29yb2xsYVNj
b3JlcoUBAABLAoZyhgEAAFgIAAAAUmVwU2NvcmVyhwEAAEsChnKIAQAAWA8AAABDb21wbGV4aXR5
U2NvcmVyiQEAAEsChnKKAQAAWAgAAABIb25leWJlZXKLAQAASwGGcowBAAB0co0BAABoXFgHAAAA
VmlzaXRvcnKOAQAASwGGco8BAACFcpABAAB1YmggKYFykQEAAH1ykgEAAChoI31ykwEAACho2Wja
Sv////+GcpQBAABo3GhBS2WGcpUBAABo3olK/v///4ZylgEAAGjgfXKXAQAAaB1LA3VoLihoMUsC
hnKYAQAAaDNLAYZymQEAAGg1SwGGcpoBAABoOUsBhnKbAQAAaDtLAYZynAEAAHRynQEAAGg+KGg/
SwKGcp4BAABoL0sChnKfAQAAaEFLAYZyoAEAAGhDSwGGcqEBAABoRUsBhnKiAQAAaEdLAoZyowEA
AGhJSwKGcqQBAABoS0sBhnKlAQAAaDdLAYZypgEAAGhNSwKGcqcBAABoT0sChnKoAQAAaFFLAoZy
qQEAAGhTSwKGcqoBAABoVUsChnKrAQAAaFdLAoZyrAEAAGhZSwGGcq0BAAB0cq4BAABoXGhdSwGG
cq8BAACFcrABAAB1YmggKYFysQEAAH1ysgEAAChoI31yswEAACho2WjaSv////+GcrQBAABo3GhB
S2WGcrUBAABo3olK/v///4ZytgEAAGjgfXK3AQAAaB1LA3VoLihoL0sChnK4AQAAaDFLAoZyuQEA
AGgzSwGGcroBAABoNUsBhnK7AQAAaDlLAYZyvAEAAGg7SwGGcr0BAAB0cr4BAABoPihoP0sChnK/
AQAAaEFLAYZywAEAAGhDSwGGcsEBAABoRUsBhnLCAQAAaEdLAoZywwEAAGhJSwKGcsQBAABoS0sB
hnLFAQAAaDdLAYZyxgEAAGhNSwKGcscBAABoT0sChnLIAQAAaFFLAoZyyQEAAGhTSwKGcsoBAABo
VUsChnLLAQAAaFdLAoZyzAEAAGhZSwGGcs0BAAB0cs4BAABoXGhdSwGGcs8BAACFctABAAB1Ymgg
KYFy0QEAAH1y0gEAAChoI31y0wEAACho2WjaSv////+GctQBAABo3GhBS2WGctUBAABo3olK/v//
/4Zy1gEAAGjgfXLXAQAAaB1LA3VoLmhFSwGGctgBAACFctkBAABoPihoP0sChnLaAQAAaC9LAoZy
2wEAAGgxSwKGctwBAABoQUsBhnLdAQAAaENLAYZy3gEAAGhHSwKGct8BAABoSUsChnLgAQAAaEtL
AYZy4QEAAGgzSwGGcuIBAABoNUsBhnLjAQAAaDdLAYZy5AEAAGg5SwGGcuUBAABoO0sBhnLmAQAA
aE1LAoZy5wEAAGhPSwKGcugBAABoUUsChnLpAQAAaFNLAoZy6gEAAGhVSwKGcusBAABoV0sChnLs
AQAAaFlLAYZy7QEAAHRy7gEAAGhcaF1LAYZy7wEAAIVy8AEAAHViaCApgXLxAQAAfXLyAQAAKGgj
fXLzAQAAKFgPAAAAY2xhc3Nfc2VsZWN0aW9ucvQBAABYFgAAAChBdmVyYWdlIG92ZXIgY2xhc3Nl
cyly9QEAAEr/////hnL2AQAAWAwAAABmb2xkX2ZlYXR1cmVy9wEAAGh4S2WGcvgBAABYFQAAAGZv
bGRfZmVhdHVyZV9zZWxlY3RlZHL5AQAAiUr+////hnL6AQAAWAsAAABzY29yZV90YWJsZXL7AQAA
fXL8AQAAaB1LA3VoLihodksChnL9AQAAaGdLAYZy/gEAAGhpSwGGcv8BAABoa0sBhnIAAgAAaG1L
AYZyAQIAAGhvSwGGcgICAAB0cgMCAABoPihocksChnIEAgAAaHRLAoZyBQIAAGh4SwGGcgYCAABo
eksBhnIHAgAAaHxLAYZyCAIAAGiTSwGGcgkCAABofksChnIKAgAAaIBLAoZyCwIAAGiCSwGGcgwC
AABohEsChnINAgAAaIZLAoZyDgIAAGiISwKGcg8CAABoiksChnIQAgAAaIxLAoZyEQIAAGiOSwKG
chICAAB0chMCAABoXGiQSwGGchQCAACFchUCAAB1YmggKYFyFgIAAH1yFwIAAChoI31yGAIAAChq
9AEAAGr1AQAASv////+GchkCAABq9wEAAGh4S2WGchoCAABq+QEAAIlK/v///4ZyGwIAAGr7AQAA
fXIcAgAAaB1LA3VoLihYCgAAAERheXNJblllYXJyHQIAAEsBhnIeAgAAaGdLAYZyHwIAAGhpSwGG
ciACAABoa0sBhnIhAgAAaG1LAYZyIgIAAGhvSwGGciMCAAB0ciQCAABoPihocksChnIlAgAAaHRL
AoZyJgIAAGh4SwGGcicCAABoeksBhnIoAgAAaHxLAYZyKQIAAGh+SwKGcioCAABogEsChnIrAgAA
aIJLAYZyLAIAAGiESwKGci0CAABohksChnIuAgAAaIhLAoZyLwIAAGiKSwKGcjACAABojEsChnIx
AgAAaI5LAoZyMgIAAGiQSwGGcjMCAAB0cjQCAABoXGiTSwGGcjUCAACFcjYCAAB1YmggKYFyNwIA
AH1yOAIAAChoI31yOQIAAChq9AEAAGr1AQAASv////+GcjoCAABq9wEAAGh4S2WGcjsCAABq+QEA
AIlK/v///4ZyPAIAAGr7AQAAfXI9AgAAaB1LA3VoLmodAgAASwGGcj4CAABojksChnI/AgAAhnJA
AgAAaD4oaHJLAoZyQQIAAGh0SwKGckICAABoeEsBhnJDAgAAaHpLAYZyRAIAAGh8SwGGckUCAABo
fksChnJGAgAAaIBLAoZyRwIAAGiCSwGGckgCAABoZ0sBhnJJAgAAaGlLAYZySgIAAGhrSwGGcksC
AABobUsBhnJMAgAAaG9LAYZyTQIAAGiESwKGck4CAABohksChnJPAgAAaIhLAoZyUAIAAGiKSwKG
clECAABojEsChnJSAgAAaJBLAYZyUwIAAHRyVAIAAGhcaJNLAYZyVQIAAIVyVgIAAHViaCApgXJX
AgAAfXJYAgAAKGgjfXJZAgAAKGr0AQAAavUBAABK/////4ZyWgIAAGr3AQAAaHhLZYZyWwIAAGr5
AQAAiUr+////hnJcAgAAavsBAAB9cl0CAABoHUsDdWguKGodAgAASwGGcl4CAABoZ0sBhnJfAgAA
aGlLAYZyYAIAAGhrSwGGcmECAABobUsBhnJiAgAAaG9LAYZyYwIAAGiOSwKGcmQCAAB0cmUCAABo
PihocksChnJmAgAAaHRLAoZyZwIAAGh4SwGGcmgCAABoeksBhnJpAgAAaHxLAYZyagIAAGh+SwKG
cmsCAABogEsChnJsAgAAaIJLAYZybQIAAGiESwKGcm4CAABohksChnJvAgAAaIhLAoZycAIAAGiK
SwKGcnECAABojEsChnJyAgAAaJBLAYZycwIAAHRydAIAAGhcaJNLAYZydQIAAIVydgIAAHViaCAp
gXJ3AgAAfXJ4AgAAKGgjfXJ5AgAAKGr0AQAAavUBAABK/////4ZyegIAAGr3AQAAah0CAABLZYZy
ewIAAGr5AQAAiUr+////hnJ8AgAAavsBAAB9cn0CAABoHUsDdWguKGhnSwGGcn4CAABoaUsBhnJ/
AgAAaGtLAYZygAIAAGhtSwGGcoECAABob0sBhnKCAgAAdHKDAgAAaD4oaHJLAoZyhAIAAGh0SwKG
coUCAABqHQIAAEsBhnKGAgAAaHhLAYZyhwIAAGh6SwGGcogCAABofEsBhnKJAgAAaH5LAoZyigIA
AGiASwKGcosCAABogksBhnKMAgAAaIRLAoZyjQIAAGiGSwKGco4CAABoiEsChnKPAgAAaIpLAoZy
kAIAAGiMSwKGcpECAABojksChnKSAgAAaJBLAYZykwIAAHRylAIAAGhcaJNLAYZylQIAAIVylgIA
AHViaCApgXKXAgAAfXKYAgAAKGgjfXKZAgAAKGr0AQAAavUBAABK/////4ZymgIAAGr3AQAAaHhL
ZYZymwIAAGr5AQAAiUr+////hnKcAgAAavsBAAB9cp0CAABoHUsDdWguKGodAgAASwGGcp4CAABo
Z0sBhnKfAgAAaGlLAYZyoAIAAGhrSwGGcqECAABobUsBhnKiAgAAaG9LAYZyowIAAHRypAIAAGg+
KGhySwKGcqUCAABodEsChnKmAgAAaHhLAYZypwIAAGh6SwGGcqgCAABok0sBhnKpAgAAaH5LAoZy
qgIAAGiASwKGcqsCAABogksBhnKsAgAAaIRLAoZyrQIAAGiGSwKGcq4CAABoiEsChnKvAgAAaIpL
AoZysAIAAGiMSwKGcrECAABojksChnKyAgAAaJBLAYZyswIAAHRytAIAAGhcaHxLAYZytQIAAIVy
tgIAAHViaCApgXK3AgAAfXK4AgAAKGgjfXK5AgAAKGr0AQAAavUBAABK/////4ZyugIAAGr3AQAA
ah0CAABLZYZyuwIAAGr5AQAAiUr+////hnK8AgAAavsBAAB9cr0CAABoHUsDdWguKGhnSwGGcr4C
AABoaUsBhnK/AgAAaGtLAYZywAIAAGhtSwGGcsECAABob0sBhnLCAgAAdHLDAgAAaD4oaHJLAoZy
xAIAAGh0SwKGcsUCAABqHQIAAEsBhnLGAgAAaHhLAYZyxwIAAGh6SwGGcsgCAABok0sBhnLJAgAA
aH5LAoZyygIAAGiASwKGcssCAABogksBhnLMAgAAaIRLAoZyzQIAAGiGSwKGcs4CAABoiEsChnLP
AgAAaIpLAoZy0AIAAGiMSwKGctECAABojksChnLSAgAAaJBLAYZy0wIAAHRy1AIAAGhcaHxLAYZy
1QIAAIVy1gIAAHViaCApgXLXAgAAfXLYAgAAKGgjfXLZAgAAKGr0AQAAavUBAABK/////4Zy2gIA
AGr3AQAAaHhLZYZy2wIAAGr5AQAAiUr+////hnLcAgAAavsBAAB9ct0CAABoHUsDdWguKGh2SwKG
ct4CAABoZ0sBhnLfAgAAaGlLAYZy4AIAAGhrSwGGcuECAABobUsBhnLiAgAAaG9LAYZy4wIAAHRy
5AIAAGg+KGhySwKGcuUCAABodEsChnLmAgAAaHhLAYZy5wIAAGh6SwGGcugCAABok0sBhnLpAgAA
aH5LAoZy6gIAAGiASwKGcusCAABogksBhnLsAgAAaIRLAoZy7QIAAGiGSwKGcu4CAABoiEsChnLv
AgAAaIpLAoZy8AIAAGiMSwKGcvECAABojksChnLyAgAAaJBLAYZy8wIAAHRy9AIAAGhcaHxLAYZy
9QIAAIVy9gIAAHViaCApgXL3AgAAfXL4AgAAKGgjfXL5AgAAKGr0AQAAavUBAABK/////4Zy+gIA
AGr3AQAAanMBAABLZYZy+wIAAGr5AQAAiUr+////hnL8AgAAavsBAAB9cv0CAABoHUsDdWguKGpi
AQAASwKGcv4CAABqbAEAAEsBhnL/AgAAamYBAABLAYZyAAMAAGpqAQAASwGGcgEDAABqZAEAAEsB
hnICAwAAdHIDAwAAaD4oam8BAABLAoZyBAMAAGpxAQAASwKGcgUDAABqcwEAAEsBhnIGAwAAanUB
AABLAYZyBwMAAGp3AQAASwGGcggDAABqeQEAAEsChnIJAwAAansBAABLAoZyCgMAAGp9AQAASwGG
cgsDAABqfwEAAEsChnIMAwAAaoEBAABLAoZyDQMAAGqDAQAASwKGcg4DAABqhQEAAEsChnIPAwAA
aocBAABLAoZyEAMAAGqJAQAASwKGchEDAABqiwEAAEsBhnISAwAAdHITAwAAaFxqjgEAAEsBhnIU
AwAAhXIVAwAAdWJoICmBchYDAAB9chcDAAAoaCN9chgDAAAoavQBAABq9QEAAEr/////hnIZAwAA
avcBAABqcwEAAEtlhnIaAwAAavkBAACJSv7///+GchsDAABq+wEAAH1yHAMAAGgdSwN1aC4oamwB
AABLAYZyHQMAAGpkAQAASwGGch4DAABqZgEAAEsBhnIfAwAAamoBAABLAYZyIAMAAGpoAQAASwGG
ciEDAAB0ciIDAABoPihqbwEAAEsChnIjAwAAanEBAABLAoZyJAMAAGpiAQAASwKGciUDAABqcwEA
AEsBhnImAwAAanUBAABLAYZyJwMAAGp3AQAASwGGcigDAABqeQEAAEsChnIpAwAAansBAABLAoZy
KgMAAGp9AQAASwGGcisDAABqfwEAAEsChnIsAwAAaoEBAABLAoZyLQMAAGqDAQAASwKGci4DAABq
hQEAAEsChnIvAwAAaocBAABLAoZyMAMAAGqJAQAASwKGcjEDAABqiwEAAEsBhnIyAwAAdHIzAwAA
aFxqjgEAAEsBhnI0AwAAhXI1AwAAdWJoICmBcjYDAAB9cjcDAAAoaCN9cjgDAAAoavQBAABq9QEA
AEr/////hnI5AwAAavcBAABqcwEAAEtlhnI6AwAAavkBAACJSv7///+GcjsDAABq+wEAAH1yPAMA
AGgdSwN1aC4oWAcAAABSZXBVbml0cj0DAABLAYZyPgMAAFgFAAAARGVwdGhyPwMAAEsBhnJAAwAA
WAgAAABTeW1tZXRyeXJBAwAASwGGckIDAABYCwAAAENvcm9sbGFTZWdtckMDAABLAYZyRAMAAFgF
AAAAU2hhcGVyRQMAAEsBhnJGAwAAdHJHAwAAaD4oWAkAAABGZWF0dXJlIDFySAMAAEsChnJJAwAA
WAQAAABZZWFyckoDAABLAoZySwMAAFgKAAAARGF5c0luWWVhcnJMAwAASwKGck0DAABYBAAAAERh
dGVyTgMAAEsBhnJPAwAAWAQAAABTaXRlclADAABLAYZyUQMAAFgMAAAAUGxhbnRzcGVjaWVzclID
AABLAYZyUwMAAFgDAAAASVRTclQDAABLAoZyVQMAAFgJAAAAQm9keS5tYXNzclYDAABLAoZyVwMA
AFgJAAAAU29jaWFsaXR5clgDAABLAYZyWQMAAFgKAAAAU2hhcGVTY29yZXJaAwAASwKGclsDAABY
CgAAAERlcHRoU2NvcmVyXAMAAEsChnJdAwAAWAkAAABTeW1tU2NvcmVyXgMAAEsChnJfAwAAWAwA
AABDb3JvbGxhU2NvcmVyYAMAAEsChnJhAwAAWAgAAABSZXBTY29yZXJiAwAASwKGcmMDAABYDwAA
AENvbXBsZXhpdHlTY29yZXJkAwAASwKGcmUDAABYCAAAAEhvbmV5YmVlcmYDAABLAYZyZwMAAHRy
aAMAAGhcWAcAAABWaXNpdG9ycmkDAABLAYZyagMAAIVyawMAAHViaCApgXJsAwAAfXJtAwAAKGgj
fXJuAwAAKFgPAAAAY2xhc3Nfc2VsZWN0aW9ucm8DAABYFgAAAChBdmVyYWdlIG92ZXIgY2xhc3Nl
cylycAMAAEr/////hnJxAwAAWAwAAABmb2xkX2ZlYXR1cmVycgMAAFgEAAAARGF0ZXJzAwAAS2WG
cnQDAABYFQAAAGZvbGRfZmVhdHVyZV9zZWxlY3RlZHJ1AwAAiUr+////hnJ2AwAAWAsAAABzY29y
ZV90YWJsZXJ3AwAAfXJ4AwAAaB1LA3VoLihYBwAAAFJlcFVuaXRyeQMAAEsBhnJ6AwAAWAgAAABT
eW1tZXRyeXJ7AwAASwGGcnwDAABYCwAAAENvcm9sbGFTZWdtcn0DAABLAYZyfgMAAFgFAAAARGVw
dGhyfwMAAEsBhnKAAwAAWAUAAABTaGFwZXKBAwAASwGGcoIDAAB0coMDAABoPihYCQAAAEZlYXR1
cmUgMXKEAwAASwKGcoUDAABYBAAAAFllYXJyhgMAAEsChnKHAwAAWAoAAABEYXlzSW5ZZWFycogD
AABLAoZyiQMAAGpzAwAASwGGcooDAABYBAAAAFNpdGVyiwMAAEsBhnKMAwAAWAwAAABQbGFudHNw
ZWNpZXNyjQMAAEsBhnKOAwAAWAMAAABJVFNyjwMAAEsChnKQAwAAWAkAAABCb2R5Lm1hc3NykQMA
AEsChnKSAwAAWAkAAABTb2NpYWxpdHlykwMAAEsBhnKUAwAAWAoAAABTaGFwZVNjb3JlcpUDAABL
AoZylgMAAFgKAAAARGVwdGhTY29yZXKXAwAASwKGcpgDAABYCQAAAFN5bW1TY29yZXKZAwAASwKG
cpoDAABYDAAAAENvcm9sbGFTY29yZXKbAwAASwKGcpwDAABYCAAAAFJlcFNjb3Jlcp0DAABLAoZy
ngMAAFgPAAAAQ29tcGxleGl0eVNjb3Jlcp8DAABLAoZyoAMAAFgIAAAASG9uZXliZWVyoQMAAEsB
hnKiAwAAdHKjAwAAaFxYBwAAAFZpc2l0b3JypAMAAEsBhnKlAwAAhXKmAwAAdWJldS4=
</properties>
		<properties format="pickle" node_id="9">gAN9cQAoWBIAAABhcHBlbmRfcHJlZGljdGlvbnNxAYhYFAAAAGFwcGVuZF9wcm9iYWJpbGl0aWVz
cQKIWAoAAABhdXRvY29tbWl0cQOIWBIAAABjb250cm9sQXJlYVZpc2libGVxBIhYEwAAAHNhdmVk
V2lkZ2V0R2VvbWV0cnlxBUNCAdnQywADAAAAAADkAAAAswAABHIAAAJhAAAA5AAAALMAAARyAAAC
YQAAAAAAAAAABVYAAADkAAAAswAABHIAAAJhcQZYEAAAAHNlbGVjdGVkX2xlYXJuZXJxB11xCEsA
YVgRAAAAc2VsZWN0ZWRfcXVhbnRpdHlxCUsCWAsAAABfX3ZlcnNpb25fX3EKSwFYEAAAAGNvbnRl
eHRfc2V0dGluZ3NxC11xDChjb3Jhbmdld2lkZ2V0LnNldHRpbmdzCkNvbnRleHQKcQ0pgXEOfXEP
KFgGAAAAdmFsdWVzcRB9cREoWAkAAABzZWxlY3Rpb25xEmNidWlsdGlucwpzZXQKcRNdcRQoSwFL
A4ZxFUsDSwCGcRZLAEsChnEXSwJLAYZxGEsFSwGGcRlLAksFhnEaSwBLA4ZxG0sESwCGcRxLAUsC
hnEdSwNLA4ZxHksFSwWGcR9LBEsEhnEgSwFLBYZxIUsFSwCGcSJLAksChnEjSwBLBIZxJEsESwGG
cSVLAUsBhnEmSwNLAoZxJ0sASwCGcShLBUsEhnEpSwRLBYZxKksFSwKGcStLAUsEhnEsSwBLBYZx
LUsCSwOGcS5LBEsChnEvSwFLAIZxMEsDSwWGcTFLAEsBhnEySwVLA4ZxM0sDSwGGcTRLAksAhnE1
SwRLA4ZxNksDSwSGcTdLAksEhnE4ZYVxOVJxOmgKSwF1WAcAAABjbGFzc2VzcTtjT3JhbmdlLmRh
dGEudmFyaWFibGUKVHVwbGVMaXN0CnE8KFgLAAAAQW5kcmVuYSBzcC5xPVgOAAAAQW50aG9waG9y
YSBzcC5xPlgOAAAAQXBpcyBtZWxsaWZlcmFxP1gOAAAAQ2hlbG9zdG9tYSBzcC5xQFgMAAAASGFs
aWN0dXMgc3AucUFYCwAAAEh5bGFldXMgc3AucUJ0cUOFcUSBcUV1YmgNKYFxRn1xRyhoEH1xSChY
CQAAAHNlbGVjdGlvbnFJaBNdcUooSwBLAIZxS0sBSwGGcUxlhXFNUnFOaApLAXVoO2g8WAEAAAAw
cU9YAQAAADFxUIZxUYVxUoFxU3ViaA0pgXFUfXFVKGgQfXFWKGhJaBNdcVeFcVhScVloCksBdWg7
aDwoWBMAAABBbGxpdW0gbmVhcG9saXRhbnVtcVpYEgAAAEFsbGl1bSB0cmlmb2xpYXR1bXFbWBIA
AABBbmFnYWxsaXMgYXJ2ZW5zaXNxXFgVAAAAQW50aGVtaXMgYm9ybm11ZWxsZXJpcV1YFwAAAEFu
dGhyaXNjdXMgbGFtcHJvY2FycHVzcV5YEAAAAEFydGVkaWEgc3F1YW1hdGFxX1gSAAAAQXNwaG9k
ZWx1cyByYW1vc3VzcWBYEgAAAENhbGljb3RvbWUgdmlsbG9zYXFhWBQAAABDYW1wYW51bGEgcmFw
dW5jdWx1c3FiWBIAAABDYXJkdXVzIGFyZ2VudGF0dXNxY1gYAAAAQ2hyeXNhbnRoZW11bSBjb3Jv
bmFyaXVtcWRYDwAAAENpc3R1cyBjcmV0aWN1c3FlWBMAAABDaXN0dXMgc2FsdmlpZm9saXVzcWZY
EAAAAENvbml1bSBtYWN1bGF0dW1xZ1gXAAAAQ29udm9sdnVsdXMgYWx0aGFlb2lkZXNxaFgZAAAA
Q29udm9sdnVsdXMgY29lbGVzeXJpYWN1c3FpWBIAAABDb3JpYW5kcnVtIHNhdGl2dW1xalgNAAAA
Q3JlcGlzIGFzcGVyYXFrWBEAAABDcmVwaXMgcGFsYWVzdGluYXFsWBEAAABDeWNsYW1lbiBwZXJz
aWN1bXFtWA4AAABEYXVjdXMgYmljb2xvcnFuWA0AAABEYXVjdXMgY2Fyb3RhcW9YGQAAAEV1cGhv
cmJpYSBoaWVyb3NvbHltaXRhbmFxcFgSAAAAR2Vyb3BvZ29uIGh5YnJpZHVzcXFYGAAAAEhlbGlh
bnRoZW11bSBhZWd5cHRpYWN1bXFyWBUAAABIZXB0YXB0ZXJhIGFuaXNvcHRlcmFxc1gTAAAASGly
c2NoZmVsZGlhIGluY2FuYXF0WBIAAABMZW9udG9kb24gdHViZXJvc2FxdVgPAAAATGludW0gcHVi
ZXNjZW5zcXZYEwAAAE1lZGljYWdvIHBvbHltb3JwaGFxd1gRAAAATm90b2Jhc2lzIHN5cmlhY2Fx
eFgXAAAAT3JuaXRob2dhbHVtIG5hcmJvbmVuc2VxeVgRAAAAT3hhbGlzIHBlcy1jYXByYWVxelgQ
AAAAUGFsbGVuaXMgc3Bpbm9zYXF7WA8AAABQaWNyaXMgZ2FsaWxlYWVxfFgNAAAAUHJhc2l1bSBt
YWp1c3F9WBEAAABSYXBpc3RydW0gcnVnb3N1bXF+WBUAAABSaGFnYWRpb2x1cyBzdGVsbGF0dXNx
f1gQAAAAUmlkb2xmaWEgc2VnZXR1bXGAWBAAAABTYWx2aWEgZnJ1dGljb3NhcYFYFgAAAFNhbHZp
YSBoaWVyb3NvbHltaXRhbmFxglgQAAAAU2F0dXJlamEgdGh5bWJyYXGDWA8AAABTY2FuZGl4IGli
ZXJpY2FxhFgQAAAAU2VuZWNpbyB2ZXJuYWxpc3GFWBAAAABTaWx5YnVtIG1hcmlhbnVtcYZYDAAA
AFNpbmFwaXMgYWxiYXGHWBEAAABTb25jaHVzIG9sZXJhY2V1c3GIWA8AAABTdGFjaHlzIGRpc3Rh
bnNxiVgVAAAAU3RhY2h5cyBuZXVyb2NhbHljaW5hcYpYFwAAAFN5bmVsY29zY2lhZGl1bSBjYXJt
ZWxpcYtYFAAAAFRldWNyaXVtIGRpdmFyaWNhdHVtcYxYEwAAAFRyaWZvbGl1bSBjbHlwZWF0dW1x
jVgTAAAAVHJpZm9saXVtIHB1cnB1cmV1bXGOWBQAAABVcm9zcGVybXVtIHBpY3JvaWRlc3GPdHGQ
hXGRgXGSdWJldS4=
</properties>
		<properties format="pickle" node_id="10">gAN9cQAoWBIAAABjb250cm9sQXJlYVZpc2libGVxAYhYDAAAAHJlY2VudF9wYXRoc3ECXXEDKGNv
cmFuZ2V3aWRnZXQudXRpbHMuZmlsZWRpYWxvZ3MKUmVjZW50UGF0aApxBCmBcQV9cQYoWAcAAABh
YnNwYXRocQdYPwAAAEQ6L1Byb2plY3RzL1BsYW50cyBzcGVjaWFsIGlzc3VlIDIwMjAvT3duIHBh
cGVyL1Zpc2l0c19sb25nLmNzdnEIWAYAAABwcmVmaXhxCVgHAAAAYmFzZWRpcnEKWAcAAAByZWxw
YXRocQtYDwAAAFZpc2l0c19sb25nLmNzdnEMWAUAAAB0aXRsZXENWAAAAABxDlgFAAAAc2hlZXRx
D2gOWAsAAABmaWxlX2Zvcm1hdHEQTnViaAQpgXERfXESKGgHWEkAAABEOi9Qcm9qZWN0cy9QbGFu
dHMgc3BlY2lhbCBpc3N1ZSAyMDIwL093biBwYXBlci9DYXJtZWwgMjAxNS0yMDE2IGRhdGEuY3N2
cRNoCWgKaAtYGQAAAENhcm1lbCAyMDE1LTIwMTYgZGF0YS5jc3ZxFGgNaA5oD2gOaBBOdWJoBCmB
cRV9cRYoaAdYRQAAAEM6L1Byb2dyYW0gRmlsZXMvT3JhbmdlL2xpYi9zaXRlLXBhY2thZ2VzL09y
YW5nZS9kYXRhc2V0cy9ob3VzaW5nLnRhYnEXaAlYDwAAAHNhbXBsZS1kYXRhc2V0c3EYaAtYCwAA
AGhvdXNpbmcudGFicRloDWgOaA9oDmgQTnViaAQpgXEafXEbKGgHWEMAAABDOi9Vc2Vycy91c2Vy
L0Rvd25sb2Fkcy9jbGltYXRlX2NoYW5nZSAoMSkgLSBjbGltYXRlX2NoYW5nZSAoMSkuY3N2cRxo
CU5oC05oDWgOaA9oDmgQTnViaAQpgXEdfXEeKGgHWCoAAABEOi9Qcm9qZWN0cy9Ib3NzZW4yMDEz
L09yZGluYXRpb25fdGF4YS5jc3ZxH2gJTmgLTmgNaA5oD2gOaBBOdWJoBCmBcSB9cSEoaAdYIAAA
AEM6L1VzZXJzL3VzZXIvRG93bmxvYWRzL3dpbmUuY3N2cSJoCU5oC05oDWgOaA9oDmgQTnViaAQp
gXEjfXEkKGgHWEUAAABDOi9Qcm9ncmFtIEZpbGVzL09yYW5nZS9saWIvc2l0ZS1wYWNrYWdlcy9P
cmFuZ2UvZGF0YXNldHMvdGl0YW5pYy50YWJxJWgJaBhoC1gLAAAAdGl0YW5pYy50YWJxJmgNaA5o
D2gOaBBOdWJoBCmBcSd9cSgoaAdYJAAAAEM6L1VzZXJzL3VzZXIvRG93bmxvYWRzL212dFdlZWsx
LmNzdnEpaAlOaAtOaA1oDmgPaA5oEE51YmgEKYFxKn1xKyhoB1hCAAAAQzovUHJvZ3JhbSBGaWxl
cy9PcmFuZ2UvbGliL3NpdGUtcGFja2FnZXMvT3JhbmdlL2RhdGFzZXRzL2lyaXMudGFicSxoCWgY
aAtYCAAAAGlyaXMudGFicS1oDWgOaA9oDmgQTnViaAQpgXEufXEvKGgHWEsAAABDOi9Qcm9ncmFt
IEZpbGVzL09yYW5nZS9saWIvc2l0ZS1wYWNrYWdlcy9PcmFuZ2UvZGF0YXNldHMvaGVhcnRfZGlz
ZWFzZS50YWJxMGgJaBhoC1gRAAAAaGVhcnRfZGlzZWFzZS50YWJxMWgNaA5oD2gOaBBOdWJoBCmB
cTJ9cTMoaAdYTAAAAEM6L1Byb2dyYW0gRmlsZXMvT3JhbmdlL2xpYi9zaXRlLXBhY2thZ2VzL09y
YW5nZS9kYXRhc2V0cy9icm93bi1zZWxlY3RlZC50YWJxNGgJaBhoC1gSAAAAYnJvd24tc2VsZWN0
ZWQudGFicTVoDWgOaA9oDmgQTnViaAQpgXE2fXE3KGgHWEEAAABDOi9Qcm9ncmFtIEZpbGVzL09y
YW5nZS9saWIvc2l0ZS1wYWNrYWdlcy9PcmFuZ2UvZGF0YXNldHMvem9vLnRhYnE4aAloGGgLWAcA
AAB6b28udGFicTloDWgOaA9oDmgQTnViZVgLAAAAcmVjZW50X3VybHNxOl1xO1gTAAAAc2F2ZWRX
aWRnZXRHZW9tZXRyeXE8Q0IB2dDLAAMAAAAAAFQAAAA2AAACqwAAAjUAAABUAAAANgAAAqsAAAI1
AAAAAAAAAAAFVgAAAFQAAAA2AAACqwAAAjVxPVgLAAAAc2hlZXRfbmFtZXNxPn1xP1gGAAAAc291
cmNlcUBLAFgDAAAAdXJscUFoDlgNAAAAZG9tYWluX2VkaXRvcnFCfXFDWAsAAABfX3ZlcnNpb25f
X3FESwFYEAAAAGNvbnRleHRfc2V0dGluZ3NxRV1xRmNvcmFuZ2V3aWRnZXQuc2V0dGluZ3MKQ29u
dGV4dApxRymBcUh9cUkoWAYAAAB2YWx1ZXNxSn1xSyhYCQAAAHZhcmlhYmxlc3FMXXFNaEJ9cU5o
TF1xTyhdcVAoWAkAAABGZWF0dXJlIDFxUWNPcmFuZ2UuZGF0YS52YXJpYWJsZQpDb250aW51b3Vz
VmFyaWFibGUKcVJLAmgOiGVdcVMoWAQAAABZZWFycVRoUksAaA6IZV1xVShYCgAAAERheXNJblll
YXJxVmhSSwBoDohlXXFXKFgEAAAARGF0ZXFYY09yYW5nZS5kYXRhLnZhcmlhYmxlCkRpc2NyZXRl
VmFyaWFibGUKcVlLAljYAAAAMi8xNi8yMDE2LCAyLzE3LzIwMTYsIDIvMjQvMjAxNiwgMi8yNi8y
MDE1LCAzLzIvMjAxNiwgMy8zLzIwMTUsIDMvNC8yMDE1LCAzLzgvMjAxNiwgMy85LzIwMTYsIDMv
MTAvMjAxNSwgMy8xMS8yMDE1LCAzLzE3LzIwMTUsIDMvMTgvMjAxNSwgMy8yMi8yMDE2LCAzLzIz
LzIwMTYsIDMvMjQvMjAxNSwgMy8yOS8yMDE2LCAzLzMwLzIwMTYsIDQvNS8yMDE2LCA0LzcvMjAx
NSwgLi4ucVqJZV1xWyhYBAAAAFNpdGVxXGhZSwJY3AAAAEN1QjEsIEN1QjEgQ29udHJvbCwgQ3VC
MSBXaWxkLCBDdUIxIGNvbnRyb2wsIEN1QjIsIEN1QjIgQ29udHJvbCwgQ3VCMiBXaWxkLCBDdUIy
IGNvbnRyb2wsIEN1QjMsIEN1QjMgQ29udHJvbCwgQ3VCMyBXaWxkLCBDdUI0LCBDdUI0IENvbnRy
b2wsIEN1QjQgV2lsZCwgQ3VCNCBjb250cm9sLCBDdUMxLCBDdUMxIENvbnRyb2wsIEN1QzEgV2ls
ZCwgQ3VDMSBjb250cm9sLCBDdUMyLCAuLi5xXYllXXFeKFgMAAAAUGxhbnRzcGVjaWVzcV9oWUsC
WKMBAABBbGxpdW0gbmVhcG9saXRhbnVtLCBBbGxpdW0gdHJpZm9saWF0dW0sIEFuYWdhbGxpcyBh
cnZlbnNpcywgQW50aGVtaXMgYm9ybm11ZWxsZXJpLCBBbnRocmlzY3VzIGxhbXByb2NhcnB1cywg
QXJ0ZWRpYSBzcXVhbWF0YSwgQXNwaG9kZWx1cyByYW1vc3VzLCBDYWxpY290b21lIHZpbGxvc2Es
IENhbXBhbnVsYSByYXB1bmN1bHVzLCBDYXJkdXVzIGFyZ2VudGF0dXMsIENocnlzYW50aGVtdW0g
Y29yb25hcml1bSwgQ2lzdHVzIGNyZXRpY3VzLCBDaXN0dXMgc2FsdmlpZm9saXVzLCBDb25pdW0g
bWFjdWxhdHVtLCBDb252b2x2dWx1cyBhbHRoYWVvaWRlcywgQ29udm9sdnVsdXMgY29lbGVzeXJp
YWN1cywgQ29yaWFuZHJ1bSBzYXRpdnVtLCBDcmVwaXMgYXNwZXJhLCBDcmVwaXMgcGFsYWVzdGlu
YSwgQ3ljbGFtZW4gcGVyc2ljdW0sIC4uLnFgiWVdcWEoWAcAAABWaXNpdG9ycWJoWUsBWFYAAABB
bmRyZW5hIHNwLiwgQW50aG9waG9yYSBzcC4sIEFwaXMgbWVsbGlmZXJhLCBDaGVsb3N0b21hIHNw
LiwgSGFsaWN0dXMgc3AuLCBIeWxhZXVzIHNwLnFjiWVdcWQoWAMAAABJVFNxZWhSSwJoDohlXXFm
KFgJAAAAQm9keS5tYXNzcWdoUksCaA6IZV1xaChYCQAAAFNvY2lhbGl0eXFpaFlLAlgQAAAAU29j
aWFsLCBTb2xpdGFyeXFqiWVdcWsoWAUAAABTaGFwZXFsaFlLAFgxAAAAQmVsbCwgRGlzaywgRGlz
ay10dWJlLCBGbGFnLCBGdW5uZWwsIEd1bGxldCwgSGVhZHFtiWVdcW4oWAUAAABEZXB0aHFvaFlL
AFgRAAAASGlnaCwgTG93LCBNZWRpdW1xcIllXXFxKFgIAAAAU3ltbWV0cnlxcmhZSwBYEQAAAEJp
bGF0ZXJhbCwgUmFkaWFscXOJZV1xdChYCwAAAENvcm9sbGFTZWdtcXVoWUsAWA8AAABObywgUGFy
dGx5LCBZZXNxdollXXF3KFgHAAAAUmVwVW5pdHF4aFlLAFgUAAAARmxvd2VyLCBIZWFkLCBSYWNl
bWVxeYllXXF6KFgKAAAAU2hhcGVTY29yZXF7aFJLAmgOiGVdcXwoWAoAAABEZXB0aFNjb3JlcX1o
UksCaA6IZV1xfihYCQAAAFN5bW1TY29yZXF/aFJLAmgOiGVdcYAoWAwAAABDb3JvbGxhU2NvcmVx
gWhSSwJoDohlXXGCKFgIAAAAUmVwU2NvcmVxg2hSSwJoDohlXXGEKFgPAAAAQ29tcGxleGl0eVNj
b3JlcYVoUksCaA6IZV1xhihYCAAAAEhvbmV5YmVlcYdoWUsCWAQAAAAwLCAxcYiIZWVzaERLAXVY
CgAAAGF0dHJpYnV0ZXNxiShoUUsChnGKaFRLAoZxi2hWSwKGcYxoWF1xjShYCQAAADIvMTYvMjAx
NnGOWAkAAAAyLzE3LzIwMTZxj1gJAAAAMi8yNC8yMDE2cZBYCQAAADIvMjYvMjAxNXGRWAgAAAAz
LzIvMjAxNnGSWAgAAAAzLzMvMjAxNXGTWAgAAAAzLzQvMjAxNXGUWAgAAAAzLzgvMjAxNnGVWAgA
AAAzLzkvMjAxNnGWWAkAAAAzLzEwLzIwMTVxl1gJAAAAMy8xMS8yMDE1cZhYCQAAADMvMTcvMjAx
NXGZWAkAAAAzLzE4LzIwMTVxmlgJAAAAMy8yMi8yMDE2cZtYCQAAADMvMjMvMjAxNnGcWAkAAAAz
LzI0LzIwMTVxnVgJAAAAMy8yOS8yMDE2cZ5YCQAAADMvMzAvMjAxNnGfWAgAAAA0LzUvMjAxNnGg
WAgAAAA0LzcvMjAxNXGhWAgAAAA0LzgvMjAxNXGiWAkAAAA0LzE0LzIwMTVxo1gJAAAANC8xOS8y
MDE2caRYCQAAADQvMjAvMjAxNnGlWAkAAAA0LzI4LzIwMTVxplgJAAAANC8yOS8yMDE1cadYCAAA
ADUvNS8yMDE1cahYCAAAADUvNi8yMDE1calYCQAAADUvMTIvMjAxNXGqZYZxq2hcXXGsKFgEAAAA
Q3VCMXGtWAwAAABDdUIxIENvbnRyb2xxrlgJAAAAQ3VCMSBXaWxkca9YDAAAAEN1QjEgY29udHJv
bHGwWAQAAABDdUIycbFYDAAAAEN1QjIgQ29udHJvbHGyWAkAAABDdUIyIFdpbGRxs1gMAAAAQ3VC
MiBjb250cm9scbRYBAAAAEN1QjNxtVgMAAAAQ3VCMyBDb250cm9scbZYCQAAAEN1QjMgV2lsZHG3
WAQAAABDdUI0cbhYDAAAAEN1QjQgQ29udHJvbHG5WAkAAABDdUI0IFdpbGRxulgMAAAAQ3VCNCBj
b250cm9scbtYBAAAAEN1QzFxvFgMAAAAQ3VDMSBDb250cm9scb1YCQAAAEN1QzEgV2lsZHG+WAwA
AABDdUMxIGNvbnRyb2xxv1gEAAAAQ3VDMnHAWAwAAABDdUMyIENvbnRyb2xxwVgJAAAAQ3VDMiBX
aWxkccJYDAAAAEN1QzIgY29udHJvbHHDWAQAAABDdUMzccRYDAAAAEN1QzMgQ29udHJvbHHFWAkA
AABDdUMzIFdpbGRxxlgMAAAAQ3VDMyBjb250cm9sccdYBAAAAEN1QzRxyFgMAAAAQ3VDNCBDb250
cm9scclYCQAAAEN1QzQgV2lsZHHKWAwAAABDdUM0IGNvbnRyb2xxy1gEAAAAU2hCMXHMWAwAAABT
aEIxIENvbnRyb2xxzVgJAAAAU2hCMSBXaWxkcc5YDAAAAFNoQjEgY29udHJvbHHPWAQAAABTaEIy
cdBYDAAAAFNoQjIgQ29udHJvbHHRWAkAAABTaEIyIFdpbGRx0lgMAAAAU2hCMiBjb250cm9scdNY
BAAAAFNoQjNx1FgMAAAAU2hCMyBDb250cm9scdVYCQAAAFNoQjMgV2lsZHHWWAwAAABTaEIzIGNv
bnRyb2xx11gEAAAAU2hCNHHYWAwAAABTaEI0IENvbnRyb2xx2VgJAAAAU2hCNCBXaWxkcdpYDAAA
AFNoQjQgY29udHJvbHHbWAQAAABTaEMxcdxYDAAAAFNoQzEgQ29udHJvbHHdWAkAAABTaEMxIFdp
bGRx3lgMAAAAU2hDMSBjb250cm9scd9YBAAAAFNoQzJx4FgMAAAAU2hDMiBDb250cm9sceFYCQAA
AFNoQzIgV2lsZHHiWAwAAABTaEMyIGNvbnRyb2xx41gEAAAAU2hDM3HkWAwAAABTaEMzIENvbnRy
b2xx5VgJAAAAU2hDMyBXaWxkceZYDAAAAFNoQzMgY29udHJvbHHnWAQAAABTaEM0cehYCQAAAFNo
QzQgV2lsZHHpWAwAAABTaEM0IGNvbnRyb2xx6mWGcetoX11x7ChYEwAAAEFsbGl1bSBuZWFwb2xp
dGFudW1x7VgSAAAAQWxsaXVtIHRyaWZvbGlhdHVtce5YEgAAAEFuYWdhbGxpcyBhcnZlbnNpc3Hv
WBUAAABBbnRoZW1pcyBib3JubXVlbGxlcmlx8FgXAAAAQW50aHJpc2N1cyBsYW1wcm9jYXJwdXNx
8VgQAAAAQXJ0ZWRpYSBzcXVhbWF0YXHyWBIAAABBc3Bob2RlbHVzIHJhbW9zdXNx81gSAAAAQ2Fs
aWNvdG9tZSB2aWxsb3NhcfRYFAAAAENhbXBhbnVsYSByYXB1bmN1bHVzcfVYEgAAAENhcmR1dXMg
YXJnZW50YXR1c3H2WBgAAABDaHJ5c2FudGhlbXVtIGNvcm9uYXJpdW1x91gPAAAAQ2lzdHVzIGNy
ZXRpY3VzcfhYEwAAAENpc3R1cyBzYWx2aWlmb2xpdXNx+VgQAAAAQ29uaXVtIG1hY3VsYXR1bXH6
WBcAAABDb252b2x2dWx1cyBhbHRoYWVvaWRlc3H7WBkAAABDb252b2x2dWx1cyBjb2VsZXN5cmlh
Y3VzcfxYEgAAAENvcmlhbmRydW0gc2F0aXZ1bXH9WA0AAABDcmVwaXMgYXNwZXJhcf5YEQAAAENy
ZXBpcyBwYWxhZXN0aW5hcf9YEQAAAEN5Y2xhbWVuIHBlcnNpY3VtcgABAABYDgAAAERhdWN1cyBi
aWNvbG9ycgEBAABYDQAAAERhdWN1cyBjYXJvdGFyAgEAAFgZAAAARXVwaG9yYmlhIGhpZXJvc29s
eW1pdGFuYXIDAQAAWBIAAABHZXJvcG9nb24gaHlicmlkdXNyBAEAAFgYAAAASGVsaWFudGhlbXVt
IGFlZ3lwdGlhY3VtcgUBAABYFQAAAEhlcHRhcHRlcmEgYW5pc29wdGVyYXIGAQAAWBMAAABIaXJz
Y2hmZWxkaWEgaW5jYW5hcgcBAABYEgAAAExlb250b2RvbiB0dWJlcm9zYXIIAQAAWA8AAABMaW51
bSBwdWJlc2NlbnNyCQEAAFgTAAAATWVkaWNhZ28gcG9seW1vcnBoYXIKAQAAWBEAAABOb3RvYmFz
aXMgc3lyaWFjYXILAQAAWBcAAABPcm5pdGhvZ2FsdW0gbmFyYm9uZW5zZXIMAQAAWBEAAABPeGFs
aXMgcGVzLWNhcHJhZXINAQAAWBAAAABQYWxsZW5pcyBzcGlub3Nhcg4BAABYDwAAAFBpY3JpcyBn
YWxpbGVhZXIPAQAAWA0AAABQcmFzaXVtIG1hanVzchABAABYEQAAAFJhcGlzdHJ1bSBydWdvc3Vt
chEBAABYFQAAAFJoYWdhZGlvbHVzIHN0ZWxsYXR1c3ISAQAAWBAAAABSaWRvbGZpYSBzZWdldHVt
chMBAABYEAAAAFNhbHZpYSBmcnV0aWNvc2FyFAEAAFgWAAAAU2FsdmlhIGhpZXJvc29seW1pdGFu
YXIVAQAAWBAAAABTYXR1cmVqYSB0aHltYnJhchYBAABYDwAAAFNjYW5kaXggaWJlcmljYXIXAQAA
WBAAAABTZW5lY2lvIHZlcm5hbGlzchgBAABYEAAAAFNpbHlidW0gbWFyaWFudW1yGQEAAFgMAAAA
U2luYXBpcyBhbGJhchoBAABYEQAAAFNvbmNodXMgb2xlcmFjZXVzchsBAABYDwAAAFN0YWNoeXMg
ZGlzdGFuc3IcAQAAWBUAAABTdGFjaHlzIG5ldXJvY2FseWNpbmFyHQEAAFgXAAAAU3luZWxjb3Nj
aWFkaXVtIGNhcm1lbGlyHgEAAFgUAAAAVGV1Y3JpdW0gZGl2YXJpY2F0dW1yHwEAAFgTAAAAVHJp
Zm9saXVtIGNseXBlYXR1bXIgAQAAWBMAAABUcmlmb2xpdW0gcHVycHVyZXVtciEBAABYFAAAAFVy
b3NwZXJtdW0gcGljcm9pZGVzciIBAABlhnIjAQAAaGJdciQBAAAoWAsAAABBbmRyZW5hIHNwLnIl
AQAAWA4AAABBbnRob3Bob3JhIHNwLnImAQAAWA4AAABBcGlzIG1lbGxpZmVyYXInAQAAWA4AAABD
aGVsb3N0b21hIHNwLnIoAQAAWAwAAABIYWxpY3R1cyBzcC5yKQEAAFgLAAAASHlsYWV1cyBzcC5y
KgEAAGWGcisBAABoZUsChnIsAQAAaGdLAoZyLQEAAGhpXXIuAQAAKFgGAAAAU29jaWFsci8BAABY
CAAAAFNvbGl0YXJ5cjABAABlhnIxAQAAaGxdcjIBAAAoWAQAAABCZWxscjMBAABYBAAAAERpc2ty
NAEAAFgJAAAARGlzay10dWJlcjUBAABYBAAAAEZsYWdyNgEAAFgGAAAARnVubmVscjcBAABYBgAA
AEd1bGxldHI4AQAAWAQAAABIZWFkcjkBAABlhnI6AQAAaG9dcjsBAAAoWAQAAABIaWdocjwBAABY
AwAAAExvd3I9AQAAWAYAAABNZWRpdW1yPgEAAGWGcj8BAABocl1yQAEAAChYCQAAAEJpbGF0ZXJh
bHJBAQAAWAYAAABSYWRpYWxyQgEAAGWGckMBAABodV1yRAEAAChYAgAAAE5vckUBAABYBgAAAFBh
cnRseXJGAQAAWAMAAABZZXNyRwEAAGWGckgBAABoeF1ySQEAAChYBgAAAEZsb3dlcnJKAQAAWAQA
AABIZWFkcksBAABYBgAAAFJhY2VtZXJMAQAAZYZyTQEAAGh7SwKGck4BAABofUsChnJPAQAAaH9L
AoZyUAEAAGiBSwKGclEBAABog0sChnJSAQAAaIVLAoZyUwEAAGiHXXJUAQAAKFgBAAAAMHJVAQAA
WAEAAAAxclYBAABlhnJXAQAAdHJYAQAAWAUAAABtZXRhc3JZAQAAKVgKAAAAY2xhc3NfdmFyc3Ja
AQAAKVgSAAAAbW9kaWZpZWRfdmFyaWFibGVzclsBAABdclwBAAB1YmF1Lg==
</properties>
		<properties format="literal" node_id="11">{'auto_commit': True, 'color_by_class': True, 'controlAreaVisible': True, 'dist_color_RGB': (220, 220, 220, 255), 'savedWidgetGeometry': b'\x01\xd9\xd0\xcb\x00\x03\x00\x00\x00\x00\x00\x13\x00\x00\x00X\x00\x00\x034\x00\x00\x02k\x00\x00\x00\x14\x00\x00\x00w\x00\x00\x033\x00\x00\x02j\x00\x00\x00\x00\x00\x00\x00\x00\x05V\x00\x00\x00\x14\x00\x00\x00w\x00\x00\x033\x00\x00\x02j', 'select_rows': True, 'selected_cols': [], 'selected_rows': [], 'show_attribute_labels': True, 'show_distributions': False, '__version__': 1}</properties>
		<properties format="pickle" node_id="12">gAN9cQAoWAoAAABhdXRvX2FwcGx5cQGJWBIAAABjb250cm9sQXJlYVZpc2libGVxAohYEwAAAHNh
dmVkV2lkZ2V0R2VvbWV0cnlxA0NCAdnQywADAAAAAAFSAAAAcgAABAMAAAJlAAABUgAAAHIAAAQD
AAACZQAAAAAAAAAABVYAAAFSAAAAcgAABAMAAAJlcQRYEAAAAHNlbGVjdGVkX21ldGhvZHNxBWNi
dWlsdGlucwpzZXQKcQZdcQcoWA0AAABHaW5pIERlY3JlYXNlcQhYEAAAAEluZm9ybWF0aW9uIEdh
aW5xCVgWAAAASW5mb3JtYXRpb24gR2FpbiBSYXRpb3EKWAgAAABSUmVsaWVmRnELWBUAAABVbml2
YXJpYXRlIFJlZ3Jlc3Npb25xDGWFcQ1ScQ5YBwAAAHNvcnRpbmdxD0sBY1B5UXQ1LnNpcApfdW5w
aWNrbGVfZW51bQpxEFgMAAAAUHlRdDUuUXRDb3JlcRFYCQAAAFNvcnRPcmRlcnESSwGHcRNScRSG
cRVYCwAAAF9fdmVyc2lvbl9fcRZLA1gQAAAAY29udGV4dF9zZXR0aW5nc3EXXXEYKGNvcmFuZ2V3
aWRnZXQuc2V0dGluZ3MKQ29udGV4dApxGSmBcRp9cRsoWAYAAAB2YWx1ZXNxHH1xHShYCQAAAG5T
ZWxlY3RlZHEeSwVK/v///4ZxH1gOAAAAc2VsZWN0ZWRfYXR0cnNxIF1xIShYBwAAAFJlcFVuaXRx
IktlhnEjWAUAAABEZXB0aHEkS2WGcSVYCAAAAFN5bW1ldHJ5cSZLZYZxJ1gLAAAAQ29yb2xsYVNl
Z21xKEtlhnEpWAUAAABTaGFwZXEqS2WGcStlSv3///+GcSxYDwAAAHNlbGVjdGlvbk1ldGhvZHEt
SwNK/v///4ZxLmgWSwN1WAoAAABhdHRyaWJ1dGVzcS99cTAoWAQAAABZZWFycTFLAlgKAAAARGF5
c0luWWVhcnEySwJoKksBaCRLAWgmSwFoKEsBaCJLAVgHAAAAVmlzaXRvcnEzSwF1WAUAAABtZXRh
c3E0fXE1KFgJAAAARmVhdHVyZSAxcTZLAlgEAAAARGF0ZXE3SwFYBAAAAFNpdGVxOEsBWAwAAABQ
bGFudHNwZWNpZXNxOUsBWAMAAABJVFNxOksCWAkAAABCb2R5Lm1hc3NxO0sCWAkAAABTb2NpYWxp
dHlxPEsBWAoAAABTaGFwZVNjb3JlcT1LAlgKAAAARGVwdGhTY29yZXE+SwJYCQAAAFN5bW1TY29y
ZXE/SwJYDAAAAENvcm9sbGFTY29yZXFASwJYCAAAAFJlcFNjb3JlcUFLAlgPAAAAQ29tcGxleGl0
eVNjb3JlcUJLAlgIAAAASG9uZXliZWVxQ0sBdXViaBkpgXFEfXFFKGgcfXFGKFgJAAAAblNlbGVj
dGVkcUdLBUr+////hnFIWA4AAABzZWxlY3RlZF9hdHRyc3FJXXFKKFgHAAAAUmVwVW5pdHFLS2WG
cUxYBQAAAERlcHRocU1LZYZxTlgIAAAAU3ltbWV0cnlxT0tlhnFQWAsAAABDb3JvbGxhU2VnbXFR
S2WGcVJYBQAAAFNoYXBlcVNLZYZxVGVK/f///4ZxVVgPAAAAc2VsZWN0aW9uTWV0aG9kcVZLA0r+
////hnFXaBZLA3VoL31xWChYBAAAAFllYXJxWUsCWAoAAABEYXlzSW5ZZWFycVpLAmhTSwFoTUsB
aE9LAWhRSwFoS0sBWAcAAABWaXNpdG9ycVtLAXVoNH1xXChYCQAAAEZlYXR1cmUgMXFdSwJYBAAA
AERhdGVxXksBWAQAAABTaXRlcV9LAVgMAAAAUGxhbnRzcGVjaWVzcWBLAVgDAAAASVRTcWFLAlgJ
AAAAQm9keS5tYXNzcWJLAlgJAAAAU29jaWFsaXR5cWNLAVgKAAAAU2hhcGVTY29yZXFkSwJYCgAA
AERlcHRoU2NvcmVxZUsCWAkAAABTeW1tU2NvcmVxZksCWAwAAABDb3JvbGxhU2NvcmVxZ0sCWAgA
AABSZXBTY29yZXFoSwJYDwAAAENvbXBsZXhpdHlTY29yZXFpSwJYCAAAAEhvbmV5YmVlcWpLAXV1
YmgZKYFxa31xbChoHH1xbShoR0sFSv7///+GcW5oSV1xbyhoS0tlhnFwaE1LZYZxcWhRS2WGcXJo
U0tlhnFzaE9LZYZxdGVK/f///4ZxdWhWSwNK/v///4ZxdmgWSwN1aC99cXcoaFNLAWhNSwFoT0sB
aFFLAWhLSwFoW0sBdWg0fXF4KGhdSwJoWUsCaFpLAmheSwFoX0sBaGBLAWhhSwJoYksCaGNLAWhk
SwJoZUsCaGZLAmhnSwJoaEsCaGlLAmhqSwF1dWJoGSmBcXl9cXooaBx9cXsoaEdLBUr+////hnF8
aEldcX0oaFpLZoZxfmhZS2aGcX9lSv3///+GcYBoVksDSv7///+GcYFoFksDdWgvfXGCKGhZSwJo
WksCaFtLAXVoNH1xgyhoXUsCaF5LAWhfSwFoYEsBaGFLAmhiSwJoY0sBaFNLAWhNSwFoT0sBaFFL
AWhLSwFoZEsCaGVLAmhmSwJoZ0sCaGhLAmhpSwJoaksBdXViaBkpgXGEfXGFKGgcfXGGKGhHSwVK
/v///4Zxh2hJXXGIKGhLS2WGcYloTUtlhnGKaFFLZYZxi2hPS2WGcYxoU0tlhnGNZUr9////hnGO
aFZLA0r+////hnGPaBZLA3VoL31xkChoU0sBaE1LAWhPSwFoUUsBaEtLAWhbSwF1aDR9cZEoaF1L
AmhZSwJoWksCaF5LAWhfSwFoYEsBaGFLAmhiSwJoY0sBaGRLAmhlSwJoZksCaGdLAmhoSwJoaUsC
aGpLAXV1YmgZKYFxkn1xkyhoHH1xlChoR0sFSv7///+GcZVoSV1xlihoWktmhnGXaEtLZYZxmGhZ
S2aGcZloTUtlhnGaaFFLZYZxm2VK/f///4ZxnGhWSwNK/v///4ZxnWgWSwN1aC99cZ4oaFlLAmha
SwJoU0sBaE1LAWhPSwFoUUsBaEtLAWhbSwF1aDR9cZ8oaF1LAmheSwFoX0sBaGBLAWhhSwJoYksC
aGNLAWhkSwJoZUsCaGZLAmhnSwJoaEsCaGlLAmhqSwF1dWJoGSmBcaB9caEoaBx9caIoaEdLBUr+
////hnGjaEldcaQoaFpLZoZxpWhLS2WGcaZoWUtmhnGnaFFLZYZxqGhNS2WGcallSv3///+Gcapo
VksDSv7///+GcatoFksDdWgvfXGsKGhZSwJoWksCaFNLAWhNSwFoT0sBaFFLAWhLSwFoW0sBdWg0
fXGtKGhdSwJoXksBaF9LAWhgSwFoYUsCaGJLAmhjSwFoZEsCaGVLAmhmSwJoZ0sCaGhLAmhpSwJo
aksBdXViaBkpgXGufXGvKGgcfXGwKGhHSwVK/v///4ZxsWhJXXGyaFpLZoZxs2FK/f///4ZxtGhW
SwNK/v///4ZxtWgWSwN1aC99cbYoaFpLAmhbSwF1aDR9cbcoaF1LAmhZSwJoXksBaF9LAWhgSwFo
YUsCaGJLAmhjSwFoU0sBaE1LAWhPSwFoUUsBaEtLAWhkSwJoZUsCaGZLAmhnSwJoaEsCaGlLAmhq
SwF1dWJoGSmBcbh9cbkoaBx9cbooWAkAAABuU2VsZWN0ZWRxu0sFSv7///+GcbxYDgAAAHNlbGVj
dGVkX2F0dHJzcb1dcb4oWAoAAABEYXlzSW5ZZWFycb9LZoZxwFgEAAAAU2l0ZXHBS2WGccJlSv3/
//+GccNYDwAAAHNlbGVjdGlvbk1ldGhvZHHESwNK/v///4ZxxWgWSwN1aC99ccYoaL9LAmjBSwFY
BwAAAFZpc2l0b3Jxx0sBdWg0fXHIKFgJAAAARmVhdHVyZSAxcclLAlgEAAAAWWVhcnHKSwJYBAAA
AERhdGVxy0sBWAwAAABQbGFudHNwZWNpZXNxzEsBWAMAAABJVFNxzUsCWAkAAABCb2R5Lm1hc3Nx
zksCWAkAAABTb2NpYWxpdHlxz0sBWAUAAABTaGFwZXHQSwFYBQAAAERlcHRocdFLAVgIAAAAU3lt
bWV0cnlx0ksBWAsAAABDb3JvbGxhU2VnbXHTSwFYBwAAAFJlcFVuaXRx1EsBWAoAAABTaGFwZVNj
b3JlcdVLAlgKAAAARGVwdGhTY29yZXHWSwJYCQAAAFN5bW1TY29yZXHXSwJYDAAAAENvcm9sbGFT
Y29yZXHYSwJYCAAAAFJlcFNjb3JlcdlLAlgPAAAAQ29tcGxleGl0eVNjb3JlcdpLAlgIAAAASG9u
ZXliZWVx20sBdXViaBkpgXHcfXHdKGgcfXHeKGi7SwVK/v///4Zx32i9XXHgKGjUS2WGceFo0Utl
hnHiaNNLZYZx42jSS2WGceRo0EtlhnHlZUr9////hnHmaMRLA0r+////hnHnaBZLA3VoL31x6Cho
0EsBaNFLAWjSSwFo00sBaNRLAWjHSwF1aDR9cekoaMlLAmjKSwJov0sCaMtLAWjBSwFozEsBaM1L
AmjOSwJoz0sBaNVLAmjWSwJo10sCaNhLAmjZSwJo2ksCaNtLAXV1YmgZKYFx6n1x6yhoHH1x7Cho
u0sFSv7///+Gce1ovV1x7ihov0tmhnHvaNRLZYZx8GjBS2WGcfFo0UtlhnHyaNBLZYZx82VK/f//
/4Zx9GjESwNK/v///4Zx9WgWSwN1aC99cfYoaL9LAmjBSwFo0EsBaNFLAWjSSwFo00sBaNRLAWjH
SwF1aDR9cfcoaMlLAmjKSwJoy0sBaMxLAWjNSwJozksCaM9LAWjVSwJo1ksCaNdLAmjYSwJo2UsC
aNpLAmjbSwF1dWJoGSmBcfh9cfkoaBx9cfooaLtLBUr+////hnH7aL1dcfwoaMFLZYZx/WjKS2aG
cf5lSv3///+Gcf9oxEsDSv7///+GcgABAABoFksDdWgvfXIBAQAAKGjKSwJowUsBaMdLAXVoNH1y
AgEAAChoyUsCaL9LAmjLSwFozEsBaM1LAmjOSwJoz0sBaNBLAWjRSwFo0ksBaNNLAWjUSwFo1UsC
aNZLAmjXSwJo2EsCaNlLAmjaSwJo20sBdXViaBkpgXIDAQAAfXIEAQAAKGgcfXIFAQAAKGi7SwVK
/v///4ZyBgEAAGi9XXIHAQAAKGjUS2WGcggBAABoyktmhnIJAQAAaMFLZYZyCgEAAGjQS2WGcgsB
AABo0ktlhnIMAQAAZUr9////hnINAQAAaMRLA0r+////hnIOAQAAaBZLA3VoL31yDwEAAChoyksC
aMFLAWjQSwFo0UsBaNJLAWjTSwFo1EsBaMdLAXVoNH1yEAEAAChoyUsCaL9LAmjLSwFozEsBaM1L
AmjOSwJoz0sBaNVLAmjWSwJo10sCaNhLAmjZSwJo2ksCaNtLAXV1YmgZKYFyEQEAAH1yEgEAACho
HH1yEwEAAChou0sFSv7///+GchQBAABovV1yFQEAAChov0tmhnIWAQAAaNRLZYZyFwEAAGjKS2aG
chgBAABo0UtlhnIZAQAAaNNLZYZyGgEAAGVK/f///4ZyGwEAAGjESwNK/v///4ZyHAEAAGgWSwN1
aC99ch0BAAAoaMpLAmi/SwJo0EsBaNFLAWjSSwFo00sBaNRLAWjHSwF1aDR9ch4BAAAoaMlLAmjL
SwFowUsBaMxLAWjNSwJozksCaM9LAWjVSwJo1ksCaNdLAmjYSwJo2UsCaNpLAmjbSwF1dWJoGSmB
ch8BAAB9ciABAAAoaBx9ciEBAAAoaLtLBUr+////hnIiAQAAaL1dciMBAAAoaL9LZoZyJAEAAGjU
S2WGciUBAABo0UtlhnImAQAAaNNLZYZyJwEAAGjQS2WGcigBAABlSv3///+GcikBAABoxEsDSv7/
//+GcioBAABoFksDdWgvfXIrAQAAKGi/SwJo0EsBaNFLAWjSSwFo00sBaNRLAWjHSwF1aDR9ciwB
AAAoaMlLAmjKSwJoy0sBaMFLAWjMSwFozUsCaM5LAmjPSwFo1UsCaNZLAmjXSwJo2EsCaNlLAmja
SwJo20sBdXViaBkpgXItAQAAfXIuAQAAKGgcfXIvAQAAKGi7SwVK/v///4ZyMAEAAGi9XXIxAQAA
KGi/S2aGcjIBAABo1EtlhnIzAQAAaNFLZYZyNAEAAGjTS2WGcjUBAABo0EtlhnI2AQAAZUr9////
hnI3AQAAaMRLA0r+////hnI4AQAAaBZLA3VoL31yOQEAAChov0sCaNBLAWjRSwFo00sBaNRLAWjH
SwF1aDR9cjoBAAAoaMlLAmjKSwJoy0sBaMFLAWjMSwFozUsCaM5LAmjPSwFo0ksBaNVLAmjWSwJo
10sCaNhLAmjZSwJo2ksCaNtLAXV1YmgZKYFyOwEAAH1yPAEAAChoHH1yPQEAAChou0sFSv7///+G
cj4BAABovV1yPwEAAChov0tmhnJAAQAAaNRLZYZyQQEAAGjRS2WGckIBAABoyktmhnJDAQAAaNBL
ZYZyRAEAAGVK/f///4ZyRQEAAGjESwNK/v///4ZyRgEAAGgWSwN1aC99ckcBAAAoaMpLAmi/SwJo
0EsBaNFLAWjTSwFo1EsBaMdLAXVoNH1ySAEAAChoyUsCaMtLAWjBSwFozEsBaM1LAmjOSwJoz0sB
aNJLAWjVSwJo1ksCaNdLAmjYSwJo2UsCaNpLAmjbSwF1dWJoGSmBckkBAAB9ckoBAAAoaBx9cksB
AAAoaLtLBUr+////hnJMAQAAaL1dck0BAAAoaL9LZoZyTgEAAGjUS2WGck8BAABoyktmhnJQAQAA
aNBLZYZyUQEAAGjRS2WGclIBAABlSv3///+GclMBAABoxEsDSv7///+GclQBAABoFksDdWgvfXJV
AQAAKGjKSwJov0sCaNBLAWjRSwFo00sBaNRLAWjHSwF1aDR9clYBAAAoaMlLAmjLSwFowUsBaMxL
AWjNSwJozksCaM9LAWjSSwFo1UsCaNZLAmjXSwJo2EsCaNlLAmjaSwJo20sBdXViaBkpgXJXAQAA
fXJYAQAAKGgcfXJZAQAAKGi7SwVK/v///4ZyWgEAAGi9XXJbAQAAKGi/S2aGclwBAABoyktmhnJd
AQAAZUr9////hnJeAQAAaMRLA0r+////hnJfAQAAaBZLA3VoL31yYAEAAChoyksCaL9LAmjHSwF1
aDR9cmEBAAAoaMlLAmjLSwFowUsBaMxLAWjNSwJozksCaM9LAWjQSwFo0UsBaNJLAWjTSwFo1EsB
aNVLAmjWSwJo10sCaNhLAmjZSwJo2ksCaNtLAXV1YmgZKYFyYgEAAH1yYwEAAChoHH1yZAEAACho
u0sFSv7///+GcmUBAABovV1yZgEAACho0UtlhnJnAQAAaNRLZYZyaAEAAGjTS2WGcmkBAABo0ktl
hnJqAQAAaNBLZYZyawEAAGVK/f///4ZybAEAAGjESwNK/v///4ZybQEAAGgWSwN1aC99cm4BAAAo
aNBLAWjRSwFo0ksBaNNLAWjUSwFox0sBdWg0fXJvAQAAKGjJSwJoyksCaL9LAmjLSwFowUsBaMxL
AWjNSwJozksCaM9LAWjVSwJo1ksCaNdLAmjYSwJo2UsCaNpLAmjbSwF1dWJoGSmBcnABAAB9cnEB
AAAoaBx9cnIBAAAoaLtLBUr+////hnJzAQAAaL1dcnQBAAAoaL9LZoZydQEAAGjUS2WGcnYBAABo
yktmhnJ3AQAAaNFLZYZyeAEAAGjTS2WGcnkBAABlSv3///+GcnoBAABoxEsDSv7///+GcnsBAABo
FksDdWgvfXJ8AQAAKGjKSwJov0sCaNBLAWjRSwFo0ksBaNNLAWjUSwFox0sBdWg0fXJ9AQAAKGjJ
SwJoy0sBaMFLAWjMSwFozUsCaM5LAmjPSwFo1UsCaNZLAmjXSwJo2EsCaNlLAmjaSwJo20sBdXVi
aBkpgXJ+AQAAfXJ/AQAAKGgcfXKAAQAAKGi7SwVK/v///4ZygQEAAGi9XXKCAQAAKGi/S2aGcoMB
AABoyktmhnKEAQAAZUr9////hnKFAQAAaMRLA0r+////hnKGAQAAaBZLA3VoL31yhwEAAChoyksC
aL9LAmjHSwF1aDR9cogBAAAoaMlLAmjLSwFowUsBaMxLAWjNSwJozksCaM9LAWjQSwFo0UsBaNJL
AWjTSwFo1EsBaNVLAmjWSwJo10sCaNhLAmjZSwJo2ksCaNtLAXV1YmgZKYFyiQEAAH1yigEAACho
HH1yiwEAAChou0sFSv7///+GcowBAABovV1yjQEAAGi/S2aGco4BAABhSv3///+Gco8BAABoxEsD
Sv7///+GcpABAABoFksDdWgvfXKRAQAAKGi/SwJox0sBdWg0fXKSAQAAKGjJSwJoyksCaMtLAWjB
SwFozEsBaM1LAmjOSwJoz0sBaNBLAWjRSwFo0ksBaNNLAWjUSwFo1UsCaNZLAmjXSwJo2EsCaNlL
AmjaSwJo20sBdXViaBkpgXKTAQAAfXKUAQAAKGgcfXKVAQAAKGi7SwVK/v///4ZylgEAAGi9XXKX
AQAAKGjUS2WGcpgBAABo0UtlhnKZAQAAaNNLZYZymgEAAGjQS2WGcpsBAABo0ktlhnKcAQAAZUr9
////hnKdAQAAaMRLA0r+////hnKeAQAAaBZLA3VoL31ynwEAACho0EsBaNFLAWjSSwFo00sBaNRL
AWjHSwF1aDR9cqABAAAoaMlLAmjKSwJov0sCaMtLAWjBSwFozEsBaM1LAmjOSwJoz0sBaNVLAmjW
SwJo10sCaNhLAmjZSwJo2ksCaNtLAXV1YmgZKYFyoQEAAH1yogEAAChoHH1yowEAAChou0sFSv7/
//+GcqQBAABovV1ypQEAACho1EtlhnKmAQAAaNFLZYZypwEAAGjTS2WGcqgBAABo0EtlhnKpAQAA
aNJLZYZyqgEAAGVK/f///4ZyqwEAAGjESwNK/v///4ZyrAEAAGgWSwN1aC99cq0BAAAoaNBLAWjR
SwFo0ksBaNNLAWjUSwFox0sBdWg0fXKuAQAAKGjJSwJoyksCaL9LAmjLSwFowUsBaMxLAWjNSwJo
zksCaM9LAWjVSwJo1ksCaNdLAmjYSwJo2UsCaNpLAmjbSwF1dWJoGSmBcq8BAAB9crABAAAoaBx9
crEBAAAoaLtLBUr+////hnKyAQAAaL1dcrMBAAAoaL9LZoZytAEAAGjUS2WGcrUBAABo00tlhnK2
AQAAaNFLZYZytwEAAGjQS2WGcrgBAABlSv3///+GcrkBAABoxEsDSv7///+GcroBAABoFksDdWgv
fXK7AQAAKGi/SwJo0EsBaNFLAWjSSwFo00sBaNRLAWjHSwF1aDR9crwBAAAoaMlLAmjKSwJoy0sB
aMFLAWjMSwFozUsCaM5LAmjPSwFo1UsCaNZLAmjXSwJo2EsCaNlLAmjaSwJo20sBdXViaBkpgXK9
AQAAfXK+AQAAKGgcfXK/AQAAKGi7SwVK/v///4ZywAEAAGi9XXLBAQAAKGi/S2aGcsIBAABo1Etl
hnLDAQAAaNFLZYZyxAEAAGjTS2WGcsUBAABo0EtlhnLGAQAAZUr9////hnLHAQAAaMRLA0r+////
hnLIAQAAaBZLA3VoL31yyQEAAChov0sCaNBLAWjRSwFo0ksBaNNLAWjUSwFox0sBdWg0fXLKAQAA
KGjJSwJoyksCaMtLAWjBSwFozEsBaM1LAmjOSwJoz0sBaNVLAmjWSwJo10sCaNhLAmjZSwJo2ksC
aNtLAXV1YmgZKYFyywEAAH1yzAEAAChoHH1yzQEAAChou0sFSv7///+Gcs4BAABovV1yzwEAACho
v0tmhnLQAQAAaNRLZYZy0QEAAGjRS2WGctIBAABo00tlhnLTAQAAaNBLZYZy1AEAAGVK/f///4Zy
1QEAAGjESwNK/v///4Zy1gEAAGgWSwN1aC99ctcBAAAoaL9LAmjQSwFo0UsBaNJLAWjTSwFo1EsB
aMdLAXVoNH1y2AEAAChoyUsCaMpLAmjLSwFowUsBaMxLAWjNSwJozksCaM9LAWjVSwJo1ksCaNdL
AmjYSwJo2UsCaNpLAmjbSwF1dWJoGSmBctkBAAB9ctoBAAAoaBx9ctsBAAAoaLtLBUr+////hnLc
AQAAaL1dct0BAAAoaL9LZoZy3gEAAGjUS2WGct8BAABo0UtlhnLgAQAAaNNLZYZy4QEAAGjSS2WG
cuIBAABlSv3///+GcuMBAABoxEsDSv7///+GcuQBAABoFksDdWgvfXLlAQAAKGi/SwJo0EsBaNFL
AWjSSwFo00sBaNRLAWjHSwF1aDR9cuYBAAAoaMlLAmjKSwJoy0sBaMFLAWjMSwFozUsCaM5LAmjP
SwFo1UsCaNZLAmjXSwJo2EsCaNlLAmjaSwJo20sBdXViaBkpgXLnAQAAfXLoAQAAKGgcfXLpAQAA
KGi7SwVK/v///4Zy6gEAAGi9XXLrAQAAKGi/S2aGcuwBAABo00tlhnLtAQAAaNRLZYZy7gEAAGjR
S2WGcu8BAABo0EtlhnLwAQAAZUr9////hnLxAQAAaMRLA0r+////hnLyAQAAaBZLA3VoL31y8wEA
AChov0sCaNBLAWjRSwFo0ksBaNNLAWjUSwFox0sBdWg0fXL0AQAAKGjJSwJoyksCaMtLAWjBSwFo
zEsBaM1LAmjOSwJoz0sBaNVLAmjWSwJo10sCaNhLAmjZSwJo2ksCaNtLAXV1YmgZKYFy9QEAAH1y
9gEAAChoHH1y9wEAAChou0sFSv7///+GcvgBAABovV1y+QEAAChov0tmhnL6AQAAaNRLZYZy+wEA
AGjTS2WGcvwBAABo0UtlhnL9AQAAaNBLZYZy/gEAAGVK/f///4Zy/wEAAGjESwNK/v///4ZyAAIA
AGgWSwN1aC99cgECAAAoaL9LAmjQSwFo0UsBaNJLAWjTSwFo1EsBaMdLAXVoNH1yAgIAAChoyUsC
aMpLAmjLSwFowUsBaMxLAWjNSwJozksCaM9LAWjVSwJo1ksCaNdLAmjYSwJo2UsCaNpLAmjbSwF1
dWJoGSmBcgMCAAB9cgQCAAAoaBx9cgUCAAAoaLtLBUr+////hnIGAgAAaL1dcgcCAAAoaL9LZoZy
CAIAAGjUS2WGcgkCAABo0UtlhnIKAgAAaNNLZYZyCwIAAGjQS2WGcgwCAABlSv3///+Gcg0CAABo
xEsDSv7///+Gcg4CAABoFksDdWgvfXIPAgAAKGi/SwJo0EsBaNFLAWjSSwFo00sBaNRLAWjHSwF1
aDR9chACAAAoaMlLAmjKSwJoy0sBaMFLAWjMSwFozUsCaM5LAmjPSwFo1UsCaNZLAmjXSwJo2EsC
aNlLAmjaSwJo20sBdXViaBkpgXIRAgAAfXISAgAAKGgcfXITAgAAKGi7SwVK/v///4ZyFAIAAGi9
XXIVAgAAKGjUS2WGchYCAABo0UtlhnIXAgAAaNNLZYZyGAIAAGjQS2WGchkCAABo0ktlhnIaAgAA
ZUr9////hnIbAgAAaMRLA0r+////hnIcAgAAaBZLA3VoL31yHQIAACho0EsBaNFLAWjSSwFo00sB
aNRLAWjHSwF1aDR9ch4CAAAoaMlLAmjKSwJov0sCaMtLAWjBSwFozEsBaM1LAmjOSwJoz0sBaNVL
AmjWSwJo10sCaNhLAmjZSwJo2ksCaNtLAXV1YmgZKYFyHwIAAH1yIAIAAChoHH1yIQIAAChou0sF
Sv7///+GciICAABovV1yIwIAAChov0tmhnIkAgAAaNRLZYZyJQIAAGjTS2WGciYCAABo0UtlhnIn
AgAAaNJLZYZyKAIAAGVK/f///4ZyKQIAAGjESwNK/v///4ZyKgIAAGgWSwN1aC99cisCAAAoaL9L
AmjQSwFo0UsBaNJLAWjTSwFo1EsBaMdLAXVoNH1yLAIAAChoyUsCaMpLAmjLSwFowUsBaMxLAWjN
SwJozksCaM9LAWjVSwJo1ksCaNdLAmjYSwJo2UsCaNpLAmjbSwF1dWJoGSmBci0CAAB9ci4CAAAo
aBx9ci8CAAAoaLtLBUr+////hnIwAgAAaL1dcjECAABov0tmhnIyAgAAYUr9////hnIzAgAAaMRL
A0r+////hnI0AgAAaBZLA3VoL31yNQIAAChov0sCaMdLAXVoNH1yNgIAAChoyUsCaMpLAmjLSwFo
wUsBaMxLAWjNSwJozksCaM9LAWjQSwFo0UsBaNJLAWjTSwFo1EsBaNVLAmjWSwJo10sCaNhLAmjZ
SwJo2ksCaNtLAXV1YmgZKYFyNwIAAH1yOAIAAChoHH1yOQIAAChou0sFSv7///+GcjoCAABovV1y
OwIAAGjMS2WGcjwCAABhSv3///+Gcj0CAABoxEsDSv7///+Gcj4CAABoFksDdWgvfXI/AgAAKGjM
SwFox0sBdWg0fXJAAgAAKGjJSwJoyksCaL9LAmjLSwFowUsBaM1LAmjOSwJoz0sBaNBLAWjRSwFo
0ksBaNNLAWjUSwFo1UsCaNZLAmjXSwJo2EsCaNlLAmjaSwJo20sBdXViaBkpgXJBAgAAfXJCAgAA
KGgcfXJDAgAAKGi7SwVK/v///4ZyRAIAAGi9XXJFAgAAaMxLZYZyRgIAAGFK/f///4ZyRwIAAGjE
SwNK/v///4ZySAIAAGgWSwN1aC99ckkCAAAoaMxLAWjHSwFo1EsBdWg0fXJKAgAAKGjJSwJoyksC
aL9LAmjLSwFowUsBaM1LAmjOSwJoz0sBaNBLAWjRSwFo0ksBaNNLAWjVSwJo1ksCaNdLAmjYSwJo
2UsCaNpLAmjbSwF1dWJoGSmBcksCAAB9ckwCAAAoaBx9ck0CAAAoaLtLBUr+////hnJOAgAAaL1d
ck8CAAAoaL9LZoZyUAIAAGjUS2WGclECAABo00tlhnJSAgAAaNFLZYZyUwIAAGjSS2WGclQCAABl
Sv3///+GclUCAABoxEsDSv7///+GclYCAABoFksDdWgvfXJXAgAAKGi/SwJo0EsBaNFLAWjSSwFo
00sBaNRLAWjHSwF1aDR9clgCAAAoaMlLAmjKSwJoy0sBaMFLAWjMSwFozUsCaM5LAmjPSwFo1UsC
aNZLAmjXSwJo2EsCaNlLAmjaSwJo20sBdXViaBkpgXJZAgAAfXJaAgAAKGgcfXJbAgAAKFgJAAAA
blNlbGVjdGVkclwCAABLBUr+////hnJdAgAAWA4AAABzZWxlY3RlZF9hdHRyc3JeAgAAXXJfAgAA
KFgKAAAARGF5c0luWWVhcnJgAgAAS2aGcmECAABYCwAAAENvcm9sbGFTZWdtcmICAABLZYZyYwIA
AFgHAAAAUmVwVW5pdHJkAgAAS2WGcmUCAABYBQAAAERlcHRocmYCAABLZYZyZwIAAFgIAAAAU3lt
bWV0cnlyaAIAAEtlhnJpAgAAZUr9////hnJqAgAAWA8AAABzZWxlY3Rpb25NZXRob2RyawIAAEsD
Sv7///+GcmwCAABoFksDdWgvfXJtAgAAKGpgAgAASwJYBQAAAFNoYXBlcm4CAABLAWpmAgAASwFq
aAIAAEsBamICAABLAWpkAgAASwFYBwAAAFZpc2l0b3JybwIAAEsBdWg0fXJwAgAAKFgJAAAARmVh
dHVyZSAxcnECAABLAlgEAAAAWWVhcnJyAgAASwJYBAAAAERhdGVycwIAAEsBWAQAAABTaXRlcnQC
AABLAVgMAAAAUGxhbnRzcGVjaWVzcnUCAABLAVgDAAAASVRTcnYCAABLAlgJAAAAQm9keS5tYXNz
cncCAABLAlgJAAAAU29jaWFsaXR5cngCAABLAVgKAAAAU2hhcGVTY29yZXJ5AgAASwJYCgAAAERl
cHRoU2NvcmVyegIAAEsCWAkAAABTeW1tU2NvcmVyewIAAEsCWAwAAABDb3JvbGxhU2NvcmVyfAIA
AEsCWAgAAABSZXBTY29yZXJ9AgAASwJYDwAAAENvbXBsZXhpdHlTY29yZXJ+AgAASwJYCAAAAEhv
bmV5YmVlcn8CAABLAXV1YmgZKYFygAIAAH1ygQIAAChoHH1yggIAAChYCQAAAG5TZWxlY3RlZHKD
AgAASwVK/v///4ZyhAIAAFgOAAAAc2VsZWN0ZWRfYXR0cnNyhQIAAF1yhgIAAChYCgAAAERheXNJ
blllYXJyhwIAAEtmhnKIAgAAWAcAAABSZXBVbml0cokCAABLZYZyigIAAFgFAAAARGVwdGhyiwIA
AEtlhnKMAgAAWAsAAABDb3JvbGxhU2VnbXKNAgAAS2WGco4CAABYBQAAAFNoYXBlco8CAABLZYZy
kAIAAGVK/f///4ZykQIAAFgPAAAAc2VsZWN0aW9uTWV0aG9kcpICAABLA0r+////hnKTAgAAaBZL
A3VoL31ylAIAAChqhwIAAEsCao8CAABLAWqLAgAASwFYCAAAAFN5bW1ldHJ5cpUCAABLAWqNAgAA
SwFqiQIAAEsBWAcAAABWaXNpdG9ycpYCAABLAXVoNH1ylwIAAChYCQAAAEZlYXR1cmUgMXKYAgAA
SwJYBAAAAFllYXJymQIAAEsCWAQAAABEYXRlcpoCAABLAVgEAAAAU2l0ZXKbAgAASwFYDAAAAFBs
YW50c3BlY2llc3KcAgAASwFYAwAAAElUU3KdAgAASwJYCQAAAEJvZHkubWFzc3KeAgAASwJYCQAA
AFNvY2lhbGl0eXKfAgAASwFYCgAAAFNoYXBlU2NvcmVyoAIAAEsCWAoAAABEZXB0aFNjb3JlcqEC
AABLAlgJAAAAU3ltbVNjb3JlcqICAABLAlgMAAAAQ29yb2xsYVNjb3JlcqMCAABLAlgIAAAAUmVw
U2NvcmVypAIAAEsCWA8AAABDb21wbGV4aXR5U2NvcmVypQIAAEsCWAgAAABIb25leWJlZXKmAgAA
SwF1dWJoGSmBcqcCAAB9cqgCAAAoaBx9cqkCAAAoaoMCAABLBUr+////hnKqAgAAaoUCAABdcqsC
AAAoaocCAABLZoZyrAIAAGqJAgAAS2WGcq0CAABqjQIAAEtlhnKuAgAAaosCAABLZYZyrwIAAGqP
AgAAS2WGcrACAABlSv3///+GcrECAABqkgIAAEsDSv7///+GcrICAABoFksDdWgvfXKzAgAAKGqH
AgAASwJqjwIAAEsBaosCAABLAWqVAgAASwFqjQIAAEsBaokCAABLAWqWAgAASwF1aDR9crQCAAAo
apgCAABLAmqZAgAASwJqmgIAAEsBapsCAABLAWqcAgAASwFqnQIAAEsCap4CAABLAmqfAgAASwFq
oAIAAEsCaqECAABLAmqiAgAASwJqowIAAEsCaqQCAABLAmqlAgAASwJqpgIAAEsBdXViaBkpgXK1
AgAAfXK2AgAAKGgcfXK3AgAAKGqDAgAASwVK/v///4ZyuAIAAGqFAgAAXXK5AgAAKGqHAgAAS2aG
croCAABqiQIAAEtlhnK7AgAAao8CAABLZYZyvAIAAGqLAgAAS2WGcr0CAABqlQIAAEtlhnK+AgAA
ZUr9////hnK/AgAAapICAABLA0r+////hnLAAgAAaBZLA3VoL31ywQIAAChqhwIAAEsCao8CAABL
AWqLAgAASwFqlQIAAEsBao0CAABLAWqJAgAASwFqlgIAAEsBdWg0fXLCAgAAKGqYAgAASwJqmQIA
AEsCapoCAABLAWqbAgAASwFqnAIAAEsBap0CAABLAmqeAgAASwJqnwIAAEsBaqACAABLAmqhAgAA
SwJqogIAAEsCaqMCAABLAmqkAgAASwJqpQIAAEsCaqYCAABLAXV1YmgZKYFywwIAAH1yxAIAACho
HH1yxQIAAChqgwIAAEsFSv7///+GcsYCAABqhQIAAF1yxwIAAChqhwIAAEtmhnLIAgAAaokCAABL
ZYZyyQIAAGqNAgAAS2WGcsoCAABqjwIAAEtlhnLLAgAAaosCAABLZYZyzAIAAGVK/f///4ZyzQIA
AGqSAgAASwNK/v///4ZyzgIAAGgWSwN1aC99cs8CAAAoaocCAABLAmqPAgAASwFqiwIAAEsBapUC
AABLAWqNAgAASwFqiQIAAEsBapYCAABLAXVoNH1y0AIAAChqmAIAAEsCapkCAABLAmqaAgAASwFq
mwIAAEsBapwCAABLAWqdAgAASwJqngIAAEsCap8CAABLAWqgAgAASwJqoQIAAEsCaqICAABLAmqj
AgAASwJqpAIAAEsCaqUCAABLAmqmAgAASwF1dWJoGSmBctECAAB9ctICAAAoaBx9ctMCAAAoaoMC
AABLBUr+////hnLUAgAAaoUCAABdctUCAAAoaocCAABLZoZy1gIAAGqJAgAAS2WGctcCAABqiwIA
AEtlhnLYAgAAapUCAABLZYZy2QIAAGqPAgAAS2WGctoCAABlSv3///+GctsCAABqkgIAAEsDSv7/
//+GctwCAABoFksDdWgvfXLdAgAAKGqHAgAASwJqjwIAAEsBaosCAABLAWqVAgAASwFqjQIAAEsB
aokCAABLAWqWAgAASwF1aDR9ct4CAAAoapgCAABLAmqZAgAASwJqmgIAAEsBapsCAABLAWqcAgAA
SwFqnQIAAEsCap4CAABLAmqfAgAASwFqoAIAAEsCaqECAABLAmqiAgAASwJqowIAAEsCaqQCAABL
AmqlAgAASwJqpgIAAEsBdXViaBkpgXLfAgAAfXLgAgAAKGgcfXLhAgAAKGqDAgAASwVK/v///4Zy
4gIAAGqFAgAAXXLjAgAAKGqJAgAAS2WGcuQCAABqjQIAAEtlhnLlAgAAaosCAABLZYZy5gIAAGqP
AgAAS2WGcucCAABqlQIAAEtlhnLoAgAAZUr9////hnLpAgAAapICAABLA0r+////hnLqAgAAaBZL
A3VoL31y6wIAAChqjwIAAEsBaosCAABLAWqVAgAASwFqjQIAAEsBaokCAABLAWqWAgAASwF1aDR9
cuwCAAAoapgCAABLAmqZAgAASwJqhwIAAEsCapoCAABLAWqbAgAASwFqnAIAAEsBap0CAABLAmqe
AgAASwJqnwIAAEsBaqACAABLAmqhAgAASwJqogIAAEsCaqMCAABLAmqkAgAASwJqpQIAAEsCaqYC
AABLAXV1YmgZKYFy7QIAAH1y7gIAAChoHH1y7wIAAChqgwIAAEsFSv7///+GcvACAABqhQIAAF1y
8QIAAChqhwIAAEtmhnLyAgAAaokCAABLZYZy8wIAAGqNAgAAS2WGcvQCAABqiwIAAEtlhnL1AgAA
ao8CAABLZYZy9gIAAGVK/f///4Zy9wIAAGqSAgAASwNK/v///4Zy+AIAAGgWSwN1aC99cvkCAAAo
aocCAABLAmqPAgAASwFqiwIAAEsBapUCAABLAWqNAgAASwFqiQIAAEsBapYCAABLAXVoNH1y+gIA
AChqmAIAAEsCapkCAABLAmqaAgAASwFqmwIAAEsBapwCAABLAWqdAgAASwJqngIAAEsCap8CAABL
AWqgAgAASwJqoQIAAEsCaqICAABLAmqjAgAASwJqpAIAAEsCaqUCAABLAmqmAgAASwF1dWJoGSmB
cvsCAAB9cvwCAAAoaBx9cv0CAAAoaoMCAABLBUr+////hnL+AgAAaoUCAABdcv8CAAAoaocCAABL
ZoZyAAMAAGqJAgAAS2WGcgEDAABqiwIAAEtlhnICAwAAao0CAABLZYZyAwMAAGqPAgAAS2WGcgQD
AABlSv3///+GcgUDAABqkgIAAEsDSv7///+GcgYDAABoFksDdWgvfXIHAwAAKGqHAgAASwJqjwIA
AEsBaosCAABLAWqVAgAASwFqjQIAAEsBaokCAABLAWqmAgAASwF1aDR9cggDAAAoapgCAABLAmqZ
AgAASwJqmgIAAEsBapsCAABLAWqcAgAASwFqlgIAAEsBap0CAABLAmqeAgAASwJqnwIAAEsBaqAC
AABLAmqhAgAASwJqogIAAEsCaqMCAABLAmqkAgAASwJqpQIAAEsCdXViaBkpgXIJAwAAfXIKAwAA
KGgcfXILAwAAKGqDAgAASwVK/v///4ZyDAMAAGqFAgAAXXINAwAAKGqHAgAAS2aGcg4DAABqiQIA
AEtlhnIPAwAAaosCAABLZYZyEAMAAGqNAgAAS2WGchEDAABqjwIAAEtlhnISAwAAZUr9////hnIT
AwAAapICAABLA0r+////hnIUAwAAaBZLA3VoL31yFQMAAChqhwIAAEsCao8CAABLAWqLAgAASwFq
lQIAAEsBao0CAABLAWqJAgAASwFqlgIAAEsBdWg0fXIWAwAAKGqYAgAASwJqmQIAAEsCapoCAABL
AWqbAgAASwFqnAIAAEsBap0CAABLAmqeAgAASwJqnwIAAEsBaqACAABLAmqhAgAASwJqogIAAEsC
aqMCAABLAmqkAgAASwJqpQIAAEsCaqYCAABLAXV1YmgZKYFyFwMAAH1yGAMAAChoHH1yGQMAAChq
gwIAAEsFSv7///+GchoDAABqhQIAAF1yGwMAAChqpgIAAEtlhnIcAwAAaqUCAABLZoZyHQMAAGqk
AgAAS2aGch4DAABqowIAAEtmhnIfAwAAaqICAABLZoZyIAMAAGVK/f///4ZyIQMAAGqSAgAASwNK
/v///4ZyIgMAAGgWSwN1aC99ciMDAAAoapgCAABLAmqZAgAASwJqhwIAAEsCapoCAABLAWqbAgAA
SwFqnAIAAEsBapYCAABLAWqdAgAASwJqngIAAEsCap8CAABLAWqPAgAASwFqiwIAAEsBapUCAABL
AWqNAgAASwFqiQIAAEsBaqACAABLAmqhAgAASwJqogIAAEsCaqMCAABLAmqkAgAASwJqpQIAAEsC
aqYCAABLAXVoNH1yJAMAAHViaBkpgXIlAwAAfXImAwAAKGgcfXInAwAAKGqDAgAASwVK/v///4Zy
KAMAAGqFAgAAXXIpAwAAKGqJAgAAS2WGcioDAABqjQIAAEtlhnIrAwAAaosCAABLZYZyLAMAAGqV
AgAAS2WGci0DAABqjwIAAEtlhnIuAwAAZUr9////hnIvAwAAapICAABLA0r+////hnIwAwAAaBZL
A3VoL31yMQMAAChqjwIAAEsBaosCAABLAWqVAgAASwFqjQIAAEsBaokCAABLAWqWAgAASwF1aDR9
cjIDAAAoapgCAABLAmqZAgAASwJYCgAAAERheXNJblllYXJyMwMAAEsBapoCAABLAWqbAgAASwFq
nAIAAEsBap0CAABLAmqeAgAASwJqnwIAAEsBaqACAABLAmqhAgAASwJqogIAAEsCaqMCAABLAmqk
AgAASwJqpQIAAEsCaqYCAABLAXV1YmV1Lg==
</properties>
		<properties format="pickle" node_id="13">gAN9cQAoWAsAAABhdXRvX2NvbW1pdHEBiFgLAAAAYXV0b19zYW1wbGVxAohYEgAAAGNvbnRyb2xB
cmVhVmlzaWJsZXEDiFgTAAAAc2F2ZWRXaWRnZXRHZW9tZXRyeXEEQ0IB2dDLAAMAAAAAAXgAAABd
AAAEjgAAAnwAAAF5AAAAfAAABI0AAAJ7AAAAAAAAAAAFVgAAAXkAAAB8AAAEjQAAAntxBVgJAAAA
c2VsZWN0aW9ucQZOWBEAAAB0b29sdGlwX3Nob3dzX2FsbHEHiFgFAAAAZ3JhcGhxCH1xCShYCwAA
AGFscGhhX3ZhbHVlcQpLsVgNAAAAY2xhc3NfZGVuc2l0eXELiVgLAAAAaml0dGVyX3NpemVxDEc/
uZmZmZmZmlgTAAAAbGFiZWxfb25seV9zZWxlY3RlZHENiVgWAAAAb3J0aG9ub3JtYWxfcmVncmVz
c2lvbnEOiVgLAAAAcG9pbnRfd2lkdGhxD0sBWAkAAABzaG93X2dyaWRxEIlYCwAAAHNob3dfbGVn
ZW5kcRGIWA0AAABzaG93X3JlZ19saW5lcRKIdVgLAAAAX192ZXJzaW9uX19xE0sEWBAAAABjb250
ZXh0X3NldHRpbmdzcRRdcRUoY29yYW5nZXdpZGdldC5zZXR0aW5ncwpDb250ZXh0CnEWKYFxF31x
GChYBgAAAHZhbHVlc3EZfXEaKFgKAAAAYXR0cl9jb2xvcnEbTkr+////hnEcWAoAAABhdHRyX2xh
YmVscR1OSv7///+GcR5YCgAAAGF0dHJfc2hhcGVxH05K/v///4ZxIFgJAAAAYXR0cl9zaXplcSFO
Sv7///+GcSJYBgAAAGF0dHJfeHEjWAwAAABDb3JvbGxhU2NvcmVxJEtmhnElWAYAAABhdHRyX3lx
JlgJAAAAQm9keS5tYXNzcSdLZoZxKGgIfXEpaBNLBHVYCgAAAGF0dHJpYnV0ZXNxKn1xKyhYBAAA
AFllYXJxLEsCWAoAAABEYXlzSW5ZZWFycS1LAlgFAAAAU2hhcGVxLksBWAUAAABEZXB0aHEvSwFY
CAAAAFN5bW1ldHJ5cTBLAVgLAAAAQ29yb2xsYVNlZ21xMUsBWAcAAABSZXBVbml0cTJLAVgHAAAA
VmlzaXRvcnEzSwF1WAUAAABtZXRhc3E0fXE1KFgJAAAARmVhdHVyZSAxcTZLAlgEAAAARGF0ZXE3
SwFYBAAAAFNpdGVxOEsBWAwAAABQbGFudHNwZWNpZXNxOUsBWAMAAABJVFNxOksCaCdLAlgJAAAA
U29jaWFsaXR5cTtLAVgKAAAAU2hhcGVTY29yZXE8SwJYCgAAAERlcHRoU2NvcmVxPUsCWAkAAABT
eW1tU2NvcmVxPksCaCRLAlgIAAAAUmVwU2NvcmVxP0sCWA8AAABDb21wbGV4aXR5U2NvcmVxQEsC
WAgAAABIb25leWJlZXFBSwF1dWJoFimBcUJ9cUMoaBl9cUQoWAoAAABhdHRyX2NvbG9ycUVOSv7/
//+GcUZYCgAAAGF0dHJfbGFiZWxxR05K/v///4ZxSFgKAAAAYXR0cl9zaGFwZXFJTkr+////hnFK
WAkAAABhdHRyX3NpemVxS05K/v///4ZxTFgGAAAAYXR0cl94cU1YDAAAAENvcm9sbGFTY29yZXFO
S2aGcU9YBgAAAGF0dHJfeXFQWAkAAABCb2R5Lm1hc3NxUUtmhnFSWAUAAABncmFwaHFTfXFUaBNL
BHVoKn1xVShYBAAAAFllYXJxVksCWAoAAABEYXlzSW5ZZWFycVdLAlgFAAAAU2hhcGVxWEsBWAUA
AABEZXB0aHFZSwFYCAAAAFN5bW1ldHJ5cVpLAVgLAAAAQ29yb2xsYVNlZ21xW0sBWAcAAABSZXBV
bml0cVxLAVgHAAAAVmlzaXRvcnFdSwF1aDR9cV4oWAkAAABGZWF0dXJlIDFxX0sCWAQAAABEYXRl
cWBLAVgEAAAAU2l0ZXFhSwFYDAAAAFBsYW50c3BlY2llc3FiSwFYAwAAAElUU3FjSwJoUUsCWAkA
AABTb2NpYWxpdHlxZEsBWAoAAABTaGFwZVNjb3JlcWVLAlgKAAAARGVwdGhTY29yZXFmSwJYCQAA
AFN5bW1TY29yZXFnSwJoTksCWAgAAABSZXBTY29yZXFoSwJYDwAAAENvbXBsZXhpdHlTY29yZXFp
SwJYCAAAAEhvbmV5YmVlcWpLAXV1YmgWKYFxa31xbChoGX1xbShoRU5K/v///4ZxbmhHTkr+////
hnFvaElOSv7///+GcXBoS05K/v///4ZxcWhNaE5LZoZxcmhQaFFLZoZxc2hTfXF0aBNLBHVoKn1x
dShoWEsBaFlLAWhaSwFoW0sBaFxLAWhdSwF1aDR9cXYoaF9LAmhWSwJoV0sCaGBLAWhhSwFoYksB
aGNLAmhRSwJoZEsBaGVLAmhmSwJoZ0sCaE5LAmhoSwJoaUsCaGpLAXV1YmgWKYFxd31xeChoGX1x
eShoRU5K/v///4ZxemhHTkr+////hnF7aElOSv7///+GcXxoS05K/v///4ZxfWhNaE5LZoZxfmhQ
aFFLZoZxf2hTfXGAaBNLBHVoKn1xgShoVksCaFdLAmhdSwF1aDR9cYIoaF9LAmhgSwFoYUsBaGJL
AWhjSwJoUUsCaGRLAWhYSwFoWUsBaFpLAWhbSwFoXEsBaGVLAmhmSwJoZ0sCaE5LAmhoSwJoaUsC
aGpLAXV1YmgWKYFxg31xhChoGX1xhShoRU5K/v///4ZxhmhHTkr+////hnGHaElOSv7///+GcYho
S05K/v///4ZxiWhNaE5LZoZximhQaFFLZoZxi2hTfXGMaBNLBHVoKn1xjShoWEsBaFlLAWhaSwFo
W0sBaFxLAWhdSwF1aDR9cY4oaF9LAmhWSwJoV0sCaGBLAWhhSwFoYksBaGNLAmhRSwJoZEsBaGVL
AmhmSwJoZ0sCaE5LAmhoSwJoaUsCaGpLAXV1YmgWKYFxj31xkChoGX1xkShoRU5K/v///4ZxkmhH
Tkr+////hnGTaElOSv7///+GcZRoS05K/v///4ZxlWhNaE5LZoZxlmhQaFFLZoZxl2hTfXGYaBNL
BHVoKn1xmShoVksCaFdLAmhYSwFoWUsBaFpLAWhbSwFoXEsBaF1LAXVoNH1xmihoX0sCaGBLAWhh
SwFoYksBaGNLAmhRSwJoZEsBaGVLAmhmSwJoZ0sCaE5LAmhoSwJoaUsCaGpLAXV1YmgWKYFxm31x
nChoGX1xnShoRU5K/v///4ZxnmhHTkr+////hnGfaElOSv7///+GcaBoS05K/v///4ZxoWhNaE5L
ZoZxomhQaFFLZoZxo2hTfXGkaBNLBHVoKn1xpShoV0sCaF1LAXVoNH1xpihoX0sCaFZLAmhgSwFo
YUsBaGJLAWhjSwJoUUsCaGRLAWhYSwFoWUsBaFpLAWhbSwFoXEsBaGVLAmhmSwJoZ0sCaE5LAmho
SwJoaUsCaGpLAXV1YmgWKYFxp31xqChoGX1xqShYCgAAAGF0dHJfY29sb3Jxqk5K/v///4Zxq1gK
AAAAYXR0cl9sYWJlbHGsTkr+////hnGtWAoAAABhdHRyX3NoYXBlca5OSv7///+Gca9YCQAAAGF0
dHJfc2l6ZXGwTkr+////hnGxWAYAAABhdHRyX3hxslgMAAAAQ29yb2xsYVNjb3JlcbNLZoZxtFgG
AAAAYXR0cl95cbVYCQAAAEJvZHkubWFzc3G2S2aGcbdYBQAAAGdyYXBocbh9cbloE0sEdWgqfXG6
KFgKAAAARGF5c0luWWVhcnG7SwJYBAAAAFNpdGVxvEsBWAcAAABWaXNpdG9ycb1LAXVoNH1xvihY
CQAAAEZlYXR1cmUgMXG/SwJYBAAAAFllYXJxwEsCWAQAAABEYXRlccFLAVgMAAAAUGxhbnRzcGVj
aWVzccJLAVgDAAAASVRTccNLAmi2SwJYCQAAAFNvY2lhbGl0eXHESwFYBQAAAFNoYXBlccVLAVgF
AAAARGVwdGhxxksBWAgAAABTeW1tZXRyeXHHSwFYCwAAAENvcm9sbGFTZWdtcchLAVgHAAAAUmVw
VW5pdHHJSwFYCgAAAFNoYXBlU2NvcmVxyksCWAoAAABEZXB0aFNjb3JlcctLAlgJAAAAU3ltbVNj
b3JlccxLAmizSwJYCAAAAFJlcFNjb3Jlcc1LAlgPAAAAQ29tcGxleGl0eVNjb3Jlcc5LAlgIAAAA
SG9uZXliZWVxz0sBdXViaBYpgXHQfXHRKGgZfXHSKGiqTkr+////hnHTaKxOSv7///+GcdRork5K
/v///4Zx1WiwTkr+////hnHWaLJos0tmhnHXaLVotktmhnHYaLh9cdloE0sEdWgqfXHaKGjFSwFo
xksBaMdLAWjISwFoyUsBaL1LAXVoNH1x2yhov0sCaMBLAmi7SwJowUsBaLxLAWjCSwFow0sCaLZL
AmjESwFoyksCaMtLAmjMSwJos0sCaM1LAmjOSwJoz0sBdXViaBYpgXHcfXHdKGgZfXHeKGiqTkr+
////hnHfaKxOSv7///+GceBork5K/v///4Zx4WiwTkr+////hnHiaLJos0tmhnHjaLVotktmhnHk
aLh9ceVoE0sEdWgqfXHmKGi7SwJovEsBaMVLAWjGSwFox0sBaMhLAWjJSwFovUsBdWg0fXHnKGi/
SwJowEsCaMFLAWjCSwFow0sCaLZLAmjESwFoyksCaMtLAmjMSwJos0sCaM1LAmjOSwJoz0sBdXVi
aBYpgXHofXHpKGgZfXHqKGiqTkr+////hnHraKxOSv7///+Gcexork5K/v///4Zx7WiwTkr+////
hnHuaLJos0tmhnHvaLVotktmhnHwaLh9cfFoE0sEdWgqfXHyKGjASwJovEsBaL1LAXVoNH1x8yho
v0sCaLtLAmjBSwFowksBaMNLAmi2SwJoxEsBaMVLAWjGSwFox0sBaMhLAWjJSwFoyksCaMtLAmjM
SwJos0sCaM1LAmjOSwJoz0sBdXViaBYpgXH0fXH1KGgZfXH2KGiqTkr+////hnH3aKxOSv7///+G
cfhork5K/v///4Zx+WiwTkr+////hnH6aLJos0tmhnH7aLVotktmhnH8aLh9cf1oE0sEdWgqfXH+
KGjASwJovEsBaMVLAWjGSwFox0sBaMhLAWjJSwFovUsBdWg0fXH/KGi/SwJou0sCaMFLAWjCSwFo
w0sCaLZLAmjESwFoyksCaMtLAmjMSwJos0sCaM1LAmjOSwJoz0sBdXViaBYpgXIAAQAAfXIBAQAA
KGgZfXICAQAAKGiqTkr+////hnIDAQAAaKxOSv7///+GcgQBAABork5K/v///4ZyBQEAAGiwTkr+
////hnIGAQAAaLJos0tmhnIHAQAAaLVotktmhnIIAQAAaLh9cgkBAABoE0sEdWgqfXIKAQAAKGjA
SwJou0sCaMVLAWjGSwFox0sBaMhLAWjJSwFovUsBdWg0fXILAQAAKGi/SwJowUsBaLxLAWjCSwFo
w0sCaLZLAmjESwFoyksCaMtLAmjMSwJos0sCaM1LAmjOSwJoz0sBdXViaBYpgXIMAQAAfXINAQAA
KGgZfXIOAQAAKGiqTkr+////hnIPAQAAaKxOSv7///+GchABAABork5K/v///4ZyEQEAAGiwTkr+
////hnISAQAAaLJos0tmhnITAQAAaLVotktmhnIUAQAAaLh9chUBAABoE0sEdWgqfXIWAQAAKGi7
SwJoxUsBaMZLAWjHSwFoyEsBaMlLAWi9SwF1aDR9chcBAAAoaL9LAmjASwJowUsBaLxLAWjCSwFo
w0sCaLZLAmjESwFoyksCaMtLAmjMSwJos0sCaM1LAmjOSwJoz0sBdXViaBYpgXIYAQAAfXIZAQAA
KGgZfXIaAQAAKGiqTkr+////hnIbAQAAaKxOSv7///+GchwBAABork5K/v///4ZyHQEAAGiwTkr+
////hnIeAQAAaLJos0tmhnIfAQAAaLVotktmhnIgAQAAaLh9ciEBAABoE0sEdWgqfXIiAQAAKGi7
SwJoxUsBaMZLAWjISwFoyUsBaL1LAXVoNH1yIwEAAChov0sCaMBLAmjBSwFovEsBaMJLAWjDSwJo
tksCaMRLAWjHSwFoyksCaMtLAmjMSwJos0sCaM1LAmjOSwJoz0sBdXViaBYpgXIkAQAAfXIlAQAA
KGgZfXImAQAAKGiqTkr+////hnInAQAAaKxOSv7///+GcigBAABork5K/v///4ZyKQEAAGiwTkr+
////hnIqAQAAaLJos0tmhnIrAQAAaLVotktmhnIsAQAAaLh9ci0BAABoE0sEdWgqfXIuAQAAKGjA
SwJou0sCaMVLAWjGSwFoyEsBaMlLAWi9SwF1aDR9ci8BAAAoaL9LAmjBSwFovEsBaMJLAWjDSwJo
tksCaMRLAWjHSwFoyksCaMtLAmjMSwJos0sCaM1LAmjOSwJoz0sBdXViaBYpgXIwAQAAfXIxAQAA
KGgZfXIyAQAAKGiqTkr+////hnIzAQAAaKxOSv7///+GcjQBAABork5K/v///4ZyNQEAAGiwTkr+
////hnI2AQAAaLJos0tmhnI3AQAAaLVotktmhnI4AQAAaLh9cjkBAABoE0sEdWgqfXI6AQAAKGjA
SwJou0sCaL1LAXVoNH1yOwEAAChov0sCaMFLAWi8SwFowksBaMNLAmi2SwJoxEsBaMVLAWjGSwFo
x0sBaMhLAWjJSwFoyksCaMtLAmjMSwJos0sCaM1LAmjOSwJoz0sBdXViaBYpgXI8AQAAfXI9AQAA
KGgZfXI+AQAAKGiqTkr+////hnI/AQAAaKxOSv7///+GckABAABork5K/v///4ZyQQEAAGiwTkr+
////hnJCAQAAaLJos0tmhnJDAQAAaLVotktmhnJEAQAAaLh9ckUBAABoE0sEdWgqfXJGAQAAKGjF
SwFoxksBaMdLAWjISwFoyUsBaL1LAXVoNH1yRwEAAChov0sCaMBLAmi7SwJowUsBaLxLAWjCSwFo
w0sCaLZLAmjESwFoyksCaMtLAmjMSwJos0sCaM1LAmjOSwJoz0sBdXViaBYpgXJIAQAAfXJJAQAA
KGgZfXJKAQAAKGiqTkr+////hnJLAQAAaKxOSv7///+GckwBAABork5K/v///4ZyTQEAAGiwTkr+
////hnJOAQAAaLJos0tmhnJPAQAAaLVotktmhnJQAQAAaLh9clEBAABoE0sEdWgqfXJSAQAAKGjA
SwJou0sCaMVLAWjGSwFox0sBaMhLAWjJSwFovUsBdWg0fXJTAQAAKGi/SwJowUsBaLxLAWjCSwFo
w0sCaLZLAmjESwFoyksCaMtLAmjMSwJos0sCaM1LAmjOSwJoz0sBdXViaBYpgXJUAQAAfXJVAQAA
KGgZfXJWAQAAKGiqTkr+////hnJXAQAAaKxOSv7///+GclgBAABork5K/v///4ZyWQEAAGiwTkr+
////hnJaAQAAaLJos0tmhnJbAQAAaLVotktmhnJcAQAAaLh9cl0BAABoE0sEdWgqfXJeAQAAKGjA
SwJou0sCaL1LAXVoNH1yXwEAAChov0sCaMFLAWi8SwFowksBaMNLAmi2SwJoxEsBaMVLAWjGSwFo
x0sBaMhLAWjJSwFoyksCaMtLAmjMSwJos0sCaM1LAmjOSwJoz0sBdXViaBYpgXJgAQAAfXJhAQAA
KGgZfXJiAQAAKGiqTkr+////hnJjAQAAaKxOSv7///+GcmQBAABork5K/v///4ZyZQEAAGiwTkr+
////hnJmAQAAaLJos0tmhnJnAQAAaLVotktmhnJoAQAAaLh9cmkBAABoE0sEdWgqfXJqAQAAKGi7
SwJovUsBdWg0fXJrAQAAKGi/SwJowEsCaMFLAWi8SwFowksBaMNLAmi2SwJoxEsBaMVLAWjGSwFo
x0sBaMhLAWjJSwFoyksCaMtLAmjMSwJos0sCaM1LAmjOSwJoz0sBdXViaBYpgXJsAQAAfXJtAQAA
KGgZfXJuAQAAKGiqTkr+////hnJvAQAAaKxOSv7///+GcnABAABork5K/v///4ZycQEAAGiwTkr+
////hnJyAQAAaLJos0tmhnJzAQAAaLVotktmhnJ0AQAAaLh9cnUBAABoE0sEdWgqfXJ2AQAAKGjF
SwFoxksBaMdLAWjISwFoyUsBaL1LAXVoNH1ydwEAAChov0sCaMBLAmi7SwJowUsBaLxLAWjCSwFo
w0sCaLZLAmjESwFoyksCaMtLAmjMSwJos0sCaM1LAmjOSwJoz0sBdXViaBYpgXJ4AQAAfXJ5AQAA
KGgZfXJ6AQAAKGiqTkr+////hnJ7AQAAaKxOSv7///+GcnwBAABork5K/v///4ZyfQEAAGiwTkr+
////hnJ+AQAAaLJos0tmhnJ/AQAAaLVotktmhnKAAQAAaLh9coEBAABoE0sEdWgqfXKCAQAAKGi7
SwJoxUsBaMZLAWjHSwFoyEsBaMlLAWi9SwF1aDR9coMBAAAoaL9LAmjASwJowUsBaLxLAWjCSwFo
w0sCaLZLAmjESwFoyksCaMtLAmjMSwJos0sCaM1LAmjOSwJoz0sBdXViaBYpgXKEAQAAfXKFAQAA
KGgZfXKGAQAAKGiqTkr+////hnKHAQAAaKxOSv7///+GcogBAABork5K/v///4ZyiQEAAGiwTkr+
////hnKKAQAAaLJos0tmhnKLAQAAaLVotktmhnKMAQAAaLh9co0BAABoE0sEdWgqfXKOAQAAKGjF
SwFoxksBaMdLAWjISwFoyUsBaL1LAXVoNH1yjwEAAChov0sCaMBLAmi7SwJowUsBaLxLAWjCSwFo
w0sCaLZLAmjESwFoyksCaMtLAmjMSwJos0sCaM1LAmjOSwJoz0sBdXViaBYpgXKQAQAAfXKRAQAA
KGgZfXKSAQAAKGiqTkr+////hnKTAQAAaKxOSv7///+GcpQBAABork5K/v///4ZylQEAAGiwTkr+
////hnKWAQAAaLJos0tmhnKXAQAAaLVotktmhnKYAQAAaLh9cpkBAABoE0sEdWgqfXKaAQAAKGi7
SwJoxUsBaMZLAWjHSwFoyEsBaMlLAWi9SwF1aDR9cpsBAAAoaL9LAmjASwJowUsBaLxLAWjCSwFo
w0sCaLZLAmjESwFoyksCaMtLAmjMSwJos0sCaM1LAmjOSwJoz0sBdXViaBYpgXKcAQAAfXKdAQAA
KGgZfXKeAQAAKGiqTkr+////hnKfAQAAaKxOSv7///+GcqABAABork5K/v///4ZyoQEAAGiwTkr+
////hnKiAQAAaLJos0tmhnKjAQAAaLVotktmhnKkAQAAaLh9cqUBAABoE0sEdWgqfXKmAQAAKGi7
SwJovUsBdWg0fXKnAQAAKGi/SwJowEsCaMFLAWi8SwFowksBaMNLAmi2SwJoxEsBaMVLAWjGSwFo
x0sBaMhLAWjJSwFoyksCaMtLAmjMSwJos0sCaM1LAmjOSwJoz0sBdXViaBYpgXKoAQAAfXKpAQAA
KGgZfXKqAQAAKGiqTkr+////hnKrAQAAaKxOSv7///+GcqwBAABork5K/v///4ZyrQEAAGiwTkr+
////hnKuAQAAaLJos0tmhnKvAQAAaLVotktmhnKwAQAAaLh9crEBAABoE0sEdWgqfXKyAQAAKGjC
SwFovUsBdWg0fXKzAQAAKGi/SwJowEsCaLtLAmjBSwFovEsBaMNLAmi2SwJoxEsBaMVLAWjGSwFo
x0sBaMhLAWjJSwFoyksCaMtLAmjMSwJos0sCaM1LAmjOSwJoz0sBdXViaBYpgXK0AQAAfXK1AQAA
KGgZfXK2AQAAKGiqTkr+////hnK3AQAAaKxOSv7///+GcrgBAABork5K/v///4ZyuQEAAGiwTkr+
////hnK6AQAAaLJos0tmhnK7AQAAaLVotktmhnK8AQAAaLh9cr0BAABoE0sEdWgqfXK+AQAAKGjC
SwFovUsBaMlLAXVoNH1yvwEAAChov0sCaMBLAmi7SwJowUsBaLxLAWjDSwJotksCaMRLAWjFSwFo
xksBaMdLAWjISwFoyksCaMtLAmjMSwJos0sCaM1LAmjOSwJoz0sBdXViaBYpgXLAAQAAfXLBAQAA
KGgZfXLCAQAAKGiqTkr+////hnLDAQAAaKxOSv7///+GcsQBAABork5K/v///4ZyxQEAAGiwTkr+
////hnLGAQAAaLJos0tmhnLHAQAAaLVotktmhnLIAQAAaLh9cskBAABoE0sEdWgqfXLKAQAAKGi7
SwJoxUsBaMZLAWjHSwFoyEsBaMlLAWi9SwF1aDR9cssBAAAoaL9LAmjASwJowUsBaLxLAWjCSwFo
w0sCaLZLAmjESwFoyksCaMtLAmjMSwJos0sCaM1LAmjOSwJoz0sBdXViaBYpgXLMAQAAfXLNAQAA
KGgZfXLOAQAAKFgKAAAAYXR0cl9jb2xvcnLPAQAATkr+////hnLQAQAAWAoAAABhdHRyX2xhYmVs
ctEBAABOSv7///+GctIBAABYCgAAAGF0dHJfc2hhcGVy0wEAAE5K/v///4Zy1AEAAFgJAAAAYXR0
cl9zaXplctUBAABOSv7///+GctYBAABYBgAAAGF0dHJfeHLXAQAAWAwAAABDb3JvbGxhU2NvcmVy
2AEAAEtmhnLZAQAAWAYAAABhdHRyX3ly2gEAAFgJAAAAQm9keS5tYXNzctsBAABLZoZy3AEAAFgF
AAAAZ3JhcGhy3QEAAH1y3gEAAGgTSwR1aCp9ct8BAAAoWAoAAABEYXlzSW5ZZWFycuABAABLAlgF
AAAAU2hhcGVy4QEAAEsBWAUAAABEZXB0aHLiAQAASwFYCAAAAFN5bW1ldHJ5cuMBAABLAVgLAAAA
Q29yb2xsYVNlZ21y5AEAAEsBWAcAAABSZXBVbml0cuUBAABLAVgHAAAAVmlzaXRvcnLmAQAASwF1
aDR9cucBAAAoWAkAAABGZWF0dXJlIDFy6AEAAEsCWAQAAABZZWFycukBAABLAlgEAAAARGF0ZXLq
AQAASwFYBAAAAFNpdGVy6wEAAEsBWAwAAABQbGFudHNwZWNpZXNy7AEAAEsBWAMAAABJVFNy7QEA
AEsCatsBAABLAlgJAAAAU29jaWFsaXR5cu4BAABLAVgKAAAAU2hhcGVTY29yZXLvAQAASwJYCgAA
AERlcHRoU2NvcmVy8AEAAEsCWAkAAABTeW1tU2NvcmVy8QEAAEsCatgBAABLAlgIAAAAUmVwU2Nv
cmVy8gEAAEsCWA8AAABDb21wbGV4aXR5U2NvcmVy8wEAAEsCWAgAAABIb25leWJlZXL0AQAASwF1
dWJoFimBcvUBAAB9cvYBAAAoaBl9cvcBAAAoWAoAAABhdHRyX2NvbG9ycvgBAABOSv7///+GcvkB
AABYCgAAAGF0dHJfbGFiZWxy+gEAAE5K/v///4Zy+wEAAFgKAAAAYXR0cl9zaGFwZXL8AQAATkr+
////hnL9AQAAWAkAAABhdHRyX3NpemVy/gEAAE5K/v///4Zy/wEAAFgGAAAAYXR0cl94cgACAABY
DAAAAENvcm9sbGFTY29yZXIBAgAAS2aGcgICAABYBgAAAGF0dHJfeXIDAgAAWAkAAABCb2R5Lm1h
c3NyBAIAAEtmhnIFAgAAWAUAAABncmFwaHIGAgAAfXIHAgAAaBNLBHVoKn1yCAIAAChYCgAAAERh
eXNJblllYXJyCQIAAEsCWAUAAABTaGFwZXIKAgAASwFYBQAAAERlcHRocgsCAABLAVgIAAAAU3lt
bWV0cnlyDAIAAEsBWAsAAABDb3JvbGxhU2VnbXINAgAASwFYBwAAAFJlcFVuaXRyDgIAAEsBWAcA
AABWaXNpdG9ycg8CAABLAXVoNH1yEAIAAChYCQAAAEZlYXR1cmUgMXIRAgAASwJYBAAAAFllYXJy
EgIAAEsCWAQAAABEYXRlchMCAABLAVgEAAAAU2l0ZXIUAgAASwFYDAAAAFBsYW50c3BlY2llc3IV
AgAASwFYAwAAAElUU3IWAgAASwJqBAIAAEsCWAkAAABTb2NpYWxpdHlyFwIAAEsBWAoAAABTaGFw
ZVNjb3JlchgCAABLAlgKAAAARGVwdGhTY29yZXIZAgAASwJYCQAAAFN5bW1TY29yZXIaAgAASwJq
AQIAAEsCWAgAAABSZXBTY29yZXIbAgAASwJYDwAAAENvbXBsZXhpdHlTY29yZXIcAgAASwJYCAAA
AEhvbmV5YmVlch0CAABLAXV1YmgWKYFyHgIAAH1yHwIAAChoGX1yIAIAAChq+AEAAE5K/v///4Zy
IQIAAGr6AQAATkr+////hnIiAgAAavwBAABOSv7///+GciMCAABq/gEAAE5K/v///4ZyJAIAAGoA
AgAAagECAABLZoZyJQIAAGoDAgAAagQCAABLZoZyJgIAAGoGAgAAfXInAgAAaBNLBHVoKn1yKAIA
AChqCgIAAEsBagsCAABLAWoMAgAASwFqDQIAAEsBag4CAABLAWoPAgAASwF1aDR9cikCAAAoahEC
AABLAmoSAgAASwJqCQIAAEsCahMCAABLAWoUAgAASwFqFQIAAEsBahYCAABLAmoEAgAASwJqFwIA
AEsBahgCAABLAmoZAgAASwJqGgIAAEsCagECAABLAmobAgAASwJqHAIAAEsCah0CAABLAXV1YmV1
Lg==
</properties>
		<properties format="pickle" node_id="14">gAN9cQAoWAoAAABhdXRvX2FwcGx5cQGIWBIAAABjb250cm9sQXJlYVZpc2libGVxAohYEAAAAGN1
bXVsYXRpdmVfZGlzdHJxA4lYEwAAAGZpdHRlZF9kaXN0cmlidXRpb25xBEsAWAkAAABoaWRlX2Jh
cnNxBYlYDQAAAGtkZV9zbW9vdGhpbmdxBksKWBMAAABzYXZlZFdpZGdldEdlb21ldHJ5cQdDQgHZ
0MsAAwAA//////////gAAAVWAAAC2AAAAAAAAAAXAAAFVQAAAtcAAAAAAgAAAAVWAAAAAAAAABcA
AAVVAAAC13EIWAoAAABzaG93X3Byb2JzcQmIWA8AAABzdGFja2VkX2NvbHVtbnNxCohYCwAAAF9f
dmVyc2lvbl9fcQtLAVgQAAAAY29udGV4dF9zZXR0aW5nc3EMXXENKGNvcmFuZ2V3aWRnZXQuc2V0
dGluZ3MKQ29udGV4dApxDimBcQ99cRAoWAYAAAB2YWx1ZXNxEX1xEihYBAAAAGN2YXJxE1gHAAAA
VmlzaXRvcnEUS2WGcRVYDgAAAG51bWJlcl9vZl9iaW5zcRZLAEr+////hnEXWAkAAABzZWxlY3Rp
b25xGGNidWlsdGlucwpzZXQKcRldcRqFcRtScRxK/v///4ZxHVgDAAAAdmFycR5YBAAAAFllYXJx
H0tmhnEgaAtLAXVYCgAAAGF0dHJpYnV0ZXNxIX1xIihoH0sCWAoAAABEYXlzSW5ZZWFycSNLAlgF
AAAAU2hhcGVxJEsBWAUAAABEZXB0aHElSwFYCAAAAFN5bW1ldHJ5cSZLAVgLAAAAQ29yb2xsYVNl
Z21xJ0sBWAcAAABSZXBVbml0cShLAWgUSwF1WAUAAABtZXRhc3EpfXEqKFgJAAAARmVhdHVyZSAx
cStLAlgEAAAARGF0ZXEsSwFYBAAAAFNpdGVxLUsBWAwAAABQbGFudHNwZWNpZXNxLksBWAMAAABJ
VFNxL0sCWAkAAABCb2R5Lm1hc3NxMEsCWAkAAABTb2NpYWxpdHlxMUsBWAoAAABTaGFwZVNjb3Jl
cTJLAlgKAAAARGVwdGhTY29yZXEzSwJYCQAAAFN5bW1TY29yZXE0SwJYDAAAAENvcm9sbGFTY29y
ZXE1SwJYCAAAAFJlcFNjb3JlcTZLAlgPAAAAQ29tcGxleGl0eVNjb3JlcTdLAlgIAAAASG9uZXli
ZWVxOEsBdXViaA4pgXE5fXE6KGgRfXE7KFgEAAAAY3ZhcnE8WAcAAABWaXNpdG9ycT1LZYZxPlgO
AAAAbnVtYmVyX29mX2JpbnNxP0sASv7///+GcUBYCQAAAHNlbGVjdGlvbnFBaBldcUKFcUNScURK
/v///4ZxRVgDAAAAdmFycUZYBAAAAFllYXJxR0tmhnFIaAtLAXVoIX1xSShoR0sCWAoAAABEYXlz
SW5ZZWFycUpLAlgFAAAAU2hhcGVxS0sBWAUAAABEZXB0aHFMSwFYCAAAAFN5bW1ldHJ5cU1LAVgL
AAAAQ29yb2xsYVNlZ21xTksBWAcAAABSZXBVbml0cU9LAWg9SwF1aCl9cVAoWAkAAABGZWF0dXJl
IDFxUUsCWAQAAABEYXRlcVJLAVgEAAAAU2l0ZXFTSwFYDAAAAFBsYW50c3BlY2llc3FUSwFYAwAA
AElUU3FVSwJYCQAAAEJvZHkubWFzc3FWSwJYCQAAAFNvY2lhbGl0eXFXSwFYCgAAAFNoYXBlU2Nv
cmVxWEsCWAoAAABEZXB0aFNjb3JlcVlLAlgJAAAAU3ltbVNjb3JlcVpLAlgMAAAAQ29yb2xsYVNj
b3JlcVtLAlgIAAAAUmVwU2NvcmVxXEsCWA8AAABDb21wbGV4aXR5U2NvcmVxXUsCWAgAAABIb25l
eWJlZXFeSwF1dWJoDimBcV99cWAoaBF9cWEoaDxoPUtlhnFiaD9LAEr+////hnFjaEFoGV1xZIVx
ZVJxZkr+////hnFnaEZoR0tmhnFoaAtLAXVoIX1xaShoS0sBaExLAWhNSwFoTksBaE9LAWg9SwF1
aCl9cWooaFFLAmhHSwJoSksCaFJLAWhTSwFoVEsBaFVLAmhWSwJoV0sBaFhLAmhZSwJoWksCaFtL
AmhcSwJoXUsCaF5LAXV1YmgOKYFxa31xbChoEX1xbShoPGg9S2WGcW5oP0sASv7///+GcW9oQWgZ
XXFwhXFxUnFySv7///+GcXNoRmhHS2aGcXRoC0sBdWghfXF1KGhHSwJoSksCaD1LAXVoKX1xdiho
UUsCaFJLAWhTSwFoVEsBaFVLAmhWSwJoV0sBaEtLAWhMSwFoTUsBaE5LAWhPSwFoWEsCaFlLAmha
SwJoW0sCaFxLAmhdSwJoXksBdXViaA4pgXF3fXF4KGgRfXF5KGg8aD1LZYZxemg/SwBK/v///4Zx
e2hBaBldcXyFcX1ScX5K/v///4Zxf2hGaEdLZoZxgGgLSwF1aCF9cYEoaEtLAWhMSwFoTUsBaE5L
AWhPSwFoPUsBdWgpfXGCKGhRSwJoR0sCaEpLAmhSSwFoU0sBaFRLAWhVSwJoVksCaFdLAWhYSwJo
WUsCaFpLAmhbSwJoXEsCaF1LAmheSwF1dWJoDimBcYN9cYQoaBF9cYUoaDxoPUtlhnGGaD9LAEr+
////hnGHaEFoGV1xiIVxiVJxikr+////hnGLaEZoR0tmhnGMaAtLAXVoIX1xjShoR0sCaEpLAmhL
SwFoTEsBaE1LAWhOSwFoT0sBaD1LAXVoKX1xjihoUUsCaFJLAWhTSwFoVEsBaFVLAmhWSwJoV0sB
aFhLAmhZSwJoWksCaFtLAmhcSwJoXUsCaF5LAXV1YmgOKYFxj31xkChoEX1xkShoPGg9S2WGcZJo
P0sASv7///+GcZNoQWgZXXGUhXGVUnGWSv7///+GcZdoRmhHS2aGcZhoC0sBdWghfXGZKGhKSwJo
PUsBdWgpfXGaKGhRSwJoR0sCaFJLAWhTSwFoVEsBaFVLAmhWSwJoV0sBaEtLAWhMSwFoTUsBaE5L
AWhPSwFoWEsCaFlLAmhaSwJoW0sCaFxLAmhdSwJoXksBdXViaA4pgXGbfXGcKGgRfXGdKFgEAAAA
Y3ZhcnGeWAcAAABWaXNpdG9ycZ9LZYZxoFgOAAAAbnVtYmVyX29mX2JpbnNxoUsASv7///+GcaJY
CQAAAHNlbGVjdGlvbnGjaBldcaSFcaVScaZK/v///4Zxp1gDAAAAdmFycahYBAAAAFllYXJxqUtm
hnGqaAtLAXVoIX1xqyhYCgAAAERheXNJblllYXJxrEsCWAQAAABTaXRlca1LAWifSwF1aCl9ca4o
WAkAAABGZWF0dXJlIDFxr0sCaKlLAlgEAAAARGF0ZXGwSwFYDAAAAFBsYW50c3BlY2llc3GxSwFY
AwAAAElUU3GySwJYCQAAAEJvZHkubWFzc3GzSwJYCQAAAFNvY2lhbGl0eXG0SwFYBQAAAFNoYXBl
cbVLAVgFAAAARGVwdGhxtksBWAgAAABTeW1tZXRyeXG3SwFYCwAAAENvcm9sbGFTZWdtcbhLAVgH
AAAAUmVwVW5pdHG5SwFYCgAAAFNoYXBlU2NvcmVxuksCWAoAAABEZXB0aFNjb3JlcbtLAlgJAAAA
U3ltbVNjb3JlcbxLAlgMAAAAQ29yb2xsYVNjb3Jlcb1LAlgIAAAAUmVwU2NvcmVxvksCWA8AAABD
b21wbGV4aXR5U2NvcmVxv0sCWAgAAABIb25leWJlZXHASwF1dWJoDimBccF9ccIoaBF9ccMoaJ5o
n0tlhnHEaKFLAkr+////hnHFaKNoGV1xxoVxx1JxyEr+////hnHJaKhorEtmhnHKaAtLAXVoIX1x
yyhotUsBaLZLAWi3SwFouEsBaLlLAWifSwF1aCl9ccwoaK9LAmipSwJorEsCaLBLAWitSwFosUsB
aLJLAmizSwJotEsBaLpLAmi7SwJovEsCaL1LAmi+SwJov0sCaMBLAXV1YmgOKYFxzX1xzihoEX1x
zyhonmifS2WGcdBooUsCSv7///+GcdFoo2gZXXHShXHTUnHUSv7///+GcdVoqGisS2aGcdZoC0sB
dWghfXHXKGisSwJorUsBaLVLAWi2SwFot0sBaLhLAWi5SwFon0sBdWgpfXHYKGivSwJoqUsCaLBL
AWixSwFosksCaLNLAmi0SwFouksCaLtLAmi8SwJovUsCaL5LAmi/SwJowEsBdXViaA4pgXHZfXHa
KGgRfXHbKGieaJ9LZYZx3GihSwJK/v///4Zx3WijaBldcd6Fcd9SceBK/v///4Zx4WioaKxLZoZx
4mgLSwF1aCF9ceMoaKlLAmitSwFon0sBdWgpfXHkKGivSwJorEsCaLBLAWixSwFosksCaLNLAmi0
SwFotUsBaLZLAWi3SwFouEsBaLlLAWi6SwJou0sCaLxLAmi9SwJovksCaL9LAmjASwF1dWJoDimB
ceV9ceYoaBF9cecoaJ5on0tlhnHoaKFLAkr+////hnHpaKNoGV1x6oVx61Jx7Er+////hnHtaKho
rEtmhnHuaAtLAXVoIX1x7yhoqUsCaK1LAWi1SwFotksBaLdLAWi4SwFouUsBaJ9LAXVoKX1x8Cho
r0sCaKxLAmiwSwFosUsBaLJLAmizSwJotEsBaLpLAmi7SwJovEsCaL1LAmi+SwJov0sCaMBLAXV1
YmgOKYFx8X1x8ihoEX1x8yhonmifS2WGcfRooUsCSv7///+GcfVoo2gZXXH2hXH3UnH4Sv7///+G
cfloqGisS2aGcfpoC0sBdWghfXH7KGipSwJorEsCaLVLAWi2SwFot0sBaLhLAWi5SwFon0sBdWgp
fXH8KGivSwJosEsBaK1LAWixSwFosksCaLNLAmi0SwFouksCaLtLAmi8SwJovUsCaL5LAmi/SwJo
wEsBdXViaA4pgXH9fXH+KGgRfXH/KGieaJ9LZYZyAAEAAGihSwJK/v///4ZyAQEAAGijaBldcgIB
AACFcgMBAABScgQBAABK/v///4ZyBQEAAGioaKxLZoZyBgEAAGgLSwF1aCF9cgcBAAAoaKxLAmi1
SwFotksBaLdLAWi4SwFouUsBaJ9LAXVoKX1yCAEAAChor0sCaKlLAmiwSwForUsBaLFLAWiySwJo
s0sCaLRLAWi6SwJou0sCaLxLAmi9SwJovksCaL9LAmjASwF1dWJoDimBcgkBAAB9cgoBAAAoaBF9
cgsBAAAoaJ5on0tlhnIMAQAAaKFLAkr+////hnINAQAAaKNoGV1yDgEAAIVyDwEAAFJyEAEAAEr+
////hnIRAQAAaKhorEtmhnISAQAAaAtLAXVoIX1yEwEAAChorEsCaLVLAWi2SwFouEsBaLlLAWif
SwF1aCl9chQBAAAoaK9LAmipSwJosEsBaK1LAWixSwFosksCaLNLAmi0SwFot0sBaLpLAmi7SwJo
vEsCaL1LAmi+SwJov0sCaMBLAXV1YmgOKYFyFQEAAH1yFgEAAChoEX1yFwEAAChonmifS2WGchgB
AABooUsCSv7///+GchkBAABoo2gZXXIaAQAAhXIbAQAAUnIcAQAASv7///+Gch0BAABoqGisS2aG
ch4BAABoC0sBdWghfXIfAQAAKGipSwJorEsCaLVLAWi2SwFouEsBaLlLAWifSwF1aCl9ciABAAAo
aK9LAmiwSwForUsBaLFLAWiySwJos0sCaLRLAWi3SwFouksCaLtLAmi8SwJovUsCaL5LAmi/SwJo
wEsBdXViaA4pgXIhAQAAfXIiAQAAKGgRfXIjAQAAKGieaJ9LZYZyJAEAAGihSwJK/v///4ZyJQEA
AGijaBldciYBAACFcicBAABScigBAABK/v///4ZyKQEAAGioaKxLZoZyKgEAAGgLSwF1aCF9cisB
AAAoaKlLAmisSwJon0sBdWgpfXIsAQAAKGivSwJosEsBaK1LAWixSwFosksCaLNLAmi0SwFotUsB
aLZLAWi3SwFouEsBaLlLAWi6SwJou0sCaLxLAmi9SwJovksCaL9LAmjASwF1dWJoDimBci0BAAB9
ci4BAAAoaBF9ci8BAAAoaJ5on0tlhnIwAQAAaKFLAkr+////hnIxAQAAaKNoGV1yMgEAAIVyMwEA
AFJyNAEAAEr+////hnI1AQAAaKhorEtmhnI2AQAAaAtLAXVoIX1yNwEAAChotUsBaLZLAWi3SwFo
uEsBaLlLAWifSwF1aCl9cjgBAAAoaK9LAmipSwJorEsCaLBLAWitSwFosUsBaLJLAmizSwJotEsB
aLpLAmi7SwJovEsCaL1LAmi+SwJov0sCaMBLAXV1YmgOKYFyOQEAAH1yOgEAAChoEX1yOwEAACho
nmifS2WGcjwBAABooUsCSv7///+Gcj0BAABoo2gZXXI+AQAAhXI/AQAAUnJAAQAASv7///+GckEB
AABoqGisS2aGckIBAABoC0sBdWghfXJDAQAAKGipSwJorEsCaLVLAWi2SwFot0sBaLhLAWi5SwFo
n0sBdWgpfXJEAQAAKGivSwJosEsBaK1LAWixSwFosksCaLNLAmi0SwFouksCaLtLAmi8SwJovUsC
aL5LAmi/SwJowEsBdXViaA4pgXJFAQAAfXJGAQAAKGgRfXJHAQAAKGieaJ9LZYZySAEAAGihSwJK
/v///4ZySQEAAGijaBldckoBAACFcksBAABSckwBAABK/v///4ZyTQEAAGioaKxLZoZyTgEAAGgL
SwF1aCF9ck8BAAAoaKlLAmisSwJon0sBdWgpfXJQAQAAKGivSwJosEsBaK1LAWixSwFosksCaLNL
Ami0SwFotUsBaLZLAWi3SwFouEsBaLlLAWi6SwJou0sCaLxLAmi9SwJovksCaL9LAmjASwF1dWJo
DimBclEBAAB9clIBAAAoaBF9clMBAAAoaJ5on0tlhnJUAQAAaKFLAkr+////hnJVAQAAaKNoGV1y
VgEAAIVyVwEAAFJyWAEAAEr+////hnJZAQAAaKhorEtmhnJaAQAAaAtLAXVoIX1yWwEAAChorEsC
aJ9LAXVoKX1yXAEAAChor0sCaKlLAmiwSwForUsBaLFLAWiySwJos0sCaLRLAWi1SwFotksBaLdL
AWi4SwFouUsBaLpLAmi7SwJovEsCaL1LAmi+SwJov0sCaMBLAXV1YmgOKYFyXQEAAH1yXgEAACho
EX1yXwEAAChonmifS2WGcmABAABooUsCSv7///+GcmEBAABoo2gZXXJiAQAAhXJjAQAAUnJkAQAA
Sv7///+GcmUBAABoqGisS2aGcmYBAABoC0sBdWghfXJnAQAAKGi1SwFotksBaLdLAWi4SwFouUsB
aJ9LAXVoKX1yaAEAAChor0sCaKlLAmisSwJosEsBaK1LAWixSwFosksCaLNLAmi0SwFouksCaLtL
Ami8SwJovUsCaL5LAmi/SwJowEsBdXViaA4pgXJpAQAAfXJqAQAAKGgRfXJrAQAAKGieaJ9LZYZy
bAEAAGihSwJK/v///4ZybQEAAGijaBldcm4BAACFcm8BAABScnABAABK/v///4ZycQEAAGioaKxL
ZoZycgEAAGgLSwF1aCF9cnMBAAAoaKxLAmi1SwFotksBaLdLAWi4SwFouUsBaJ9LAXVoKX1ydAEA
AChor0sCaKlLAmiwSwForUsBaLFLAWiySwJos0sCaLRLAWi6SwJou0sCaLxLAmi9SwJovksCaL9L
AmjASwF1dWJoDimBcnUBAAB9cnYBAAAoaBF9cncBAAAoaJ5on0tlhnJ4AQAAaKFLAkr+////hnJ5
AQAAaKNoGV1yegEAAIVyewEAAFJyfAEAAEr+////hnJ9AQAAaKhorEtmhnJ+AQAAaAtLAXVoIX1y
fwEAAChotUsBaLZLAWi3SwFouEsBaLlLAWifSwF1aCl9coABAAAoaK9LAmipSwJorEsCaLBLAWit
SwFosUsBaLJLAmizSwJotEsBaLpLAmi7SwJovEsCaL1LAmi+SwJov0sCaMBLAXV1YmgOKYFygQEA
AH1yggEAAChoEX1ygwEAAChonmifS2WGcoQBAABooUsCSv7///+GcoUBAABoo2gZXXKGAQAAhXKH
AQAAUnKIAQAASv7///+GcokBAABoqGisS2aGcooBAABoC0sBdWghfXKLAQAAKGisSwJotUsBaLZL
AWi3SwFouEsBaLlLAWifSwF1aCl9cowBAAAoaK9LAmipSwJosEsBaK1LAWixSwFosksCaLNLAmi0
SwFouksCaLtLAmi8SwJovUsCaL5LAmi/SwJowEsBdXViaA4pgXKNAQAAfXKOAQAAKGgRfXKPAQAA
KGieaJ9LZYZykAEAAGihSwJK/v///4ZykQEAAGijaBldcpIBAACFcpMBAABScpQBAABK/v///4Zy
lQEAAGioaKxLZoZylgEAAGgLSwF1aCF9cpcBAAAoaKxLAmifSwF1aCl9cpgBAAAoaK9LAmipSwJo
sEsBaK1LAWixSwFosksCaLNLAmi0SwFotUsBaLZLAWi3SwFouEsBaLlLAWi6SwJou0sCaLxLAmi9
SwJovksCaL9LAmjASwF1dWJoDimBcpkBAAB9cpoBAAAoaBF9cpsBAAAoaJ5on0tlhnKcAQAAaKFL
Akr+////hnKdAQAAaKNoGV1yngEAAIVynwEAAFJyoAEAAEr+////hnKhAQAAaKhorEtmhnKiAQAA
aAtLAXVoIX1yowEAAChosUsBaJ9LAXVoKX1ypAEAAChor0sCaKlLAmisSwJosEsBaK1LAWiySwJo
s0sCaLRLAWi1SwFotksBaLdLAWi4SwFouUsBaLpLAmi7SwJovEsCaL1LAmi+SwJov0sCaMBLAXV1
YmgOKYFypQEAAH1ypgEAAChoEX1ypwEAAChonmifS2WGcqgBAABooUsCSv7///+GcqkBAABoo2gZ
XXKqAQAAhXKrAQAAUnKsAQAASv7///+Gcq0BAABoqGisS2aGcq4BAABoC0sBdWghfXKvAQAAKGix
SwFon0sBaLlLAXVoKX1ysAEAAChor0sCaKlLAmisSwJosEsBaK1LAWiySwJos0sCaLRLAWi1SwFo
tksBaLdLAWi4SwFouksCaLtLAmi8SwJovUsCaL5LAmi/SwJowEsBdXViaA4pgXKxAQAAfXKyAQAA
KGgRfXKzAQAAKGieaJ9LZYZytAEAAGihSwJK/v///4ZytQEAAGijaBldcrYBAACFcrcBAABScrgB
AABK/v///4ZyuQEAAGioaKxLZoZyugEAAGgLSwF1aCF9crsBAAAoaKxLAmi1SwFotksBaLdLAWi4
SwFouUsBaJ9LAXVoKX1yvAEAAChor0sCaKlLAmiwSwForUsBaLFLAWiySwJos0sCaLRLAWi6SwJo
u0sCaLxLAmi9SwJovksCaL9LAmjASwF1dWJoDimBcr0BAAB9cr4BAAAoaBF9cr8BAAAoWAQAAABj
dmFycsABAABYBwAAAFZpc2l0b3JywQEAAEtlhnLCAQAAWA4AAABudW1iZXJfb2ZfYmluc3LDAQAA
SwJK/v///4ZyxAEAAFgJAAAAc2VsZWN0aW9ucsUBAABoGV1yxgEAAIVyxwEAAFJyyAEAAEr+////
hnLJAQAAWAMAAAB2YXJyygEAAFgKAAAARGF5c0luWWVhcnLLAQAAS2aGcswBAABoC0sBdWghfXLN
AQAAKGrLAQAASwJYBQAAAFNoYXBlcs4BAABLAVgFAAAARGVwdGhyzwEAAEsBWAgAAABTeW1tZXRy
eXLQAQAASwFYCwAAAENvcm9sbGFTZWdtctEBAABLAVgHAAAAUmVwVW5pdHLSAQAASwFqwQEAAEsB
dWgpfXLTAQAAKFgJAAAARmVhdHVyZSAxctQBAABLAlgEAAAAWWVhcnLVAQAASwJYBAAAAERhdGVy
1gEAAEsBWAQAAABTaXRlctcBAABLAVgMAAAAUGxhbnRzcGVjaWVzctgBAABLAVgDAAAASVRTctkB
AABLAlgJAAAAQm9keS5tYXNzctoBAABLAlgJAAAAU29jaWFsaXR5ctsBAABLAVgKAAAAU2hhcGVT
Y29yZXLcAQAASwJYCgAAAERlcHRoU2NvcmVy3QEAAEsCWAkAAABTeW1tU2NvcmVy3gEAAEsCWAwA
AABDb3JvbGxhU2NvcmVy3wEAAEsCWAgAAABSZXBTY29yZXLgAQAASwJYDwAAAENvbXBsZXhpdHlT
Y29yZXLhAQAASwJYCAAAAEhvbmV5YmVlcuIBAABLAXV1YmgOKYFy4wEAAH1y5AEAAChoEX1y5QEA
AChYBAAAAGN2YXJy5gEAAFgHAAAAVmlzaXRvcnLnAQAAS2WGcugBAABYDgAAAG51bWJlcl9vZl9i
aW5zcukBAABLAkr+////hnLqAQAAWAkAAABzZWxlY3Rpb25y6wEAAGgZXXLsAQAAhXLtAQAAUnLu
AQAASv7///+Gcu8BAABYAwAAAHZhcnLwAQAAWAoAAABEYXlzSW5ZZWFycvEBAABLZoZy8gEAAGgL
SwF1aCF9cvMBAAAoavEBAABLAlgFAAAAU2hhcGVy9AEAAEsBWAUAAABEZXB0aHL1AQAASwFYCAAA
AFN5bW1ldHJ5cvYBAABLAVgLAAAAQ29yb2xsYVNlZ21y9wEAAEsBWAcAAABSZXBVbml0cvgBAABL
AWrnAQAASwF1aCl9cvkBAAAoWAkAAABGZWF0dXJlIDFy+gEAAEsCWAQAAABZZWFycvsBAABLAlgE
AAAARGF0ZXL8AQAASwFYBAAAAFNpdGVy/QEAAEsBWAwAAABQbGFudHNwZWNpZXNy/gEAAEsBWAMA
AABJVFNy/wEAAEsCWAkAAABCb2R5Lm1hc3NyAAIAAEsCWAkAAABTb2NpYWxpdHlyAQIAAEsBWAoA
AABTaGFwZVNjb3JlcgICAABLAlgKAAAARGVwdGhTY29yZXIDAgAASwJYCQAAAFN5bW1TY29yZXIE
AgAASwJYDAAAAENvcm9sbGFTY29yZXIFAgAASwJYCAAAAFJlcFNjb3JlcgYCAABLAlgPAAAAQ29t
cGxleGl0eVNjb3JlcgcCAABLAlgIAAAASG9uZXliZWVyCAIAAEsBdXViaA4pgXIJAgAAfXIKAgAA
KGgRfXILAgAAKGrmAQAAaucBAABLZYZyDAIAAGrpAQAASwBK/v///4ZyDQIAAGrrAQAAaBldcg4C
AACFcg8CAABSchACAABK/v///4ZyEQIAAGrwAQAAavgBAABLZYZyEgIAAGgLSwF1aCF9chMCAAAo
avQBAABLAWr1AQAASwFq9gEAAEsBavcBAABLAWr4AQAASwFq5wEAAEsBdWgpfXIUAgAAKGr6AQAA
SwJq+wEAAEsCavEBAABLAmr8AQAASwFq/QEAAEsBav4BAABLAWr/AQAASwJqAAIAAEsCagECAABL
AWoCAgAASwJqAwIAAEsCagQCAABLAmoFAgAASwJqBgIAAEsCagcCAABLAmoIAgAASwF1dWJldS4=
</properties>
		<properties format="pickle" node_id="15">gAN9cQAoWAoAAABhdXRvX2FwcGx5cQGIWBIAAABjb250cm9sQXJlYVZpc2libGVxAohYEwAAAHNh
dmVkV2lkZ2V0R2VvbWV0cnlxA0NCAdnQywADAAAAAADoAAAAcgAABGwAAAJlAAAA6AAAAHIAAARs
AAACZQAAAAAAAAAABVYAAADoAAAAcgAABGwAAAJlcQRYEAAAAHNlbGVjdGVkX21ldGhvZHNxBWNi
dWlsdGlucwpzZXQKcQZdcQcoWA0AAABHaW5pIERlY3JlYXNlcQhYCAAAAFJSZWxpZWZGcQlYFQAA
AFVuaXZhcmlhdGUgUmVncmVzc2lvbnEKZYVxC1JxDFgHAAAAc29ydGluZ3ENSwBjUHlRdDUuc2lw
Cl91bnBpY2tsZV9lbnVtCnEOWAwAAABQeVF0NS5RdENvcmVxD1gJAAAAU29ydE9yZGVycRBLAYdx
EVJxEoZxE1gLAAAAX192ZXJzaW9uX19xFEsDWBAAAABjb250ZXh0X3NldHRpbmdzcRVdcRYoY29y
YW5nZXdpZGdldC5zZXR0aW5ncwpDb250ZXh0CnEXKYFxGH1xGShYBgAAAHZhbHVlc3EafXEbKFgJ
AAAAblNlbGVjdGVkcRxLBUr+////hnEdWA4AAABzZWxlY3RlZF9hdHRyc3EeXXEfKFgFAAAAU2hh
cGVxIEtlhnEhWAcAAABSZXBVbml0cSJLZYZxI1gFAAAARGVwdGhxJEtlhnElWAsAAABDb3JvbGxh
U2VnbXEmS2WGcSdYCgAAAERheXNJblllYXJxKEtmhnEpWAQAAABZZWFycSpLZoZxK2VK/f///4Zx
LFgPAAAAc2VsZWN0aW9uTWV0aG9kcS1LAUr+////hnEuaBRLA3VYCgAAAGF0dHJpYnV0ZXNxL31x
MChoKksCaChLAmggSwFoJEsBaCZLAWgiSwFYBwAAAFZpc2l0b3JxMUsBdVgFAAAAbWV0YXNxMn1x
MyhYCQAAAEZlYXR1cmUgMXE0SwJYBAAAAERhdGVxNUsBWAQAAABTaXRlcTZLAVgMAAAAUGxhbnRz
cGVjaWVzcTdLAVgDAAAASVRTcThLAlgJAAAAQm9keS5tYXNzcTlLAlgJAAAAU29jaWFsaXR5cTpL
AVgIAAAAU3ltbWV0cnlxO0sBWAoAAABTaGFwZVNjb3JlcTxLAlgKAAAARGVwdGhTY29yZXE9SwJY
CQAAAFN5bW1TY29yZXE+SwJYDAAAAENvcm9sbGFTY29yZXE/SwJYCAAAAFJlcFNjb3JlcUBLAlgP
AAAAQ29tcGxleGl0eVNjb3JlcUFLAlgIAAAASG9uZXliZWVxQksBdXViaBcpgXFDfXFEKGgafXFF
KFgJAAAAblNlbGVjdGVkcUZLBUr+////hnFHWA4AAABzZWxlY3RlZF9hdHRyc3FIXXFJKFgFAAAA
U2hhcGVxSktlhnFLWAcAAABSZXBVbml0cUxLZYZxTVgFAAAARGVwdGhxTktlhnFPWAsAAABDb3Jv
bGxhU2VnbXFQS2WGcVFYCgAAAERheXNJblllYXJxUktmhnFTWAQAAABZZWFycVRLZoZxVWVK/f//
/4ZxVlgPAAAAc2VsZWN0aW9uTWV0aG9kcVdLAUr+////hnFYaBRLA3VoL31xWShoVEsCaFJLAmhK
SwFoTksBaFBLAWhMSwFYBwAAAFZpc2l0b3JxWksBdWgyfXFbKFgJAAAARmVhdHVyZSAxcVxLAlgE
AAAARGF0ZXFdSwFYBAAAAFNpdGVxXksBWAwAAABQbGFudHNwZWNpZXNxX0sBWAMAAABJVFNxYEsC
WAkAAABCb2R5Lm1hc3NxYUsCWAkAAABTb2NpYWxpdHlxYksBWAgAAABTeW1tZXRyeXFjSwFYCgAA
AFNoYXBlU2NvcmVxZEsCWAoAAABEZXB0aFNjb3JlcWVLAlgJAAAAU3ltbVNjb3JlcWZLAlgMAAAA
Q29yb2xsYVNjb3JlcWdLAlgIAAAAUmVwU2NvcmVxaEsCWA8AAABDb21wbGV4aXR5U2NvcmVxaUsC
WAgAAABIb25leWJlZXFqSwF1dWJoFymBcWt9cWwoaBp9cW0oaEZLBUr+////hnFuaEhdcW8oaEpL
ZYZxcGhMS2WGcXFoTktlhnFyaFBLZYZxc2hSS2aGcXRlSv3///+GcXVoV0sBSv7///+GcXZoFEsD
dWgvfXF3KGhSSwJoSksBaE5LAWhQSwFoTEsBaFpLAXVoMn1xeChoXEsCaFRLAmhdSwFoXksBaF9L
AWhgSwJoYUsCaGJLAWhjSwFoZEsCaGVLAmhmSwJoZ0sCaGhLAmhpSwJoaksBdXViaBcpgXF5fXF6
KGgafXF7KFgJAAAAblNlbGVjdGVkcXxLBUr+////hnF9WA4AAABzZWxlY3RlZF9hdHRyc3F+XXF/
KFgFAAAAU2hhcGVxgEtlhnGBWAcAAABSZXBVbml0cYJLZYZxg1gFAAAARGVwdGhxhEtlhnGFWAsA
AABDb3JvbGxhU2VnbXGGS2WGcYdYCgAAAERheXNJblllYXJxiEtmhnGJZUr9////hnGKWA8AAABz
ZWxlY3Rpb25NZXRob2Rxi0sBSv7///+GcYxoFEsDdWgvfXGNKGiISwJogEsBaIRLAWiGSwFogksB
WAcAAABWaXNpdG9ycY5LAXVoMn1xjyhYCQAAAEZlYXR1cmUgMXGQSwJYBAAAAFllYXJxkUsCWAQA
AABEYXRlcZJLAVgEAAAAU2l0ZXGTSwFYDAAAAFBsYW50c3BlY2llc3GUSwFYAwAAAElUU3GVSwJY
CQAAAEJvZHkubWFzc3GWSwJYCQAAAFNvY2lhbGl0eXGXSwFYCAAAAFN5bW1ldHJ5cZhLAVgKAAAA
U2hhcGVTY29yZXGZSwJYCgAAAERlcHRoU2NvcmVxmksCWAkAAABTeW1tU2NvcmVxm0sCWAwAAABD
b3JvbGxhU2NvcmVxnEsCWAgAAABSZXBTY29yZXGdSwJYDwAAAENvbXBsZXhpdHlTY29yZXGeSwJY
CAAAAEhvbmV5YmVlcZ9LAXV1YmgXKYFxoH1xoShoGn1xoihofEsFSv7///+GcaNofl1xpChogEtl
hnGlaIJLZYZxpmiES2WGcadohktlhnGoaIhLZoZxqWiRS2aGcaplSv3///+Gcatoi0sBSv7///+G
caxoFEsDdWgvfXGtKGiRSwJoiEsCaIBLAWiESwFohksBaIJLAWiOSwF1aDJ9ca4oaJBLAmiSSwFo
k0sBaJRLAWiVSwJolksCaJdLAWiYSwFomUsCaJpLAmibSwJonEsCaJ1LAmieSwJon0sBdXViaBcp
gXGvfXGwKGgafXGxKGh8SwVK/v///4Zxsmh+XXGzKGiAS2WGcbRogktlhnG1aIRLZYZxtmiGS2WG
cbdomEtlhnG4aIhLZoZxuWiRS2aGcbplSv3///+Gcbtoi0sBSv7///+GcbxoFEsDdWgvfXG9KGiR
SwJoiEsCaIBLAWiESwFomEsBaIZLAWiCSwFojksBdWgyfXG+KGiQSwJokksBaJNLAWiUSwFolUsC
aJZLAmiXSwFomUsCaJpLAmibSwJonEsCaJ1LAmieSwJon0sBdXViaBcpgXG/fXHAKGgafXHBKGh8
SwVK/v///4Zxwmh+XXHDKGiCS2WGccRohEtlhnHFaIZLZYZxxmiYS2WGccdoiEtmhnHIZUr9////
hnHJaItLAUr+////hnHKaBRLA3VoL31xyyhoiEsCaIRLAWiYSwFohksBaIJLAWiOSwF1aDJ9ccwo
aJBLAmiRSwJokksBaJNLAWiUSwFolUsCaJZLAmiXSwFogEsBaJlLAmiaSwJom0sCaJxLAmidSwJo
nksCaJ9LAXV1YmgXKYFxzX1xzihoGn1xzyhofEsFSv7///+GcdBofl1x0ShogktlhnHSaIRLZYZx
02iGS2WGcdRoiEtmhnHVaJhLZYZx1mVK/f///4Zx12iLSwFK/v///4Zx2GgUSwN1aC99cdkoaIhL
AmiESwFomEsBaIZLAWiCSwFojksBdWgyfXHaKGiQSwJokUsCaJJLAWiTSwFolEsBaJVLAmiWSwJo
l0sBaIBLAWiZSwJomksCaJtLAmicSwJonUsCaJ5LAmifSwF1dWJoFymBcdt9cdwoaBp9cd0oaHxL
BUr+////hnHeaH5dcd8oaIBLZYZx4GiES2WGceFogktlhnHiaIZLZYZx42iIS2aGceRomEtlhnHl
ZUr9////hnHmaItLAUr+////hnHnaBRLA3VoL31x6ChoiEsCaIBLAWiESwFomEsBaIZLAWiCSwFo
jksBdWgyfXHpKGiQSwJokUsCaJJLAWiTSwFolEsBaJVLAmiWSwJol0sBaJlLAmiaSwJom0sCaJxL
AmidSwJonksCaJ9LAXV1YmgXKYFx6n1x6yhoGn1x7ChofEsFSv7///+Gce1ofl1x7ihogEtlhnHv
aIZLZYZx8GiES2WGcfFogktlhnHyaIhLZoZx82VK/f///4Zx9GiLSwFK/v///4Zx9WgUSwN1aC99
cfYoaIhLAmiASwFohEsBaIZLAWiCSwFojksBdWgyfXH3KGiQSwJokUsCaJJLAWiTSwFolEsBaJVL
AmiWSwJol0sBaJhLAWiZSwJomksCaJtLAmicSwJonUsCaJ5LAmifSwF1dWJoFymBcfh9cfkoaBp9
cfooaHxLBUr+////hnH7aH5dcfxolEtlhnH9YUr9////hnH+aItLAUr+////hnH/aBRLA3VoL31y
AAEAACholEsBaI5LAXVoMn1yAQEAAChokEsCaJFLAmiISwJokksBaJNLAWiVSwJolksCaJdLAWiA
SwFohEsBaJhLAWiGSwFogksBaJlLAmiaSwJom0sCaJxLAmidSwJonksCaJ9LAXV1YmgXKYFyAgEA
AH1yAwEAAChoGn1yBAEAAChofEsFSv7///+GcgUBAABofl1yBgEAAChogktlhnIHAQAAaIRLZYZy
CAEAAGiGS2WGcgkBAABogEtlhnIKAQAAaJhLZYZyCwEAAGVK/f///4ZyDAEAAGiLSwFK/v///4Zy
DQEAAGgUSwN1aC99cg4BAAAoaIBLAWiESwFomEsBaIZLAWiCSwFojksBdWgyfXIPAQAAKGiQSwJo
kUsCaIhLAmiSSwFok0sBaJRLAWiVSwJolksCaJdLAWiZSwJomksCaJtLAmicSwJonUsCaJ5LAmif
SwF1dWJoFymBchABAAB9chEBAAAoaBp9chIBAAAoWAkAAABuU2VsZWN0ZWRyEwEAAEsFSv7///+G
chQBAABYDgAAAHNlbGVjdGVkX2F0dHJzchUBAABdchYBAAAoWAcAAABSZXBVbml0chcBAABLZYZy
GAEAAFgLAAAAQ29yb2xsYVNlZ21yGQEAAEtlhnIaAQAAWAgAAABTeW1tZXRyeXIbAQAAS2WGchwB
AABYBQAAAERlcHRoch0BAABLZYZyHgEAAFgFAAAAU2hhcGVyHwEAAEtlhnIgAQAAZUr9////hnIh
AQAAWA8AAABzZWxlY3Rpb25NZXRob2RyIgEAAEsBSv7///+GciMBAABoFEsDdWgvfXIkAQAAKGof
AQAASwFqHQEAAEsBahsBAABLAWoZAQAASwFqFwEAAEsBWAcAAABWaXNpdG9yciUBAABLAXVoMn1y
JgEAAChYCQAAAEZlYXR1cmUgMXInAQAASwJYBAAAAFllYXJyKAEAAEsCWAoAAABEYXlzSW5ZZWFy
cikBAABLAlgEAAAARGF0ZXIqAQAASwFYBAAAAFNpdGVyKwEAAEsBWAwAAABQbGFudHNwZWNpZXNy
LAEAAEsBWAMAAABJVFNyLQEAAEsCWAkAAABCb2R5Lm1hc3NyLgEAAEsCWAkAAABTb2NpYWxpdHly
LwEAAEsBWAoAAABTaGFwZVNjb3JlcjABAABLAlgKAAAARGVwdGhTY29yZXIxAQAASwJYCQAAAFN5
bW1TY29yZXIyAQAASwJYDAAAAENvcm9sbGFTY29yZXIzAQAASwJYCAAAAFJlcFNjb3JlcjQBAABL
AlgPAAAAQ29tcGxleGl0eVNjb3JlcjUBAABLAlgIAAAASG9uZXliZWVyNgEAAEsBdXViaBcpgXI3
AQAAfXI4AQAAKGgafXI5AQAAKFgJAAAAblNlbGVjdGVkcjoBAABLBUr+////hnI7AQAAWA4AAABz
ZWxlY3RlZF9hdHRyc3I8AQAAXXI9AQAAKFgHAAAAUmVwVW5pdHI+AQAAS2WGcj8BAABYCwAAAENv
cm9sbGFTZWdtckABAABLZYZyQQEAAFgFAAAAU2hhcGVyQgEAAEtlhnJDAQAAWAUAAABEZXB0aHJE
AQAAS2WGckUBAABYCAAAAFN5bW1ldHJ5ckYBAABLZYZyRwEAAGVK/f///4ZySAEAAFgPAAAAc2Vs
ZWN0aW9uTWV0aG9kckkBAABLAUr+////hnJKAQAAaBRLA3VoL31ySwEAAChqQgEAAEsBakQBAABL
AWpGAQAASwFqQAEAAEsBaj4BAABLAVgHAAAAVmlzaXRvcnJMAQAASwF1aDJ9ck0BAAAoWAkAAABG
ZWF0dXJlIDFyTgEAAEsCWAQAAABZZWFyck8BAABLAlgKAAAARGF5c0luWWVhcnJQAQAASwJYBAAA
AERhdGVyUQEAAEsBWAQAAABTaXRlclIBAABLAVgMAAAAUGxhbnRzcGVjaWVzclMBAABLAVgDAAAA
SVRTclQBAABLAlgJAAAAQm9keS5tYXNzclUBAABLAlgJAAAAU29jaWFsaXR5clYBAABLAVgKAAAA
U2hhcGVTY29yZXJXAQAASwJYCgAAAERlcHRoU2NvcmVyWAEAAEsCWAkAAABTeW1tU2NvcmVyWQEA
AEsCWAwAAABDb3JvbGxhU2NvcmVyWgEAAEsCWAgAAABSZXBTY29yZXJbAQAASwJYDwAAAENvbXBs
ZXhpdHlTY29yZXJcAQAASwJYCAAAAEhvbmV5YmVlcl0BAABLAXV1YmgXKYFyXgEAAH1yXwEAACho
Gn1yYAEAAChqOgEAAEsFSv7///+GcmEBAABqPAEAAF1yYgEAAChqPgEAAEtlhnJjAQAAakABAABL
ZYZyZAEAAGpEAQAAS2WGcmUBAABqQgEAAEtlhnJmAQAAakYBAABLZYZyZwEAAGVK/f///4ZyaAEA
AGpJAQAASwFK/v///4ZyaQEAAGgUSwN1aC99cmoBAAAoakIBAABLAWpEAQAASwFqRgEAAEsBakAB
AABLAWo+AQAASwFqTAEAAEsBdWgyfXJrAQAAKGpOAQAASwJqTwEAAEsCalABAABLAmpRAQAASwFq
UgEAAEsBalMBAABLAWpUAQAASwJqVQEAAEsCalYBAABLAWpXAQAASwJqWAEAAEsCalkBAABLAmpa
AQAASwJqWwEAAEsCalwBAABLAmpdAQAASwF1dWJldS4=
</properties>
		<properties format="literal" node_id="16">{'auto_commit': True, 'color_by_class': False, 'controlAreaVisible': True, 'dist_color_RGB': (220, 220, 220, 255), 'savedWidgetGeometry': b'\x01\xd9\xd0\xcb\x00\x03\x00\x00\x00\x00\x00\xb9\x00\x00\x00\x84\x00\x00\x04~\x00\x00\x02i\x00\x00\x00\xb9\x00\x00\x00\x84\x00\x00\x04~\x00\x00\x02i\x00\x00\x00\x00\x00\x00\x00\x00\x05V\x00\x00\x00\xb9\x00\x00\x00\x84\x00\x00\x04~\x00\x00\x02i', 'select_rows': True, 'selected_cols': [], 'selected_rows': [], 'show_attribute_labels': False, 'show_distributions': True, '__version__': 1}</properties>
		<properties format="pickle" node_id="17">gAN9cQAoWBIAAABjb250cm9sQXJlYVZpc2libGVxAYhYEwAAAHNhdmVkV2lkZ2V0R2VvbWV0cnlx
Ak5YCQAAAHNlbGVjdGlvbnEDY2J1aWx0aW5zCnNldApxBF1xBYVxBlJxB1gJAAAAdXNlX2JveGVz
cQiIWAcAAAB2aXpyYW5rcQl9cQpYCQAAAG1heF9hdHRyc3ELSwNzWAsAAABfX3ZlcnNpb25fX3EM
SwJYEAAAAGNvbnRleHRfc2V0dGluZ3NxDV1xDnUu
</properties>
		<properties format="pickle" node_id="18">gAN9cQAoWAcAAABjb21wYXJlcQFLAFgSAAAAY29udHJvbEFyZWFWaXNpYmxlcQKIWBMAAABvcmRl
cl9ieV9pbXBvcnRhbmNlcQOJWBwAAABvcmRlcl9ncm91cGluZ19ieV9pbXBvcnRhbmNlcQSJWBMA
AABzYXZlZFdpZGdldEdlb21ldHJ5cQVDQgHZ0MsAAwAAAAAA6QAAAHIAAARsAAACZQAAAOkAAABy
AAAEbAAAAmUAAAAAAAAAAAVWAAAA6QAAAHIAAARsAAACZXEGWBAAAABzaG93X2Fubm90YXRpb25z
cQeJWAsAAABzaG93X2xhYmVsc3EIiFgNAAAAc2lnX3RocmVzaG9sZHEJRz+pmZmZmZmaWAoAAABz
b3J0X2ZyZXFzcQqJWAgAAABzdGF0dGVzdHELSwBYCQAAAHN0cmV0Y2hlZHEMiFgLAAAAX192ZXJz
aW9uX19xDUsBWBAAAABjb250ZXh0X3NldHRpbmdzcQ5dcQ8oY29yYW5nZXdpZGdldC5zZXR0aW5n
cwpDb250ZXh0CnEQKYFxEX1xEihYBgAAAHZhbHVlc3ETfXEUKFgJAAAAYXR0cmlidXRlcRVYCgAA
AERheXNJblllYXJxFktmhnEXWAkAAABncm91cF92YXJxGFgHAAAAVmlzaXRvcnEZS2WGcRpYCQAA
AHNlbGVjdGlvbnEbKUr+////hnEcaA1LAXVYCgAAAGF0dHJpYnV0ZXNxHX1xHihYBAAAAFllYXJx
H0sCaBZLAlgFAAAAU2hhcGVxIEsBWAUAAABEZXB0aHEhSwFYCAAAAFN5bW1ldHJ5cSJLAVgLAAAA
Q29yb2xsYVNlZ21xI0sBWAcAAABSZXBVbml0cSRLAWgZSwF1WAUAAABtZXRhc3ElfXEmKFgJAAAA
RmVhdHVyZSAxcSdLAlgEAAAARGF0ZXEoSwFYBAAAAFNpdGVxKUsBWAwAAABQbGFudHNwZWNpZXNx
KksBWAMAAABJVFNxK0sCWAkAAABCb2R5Lm1hc3NxLEsCWAkAAABTb2NpYWxpdHlxLUsBWAoAAABT
aGFwZVNjb3JlcS5LAlgKAAAARGVwdGhTY29yZXEvSwJYCQAAAFN5bW1TY29yZXEwSwJYDAAAAENv
cm9sbGFTY29yZXExSwJYCAAAAFJlcFNjb3JlcTJLAlgPAAAAQ29tcGxleGl0eVNjb3JlcTNLAlgI
AAAASG9uZXliZWVxNEsBdXViaBApgXE1fXE2KGgTfXE3KFgJAAAAYXR0cmlidXRlcThYCgAAAERh
eXNJblllYXJxOUtmhnE6WAkAAABncm91cF92YXJxO1gHAAAAVmlzaXRvcnE8S2WGcT1YCQAAAHNl
bGVjdGlvbnE+KUr+////hnE/aA1LAXVoHX1xQChYBAAAAFllYXJxQUsCaDlLAlgFAAAAU2hhcGVx
QksBWAUAAABEZXB0aHFDSwFYCAAAAFN5bW1ldHJ5cURLAVgLAAAAQ29yb2xsYVNlZ21xRUsBWAcA
AABSZXBVbml0cUZLAWg8SwF1aCV9cUcoWAkAAABGZWF0dXJlIDFxSEsCWAQAAABEYXRlcUlLAVgE
AAAAU2l0ZXFKSwFYDAAAAFBsYW50c3BlY2llc3FLSwFYAwAAAElUU3FMSwJYCQAAAEJvZHkubWFz
c3FNSwJYCQAAAFNvY2lhbGl0eXFOSwFYCgAAAFNoYXBlU2NvcmVxT0sCWAoAAABEZXB0aFNjb3Jl
cVBLAlgJAAAAU3ltbVNjb3JlcVFLAlgMAAAAQ29yb2xsYVNjb3JlcVJLAlgIAAAAUmVwU2NvcmVx
U0sCWA8AAABDb21wbGV4aXR5U2NvcmVxVEsCWAgAAABIb25leWJlZXFVSwF1dWJoECmBcVZ9cVco
aBN9cVgoaDhoOUtmhnFZaDtoPEtlhnFaaD4pSv7///+GcVtoDUsBdWgdfXFcKGhCSwFoQ0sBaERL
AWhFSwFoRksBaDxLAXVoJX1xXShoSEsCaEFLAmg5SwJoSUsBaEpLAWhLSwFoTEsCaE1LAmhOSwFo
T0sCaFBLAmhRSwJoUksCaFNLAmhUSwJoVUsBdXViaBApgXFefXFfKGgTfXFgKGg4aDlLZoZxYWg7
aDxLZYZxYmg+KUr+////hnFjaA1LAXVoHX1xZChoQUsCaDlLAmg8SwF1aCV9cWUoaEhLAmhJSwFo
SksBaEtLAWhMSwJoTUsCaE5LAWhCSwFoQ0sBaERLAWhFSwFoRksBaE9LAmhQSwJoUUsCaFJLAmhT
SwJoVEsCaFVLAXV1YmgQKYFxZn1xZyhoE31xaChoOGg5S2aGcWloO2g8S2WGcWpoPilK/v///4Zx
a2gNSwF1aB19cWwoaEJLAWhDSwFoREsBaEVLAWhGSwFoPEsBdWglfXFtKGhISwJoQUsCaDlLAmhJ
SwFoSksBaEtLAWhMSwJoTUsCaE5LAWhPSwJoUEsCaFFLAmhSSwJoU0sCaFRLAmhVSwF1dWJoECmB
cW59cW8oaBN9cXAoaDhoOUtmhnFxaDtoPEtlhnFyaD4pSv7///+GcXNoDUsBdWgdfXF0KGhBSwJo
OUsCaEJLAWhDSwFoREsBaEVLAWhGSwFoPEsBdWglfXF1KGhISwJoSUsBaEpLAWhLSwFoTEsCaE1L
AmhOSwFoT0sCaFBLAmhRSwJoUksCaFNLAmhUSwJoVUsBdXViaBApgXF2fXF3KGgTfXF4KGg4aDlL
ZoZxeWg7aDxLZYZxemg+KUr+////hnF7aA1LAXVoHX1xfChoOUsCaDxLAXVoJX1xfShoSEsCaEFL
AmhJSwFoSksBaEtLAWhMSwJoTUsCaE5LAWhCSwFoQ0sBaERLAWhFSwFoRksBaE9LAmhQSwJoUUsC
aFJLAmhTSwJoVEsCaFVLAXV1YmgQKYFxfn1xfyhoE31xgChYCQAAAGF0dHJpYnV0ZXGBWAoAAABE
YXlzSW5ZZWFycYJLZoZxg1gJAAAAZ3JvdXBfdmFycYRYBwAAAFZpc2l0b3JxhUtlhnGGWAkAAABz
ZWxlY3Rpb25xhylK/v///4ZxiGgNSwF1aB19cYkoaIJLAlgEAAAAU2l0ZXGKSwFohUsBdWglfXGL
KFgJAAAARmVhdHVyZSAxcYxLAlgEAAAAWWVhcnGNSwJYBAAAAERhdGVxjksBWAwAAABQbGFudHNw
ZWNpZXNxj0sBWAMAAABJVFNxkEsCWAkAAABCb2R5Lm1hc3NxkUsCWAkAAABTb2NpYWxpdHlxkksB
WAUAAABTaGFwZXGTSwFYBQAAAERlcHRocZRLAVgIAAAAU3ltbWV0cnlxlUsBWAsAAABDb3JvbGxh
U2VnbXGWSwFYBwAAAFJlcFVuaXRxl0sBWAoAAABTaGFwZVNjb3JlcZhLAlgKAAAARGVwdGhTY29y
ZXGZSwJYCQAAAFN5bW1TY29yZXGaSwJYDAAAAENvcm9sbGFTY29yZXGbSwJYCAAAAFJlcFNjb3Jl
cZxLAlgPAAAAQ29tcGxleGl0eVNjb3JlcZ1LAlgIAAAASG9uZXliZWVxnksBdXViaBApgXGffXGg
KGgTfXGhKGiBaIJLZoZxomiEaIVLZYZxo2iHKUr+////hnGkaA1LAXVoHX1xpShok0sBaJRLAWiV
SwFolksBaJdLAWiFSwF1aCV9caYoaIxLAmiNSwJogksCaI5LAWiKSwFoj0sBaJBLAmiRSwJokksB
aJhLAmiZSwJomksCaJtLAmicSwJonUsCaJ5LAXV1YmgQKYFxp31xqChoE31xqShogWiCS2aGcapo
hGiFS2WGcatohylK/v///4ZxrGgNSwF1aB19ca0oaIJLAmiKSwFok0sBaJRLAWiVSwFolksBaJdL
AWiFSwF1aCV9ca4oaIxLAmiNSwJojksBaI9LAWiQSwJokUsCaJJLAWiYSwJomUsCaJpLAmibSwJo
nEsCaJ1LAmieSwF1dWJoECmBca99cbAoaBN9cbEoaIFogktmhnGyaIRohUtlhnGzaIcpSv7///+G
cbRoDUsBdWgdfXG1KGiNSwJoiksBaIVLAXVoJX1xtihojEsCaIJLAmiOSwFoj0sBaJBLAmiRSwJo
kksBaJNLAWiUSwFolUsBaJZLAWiXSwFomEsCaJlLAmiaSwJom0sCaJxLAmidSwJonksBdXViaBAp
gXG3fXG4KGgTfXG5KGiBaIJLZoZxumiEaIVLZYZxu2iHKUr+////hnG8aA1LAXVoHX1xvShojUsC
aIpLAWiTSwFolEsBaJVLAWiWSwFol0sBaIVLAXVoJX1xvihojEsCaIJLAmiOSwFoj0sBaJBLAmiR
SwJokksBaJhLAmiZSwJomksCaJtLAmicSwJonUsCaJ5LAXV1YmgQKYFxv31xwChoE31xwShogWiC
S2aGccJohGiFS2WGccNohylK/v///4ZxxGgNSwF1aB19ccUoaI1LAmiCSwJok0sBaJRLAWiVSwFo
lksBaJdLAWiFSwF1aCV9ccYoaIxLAmiOSwFoiksBaI9LAWiQSwJokUsCaJJLAWiYSwJomUsCaJpL
AmibSwJonEsCaJ1LAmieSwF1dWJoECmBccd9ccgoaBN9cckoaIFogktmhnHKaIRohUtlhnHLaIcp
Sv7///+GccxoDUsBdWgdfXHNKGiCSwJok0sBaJRLAWiVSwFolksBaJdLAWiFSwF1aCV9cc4oaIxL
AmiNSwJojksBaIpLAWiPSwFokEsCaJFLAmiSSwFomEsCaJlLAmiaSwJom0sCaJxLAmidSwJonksB
dXViaBApgXHPfXHQKGgTfXHRKGiBaIJLZoZx0miEaIVLZYZx02iHKUr+////hnHUaA1LAXVoHX1x
1ShogksCaJNLAWiUSwFolksBaJdLAWiFSwF1aCV9cdYoaIxLAmiNSwJojksBaIpLAWiPSwFokEsC
aJFLAmiSSwFolUsBaJhLAmiZSwJomksCaJtLAmicSwJonUsCaJ5LAXV1YmgQKYFx131x2ChoE31x
2ShogWiCS2aGcdpohGiFS2WGcdtohylK/v///4Zx3GgNSwF1aB19cd0oaI1LAmiCSwJok0sBaJRL
AWiWSwFol0sBaIVLAXVoJX1x3ihojEsCaI5LAWiKSwFoj0sBaJBLAmiRSwJokksBaJVLAWiYSwJo
mUsCaJpLAmibSwJonEsCaJ1LAmieSwF1dWJoECmBcd99ceAoaBN9ceEoaIFogktmhnHiaIRohUtl
hnHjaIcpSv7///+GceRoDUsBdWgdfXHlKGiNSwJogksCaIVLAXVoJX1x5ihojEsCaI5LAWiKSwFo
j0sBaJBLAmiRSwJokksBaJNLAWiUSwFolUsBaJZLAWiXSwFomEsCaJlLAmiaSwJom0sCaJxLAmid
SwJonksBdXViaBApgXHnfXHoKGgTfXHpKGiBaIJLZoZx6miEaIVLZYZx62iHKUr+////hnHsaA1L
AXVoHX1x7Shok0sBaJRLAWiVSwFolksBaJdLAWiFSwF1aCV9ce4oaIxLAmiNSwJogksCaI5LAWiK
SwFoj0sBaJBLAmiRSwJokksBaJhLAmiZSwJomksCaJtLAmicSwJonUsCaJ5LAXV1YmgQKYFx731x
8ChoE31x8ShogWiCS2aGcfJohGiFS2WGcfNohylK/v///4Zx9GgNSwF1aB19cfUoaI1LAmiCSwJo
k0sBaJRLAWiVSwFolksBaJdLAWiFSwF1aCV9cfYoaIxLAmiOSwFoiksBaI9LAWiQSwJokUsCaJJL
AWiYSwJomUsCaJpLAmibSwJonEsCaJ1LAmieSwF1dWJoECmBcfd9cfgoaBN9cfkoaIFogktmhnH6
aIRohUtlhnH7aIcpSv7///+GcfxoDUsBdWgdfXH9KGiNSwJogksCaIVLAXVoJX1x/ihojEsCaI5L
AWiKSwFoj0sBaJBLAmiRSwJokksBaJNLAWiUSwFolUsBaJZLAWiXSwFomEsCaJlLAmiaSwJom0sC
aJxLAmidSwJonksBdXViaBApgXH/fXIAAQAAKGgTfXIBAQAAKGiBaIJLZoZyAgEAAGiEaIVLZYZy
AwEAAGiHKUr+////hnIEAQAAaA1LAXVoHX1yBQEAAChogksCaIVLAXVoJX1yBgEAAChojEsCaI1L
AmiOSwFoiksBaI9LAWiQSwJokUsCaJJLAWiTSwFolEsBaJVLAWiWSwFol0sBaJhLAmiZSwJomksC
aJtLAmicSwJonUsCaJ5LAXV1YmgQKYFyBwEAAH1yCAEAAChoE31yCQEAAChogWiCS2aGcgoBAABo
hGiFS2WGcgsBAABohylK/v///4ZyDAEAAGgNSwF1aB19cg0BAAAoaJNLAWiUSwFolUsBaJZLAWiX
SwFohUsBdWglfXIOAQAAKGiMSwJojUsCaIJLAmiOSwFoiksBaI9LAWiQSwJokUsCaJJLAWiYSwJo
mUsCaJpLAmibSwJonEsCaJ1LAmieSwF1dWJoECmBcg8BAAB9chABAAAoaBN9chEBAAAoaIFogktm
hnISAQAAaIRohUtlhnITAQAAaIcpSv7///+GchQBAABoDUsBdWgdfXIVAQAAKGiCSwJok0sBaJRL
AWiVSwFolksBaJdLAWiFSwF1aCV9chYBAAAoaIxLAmiNSwJojksBaIpLAWiPSwFokEsCaJFLAmiS
SwFomEsCaJlLAmiaSwJom0sCaJxLAmidSwJonksBdXViaBApgXIXAQAAfXIYAQAAKGgTfXIZAQAA
KGiBaIJLZoZyGgEAAGiEaIVLZYZyGwEAAGiHKUr+////hnIcAQAAaA1LAXVoHX1yHQEAAChok0sB
aJRLAWiVSwFolksBaJdLAWiFSwF1aCV9ch4BAAAoaIxLAmiNSwJogksCaI5LAWiKSwFoj0sBaJBL
AmiRSwJokksBaJhLAmiZSwJomksCaJtLAmicSwJonUsCaJ5LAXV1YmgQKYFyHwEAAH1yIAEAACho
E31yIQEAAChogWiCS2aGciIBAABohGiFS2WGciMBAABohylK/v///4ZyJAEAAGgNSwF1aB19ciUB
AAAoaIJLAmiTSwFolEsBaJVLAWiWSwFol0sBaIVLAXVoJX1yJgEAAChojEsCaI1LAmiOSwFoiksB
aI9LAWiQSwJokUsCaJJLAWiYSwJomUsCaJpLAmibSwJonEsCaJ1LAmieSwF1dWJoECmBcicBAAB9
cigBAAAoaBN9cikBAAAoaIFogktmhnIqAQAAaIRohUtlhnIrAQAAaIcpSv7///+GciwBAABoDUsB
dWgdfXItAQAAKGiCSwJohUsBdWglfXIuAQAAKGiMSwJojUsCaI5LAWiKSwFoj0sBaJBLAmiRSwJo
kksBaJNLAWiUSwFolUsBaJZLAWiXSwFomEsCaJlLAmiaSwJom0sCaJxLAmidSwJonksBdXViaBAp
gXIvAQAAfXIwAQAAKGgTfXIxAQAAKGiBaIJLZoZyMgEAAGiEaIVLZYZyMwEAAGiHKUr+////hnI0
AQAAaA1LAXVoHX1yNQEAAChoj0sBaIVLAXVoJX1yNgEAAChojEsCaI1LAmiCSwJojksBaIpLAWiQ
SwJokUsCaJJLAWiTSwFolEsBaJVLAWiWSwFol0sBaJhLAmiZSwJomksCaJtLAmicSwJonUsCaJ5L
AXV1YmgQKYFyNwEAAH1yOAEAAChoE31yOQEAAChogWiCS2aGcjoBAABohGiFS2WGcjsBAABohylK
/v///4ZyPAEAAGgNSwF1aB19cj0BAAAoaI9LAWiFSwFol0sBdWglfXI+AQAAKGiMSwJojUsCaIJL
AmiOSwFoiksBaJBLAmiRSwJokksBaJNLAWiUSwFolUsBaJZLAWiYSwJomUsCaJpLAmibSwJonEsC
aJ1LAmieSwF1dWJoECmBcj8BAAB9ckABAAAoaBN9ckEBAAAoaIFogktmhnJCAQAAaIRohUtlhnJD
AQAAaIcpSv7///+GckQBAABoDUsBdWgdfXJFAQAAKGiCSwJok0sBaJRLAWiVSwFolksBaJdLAWiF
SwF1aCV9ckYBAAAoaIxLAmiNSwJojksBaIpLAWiPSwFokEsCaJFLAmiSSwFomEsCaJlLAmiaSwJo
m0sCaJxLAmidSwJonksBdXViaBApgXJHAQAAfXJIAQAAKGgTfXJJAQAAKFgJAAAAYXR0cmlidXRl
ckoBAABYCgAAAERheXNJblllYXJySwEAAEtmhnJMAQAAWAkAAABncm91cF92YXJyTQEAAFgHAAAA
VmlzaXRvcnJOAQAAS2WGck8BAABYCQAAAHNlbGVjdGlvbnJQAQAAKUr+////hnJRAQAAaA1LAXVo
HX1yUgEAAChqSwEAAEsCWAUAAABTaGFwZXJTAQAASwFYBQAAAERlcHRoclQBAABLAVgIAAAAU3lt
bWV0cnlyVQEAAEsBWAsAAABDb3JvbGxhU2VnbXJWAQAASwFYBwAAAFJlcFVuaXRyVwEAAEsBak4B
AABLAXVoJX1yWAEAAChYCQAAAEZlYXR1cmUgMXJZAQAASwJYBAAAAFllYXJyWgEAAEsCWAQAAABE
YXRlclsBAABLAVgEAAAAU2l0ZXJcAQAASwFYDAAAAFBsYW50c3BlY2llc3JdAQAASwFYAwAAAElU
U3JeAQAASwJYCQAAAEJvZHkubWFzc3JfAQAASwJYCQAAAFNvY2lhbGl0eXJgAQAASwFYCgAAAFNo
YXBlU2NvcmVyYQEAAEsCWAoAAABEZXB0aFNjb3JlcmIBAABLAlgJAAAAU3ltbVNjb3JlcmMBAABL
AlgMAAAAQ29yb2xsYVNjb3JlcmQBAABLAlgIAAAAUmVwU2NvcmVyZQEAAEsCWA8AAABDb21wbGV4
aXR5U2NvcmVyZgEAAEsCWAgAAABIb25leWJlZXJnAQAASwF1dWJoECmBcmgBAAB9cmkBAAAoaBN9
cmoBAAAoWAkAAABhdHRyaWJ1dGVyawEAAFgKAAAARGF5c0luWWVhcnJsAQAAS2aGcm0BAABYCQAA
AGdyb3VwX3ZhcnJuAQAAWAcAAABWaXNpdG9ycm8BAABLZYZycAEAAFgJAAAAc2VsZWN0aW9ucnEB
AAApSv7///+GcnIBAABoDUsBdWgdfXJzAQAAKGpsAQAASwJYBQAAAFNoYXBlcnQBAABLAVgFAAAA
RGVwdGhydQEAAEsBWAgAAABTeW1tZXRyeXJ2AQAASwFYCwAAAENvcm9sbGFTZWdtcncBAABLAVgH
AAAAUmVwVW5pdHJ4AQAASwFqbwEAAEsBdWglfXJ5AQAAKFgJAAAARmVhdHVyZSAxcnoBAABLAlgE
AAAAWWVhcnJ7AQAASwJYBAAAAERhdGVyfAEAAEsBWAQAAABTaXRlcn0BAABLAVgMAAAAUGxhbnRz
cGVjaWVzcn4BAABLAVgDAAAASVRTcn8BAABLAlgJAAAAQm9keS5tYXNzcoABAABLAlgJAAAAU29j
aWFsaXR5coEBAABLAVgKAAAAU2hhcGVTY29yZXKCAQAASwJYCgAAAERlcHRoU2NvcmVygwEAAEsC
WAkAAABTeW1tU2NvcmVyhAEAAEsCWAwAAABDb3JvbGxhU2NvcmVyhQEAAEsCWAgAAABSZXBTY29y
ZXKGAQAASwJYDwAAAENvbXBsZXhpdHlTY29yZXKHAQAASwJYCAAAAEhvbmV5YmVlcogBAABLAXV1
YmV1Lg==
</properties>
		<properties format="pickle" node_id="19">gAN9cQAoWAsAAABhdXRvX2NvbW1pdHEBiFgSAAAAY29udHJvbEFyZWFWaXNpYmxlcQKIWBMAAABz
YXZlZFdpZGdldEdlb21ldHJ5cQNDQgHZ0MsAAwAAAAAAAAAAABcAAAVVAAAC1wAAAAAAAAAXAAAF
VQAAAtcAAAAAAgAAAAVWAAAAAAAAABcAAAVVAAAC13EEWBEAAABzZWxfYWdnX2Z1bmN0aW9uc3EF
Y2J1aWx0aW5zCnNldApxBl1xB2NPcmFuZ2Uud2lkZ2V0cy5kYXRhLm93cGl2b3QKQWdncmVnYXRp
b25GdW5jdGlvbnNFbnVtCnEISwCFcQlScQphhXELUnEMWAsAAABfX3ZlcnNpb25fX3ENSwFYEAAA
AGNvbnRleHRfc2V0dGluZ3NxDl1xDyhjb3Jhbmdld2lkZ2V0LnNldHRpbmdzCkNvbnRleHQKcRAp
gXERfXESKFgGAAAAdmFsdWVzcRN9cRQoWAsAAABjb2xfZmVhdHVyZXEVWAUAAABEZXB0aHEWS2WG
cRdYCwAAAHJvd19mZWF0dXJlcRhYBQAAAFNoYXBlcRlLZYZxGlgJAAAAc2VsZWN0aW9ucRtoBl1x
HIVxHVJxHkr+////hnEfWAsAAAB2YWxfZmVhdHVyZXEgTkr+////hnEhaA1LAXVYCgAAAGF0dHJp
YnV0ZXNxIn1xIyhYBAAAAFllYXJxJEsCWAoAAABEYXlzSW5ZZWFycSVLAmgZSwFoFksBWAgAAABT
eW1tZXRyeXEmSwFYCwAAAENvcm9sbGFTZWdtcSdLAVgHAAAAUmVwVW5pdHEoSwFYBwAAAFZpc2l0
b3JxKUsBdVgFAAAAbWV0YXNxKn1xKyhYCQAAAEZlYXR1cmUgMXEsSwJYBAAAAERhdGVxLUsBWAQA
AABTaXRlcS5LAVgMAAAAUGxhbnRzcGVjaWVzcS9LAVgDAAAASVRTcTBLAlgJAAAAQm9keS5tYXNz
cTFLAlgJAAAAU29jaWFsaXR5cTJLAVgKAAAAU2hhcGVTY29yZXEzSwJYCgAAAERlcHRoU2NvcmVx
NEsCWAkAAABTeW1tU2NvcmVxNUsCWAwAAABDb3JvbGxhU2NvcmVxNksCWAgAAABSZXBTY29yZXE3
SwJYDwAAAENvbXBsZXhpdHlTY29yZXE4SwJYCAAAAEhvbmV5YmVlcTlLAXV1YmgQKYFxOn1xOyho
E31xPChYCwAAAGNvbF9mZWF0dXJlcT1YBQAAAERlcHRocT5LZYZxP1gLAAAAcm93X2ZlYXR1cmVx
QFgFAAAAU2hhcGVxQUtlhnFCWAkAAABzZWxlY3Rpb25xQ2gGXXFEhXFFUnFGSv7///+GcUdYCwAA
AHZhbF9mZWF0dXJlcUhOSv7///+GcUloDUsBdWgifXFKKFgEAAAAWWVhcnFLSwJYCgAAAERheXNJ
blllYXJxTEsCaEFLAWg+SwFYCAAAAFN5bW1ldHJ5cU1LAVgLAAAAQ29yb2xsYVNlZ21xTksBWAcA
AABSZXBVbml0cU9LAVgHAAAAVmlzaXRvcnFQSwF1aCp9cVEoWAkAAABGZWF0dXJlIDFxUksCWAQA
AABEYXRlcVNLAVgEAAAAU2l0ZXFUSwFYDAAAAFBsYW50c3BlY2llc3FVSwFYAwAAAElUU3FWSwJY
CQAAAEJvZHkubWFzc3FXSwJYCQAAAFNvY2lhbGl0eXFYSwFYCgAAAFNoYXBlU2NvcmVxWUsCWAoA
AABEZXB0aFNjb3JlcVpLAlgJAAAAU3ltbVNjb3JlcVtLAlgMAAAAQ29yb2xsYVNjb3JlcVxLAlgI
AAAAUmVwU2NvcmVxXUsCWA8AAABDb21wbGV4aXR5U2NvcmVxXksCWAgAAABIb25leWJlZXFfSwF1
dWJoECmBcWB9cWEoaBN9cWIoaD1oT0tlhnFjaEBoPktlhnFkaENoBl1xZYVxZlJxZ0r+////hnFo
aEhOSv7///+GcWloDUsBdWgifXFqKGhBSwFoPksBaE1LAWhOSwFoT0sBaFBLAXVoKn1xayhoUksC
aEtLAmhMSwJoU0sBaFRLAWhVSwFoVksCaFdLAmhYSwFoWUsCaFpLAmhbSwJoXEsCaF1LAmheSwJo
X0sBdXViaBApgXFsfXFtKGgTfXFuKGg9aE9LZYZxb2hAaD5LZYZxcGhDaAZdcXGFcXJScXNK/v//
/4ZxdGhITkr+////hnF1aA1LAXVoIn1xdihoS0sCaExLAmhQSwF1aCp9cXcoaFJLAmhTSwFoVEsB
aFVLAWhWSwJoV0sCaFhLAWhBSwFoPksBaE1LAWhOSwFoT0sBaFlLAmhaSwJoW0sCaFxLAmhdSwJo
XksCaF9LAXV1YmgQKYFxeH1xeShoE31xeihoPWhPS2WGcXtoQGg+S2WGcXxoQ2gGXXF9hXF+UnF/
Sv7///+GcYBoSE5K/v///4ZxgWgNSwF1aCJ9cYIoaEFLAWg+SwFoTUsBaE5LAWhPSwFoUEsBdWgq
fXGDKGhSSwJoS0sCaExLAmhTSwFoVEsBaFVLAWhWSwJoV0sCaFhLAWhZSwJoWksCaFtLAmhcSwJo
XUsCaF5LAmhfSwF1dWJoECmBcYR9cYUoaBN9cYYoaD1oT0tlhnGHaEBoPktlhnGIaENoBl1xiYVx
ilJxi0r+////hnGMaEhOSv7///+GcY1oDUsBdWgifXGOKGhLSwJoTEsCaEFLAWg+SwFoTUsBaE5L
AWhPSwFoUEsBdWgqfXGPKGhSSwJoU0sBaFRLAWhVSwFoVksCaFdLAmhYSwFoWUsCaFpLAmhbSwJo
XEsCaF1LAmheSwJoX0sBdXViaBApgXGQfXGRKGgTfXGSKGg9aE9LZYZxk2hAaD5LZYZxlGhDaAZd
cZWFcZZScZdK/v///4ZxmGhITkr+////hnGZaA1LAXVoIn1xmihoTEsCaFBLAXVoKn1xmyhoUksC
aEtLAmhTSwFoVEsBaFVLAWhWSwJoV0sCaFhLAWhBSwFoPksBaE1LAWhOSwFoT0sBaFlLAmhaSwJo
W0sCaFxLAmhdSwJoXksCaF9LAXV1YmgQKYFxnH1xnShoE31xnihYCwAAAGNvbF9mZWF0dXJlcZ9Y
BwAAAFJlcFVuaXRxoEtlhnGhWAsAAAByb3dfZmVhdHVyZXGiWAUAAABEZXB0aHGjS2WGcaRYCQAA
AHNlbGVjdGlvbnGlaAZdcaaFcadScahK/v///4ZxqVgLAAAAdmFsX2ZlYXR1cmVxqk5K/v///4Zx
q2gNSwF1aCJ9cawoWAoAAABEYXlzSW5ZZWFyca1LAlgEAAAAU2l0ZXGuSwFYBwAAAFZpc2l0b3Jx
r0sBdWgqfXGwKFgJAAAARmVhdHVyZSAxcbFLAlgEAAAAWWVhcnGySwJYBAAAAERhdGVxs0sBWAwA
AABQbGFudHNwZWNpZXNxtEsBWAMAAABJVFNxtUsCWAkAAABCb2R5Lm1hc3NxtksCWAkAAABTb2Np
YWxpdHlxt0sBWAUAAABTaGFwZXG4SwFoo0sBWAgAAABTeW1tZXRyeXG5SwFYCwAAAENvcm9sbGFT
ZWdtcbpLAWigSwFYCgAAAFNoYXBlU2NvcmVxu0sCWAoAAABEZXB0aFNjb3JlcbxLAlgJAAAAU3lt
bVNjb3Jlcb1LAlgMAAAAQ29yb2xsYVNjb3Jlcb5LAlgIAAAAUmVwU2NvcmVxv0sCWA8AAABDb21w
bGV4aXR5U2NvcmVxwEsCWAgAAABIb25leWJlZXHBSwF1dWJoECmBccJ9ccMoaBN9ccQoaJ9ooEtl
hnHFaKJoo0tlhnHGaKVoBl1xx4VxyFJxyUr+////hnHKaKpOSv7///+GcctoDUsBdWgifXHMKGi4
SwFoo0sBaLlLAWi6SwFooEsBaK9LAXVoKn1xzShosUsCaLJLAmitSwJos0sBaK5LAWi0SwFotUsC
aLZLAmi3SwFou0sCaLxLAmi9SwJovksCaL9LAmjASwJowUsBdXViaBApgXHOfXHPKGgTfXHQKGif
aKBLZYZx0WiiaKNLZYZx0milaAZdcdOFcdRScdVK/v///4Zx1miqTkr+////hnHXaA1LAXVoIn1x
2ChorUsCaK5LAWi4SwFoo0sBaLlLAWi6SwFooEsBaK9LAXVoKn1x2ShosUsCaLJLAmizSwFotEsB
aLVLAmi2SwJot0sBaLtLAmi8SwJovUsCaL5LAmi/SwJowEsCaMFLAXV1YmgQKYFx2n1x2yhoE31x
3Chon2igS2WGcd1oomijS2WGcd5opWgGXXHfhXHgUnHhSv7///+GceJoqk5K/v///4Zx42gNSwF1
aCJ9ceQoaLJLAmiuSwFor0sBdWgqfXHlKGixSwJorUsCaLNLAWi0SwFotUsCaLZLAmi3SwFouEsB
aKNLAWi5SwFouksBaKBLAWi7SwJovEsCaL1LAmi+SwJov0sCaMBLAmjBSwF1dWJoECmBceZ9ceco
aBN9cegoaJ9ooEtlhnHpaKJoo0tlhnHqaKVoBl1x64Vx7FJx7Ur+////hnHuaKpOSv7///+Gce9o
DUsBdWgifXHwKGiySwJorksBaLhLAWijSwFouUsBaLpLAWigSwFor0sBdWgqfXHxKGixSwJorUsC
aLNLAWi0SwFotUsCaLZLAmi3SwFou0sCaLxLAmi9SwJovksCaL9LAmjASwJowUsBdXViaBApgXHy
fXHzKGgTfXH0KGifaKBLZYZx9WiiaKNLZYZx9milaAZdcfeFcfhScflK/v///4Zx+miqTkr+////
hnH7aA1LAXVoIn1x/ChosksCaK1LAmi4SwFoo0sBaLlLAWi6SwFooEsBaK9LAXVoKn1x/ShosUsC
aLNLAWiuSwFotEsBaLVLAmi2SwJot0sBaLtLAmi8SwJovUsCaL5LAmi/SwJowEsCaMFLAXV1YmgQ
KYFx/n1x/yhoE31yAAEAAChon2igS2WGcgEBAABoomijS2WGcgIBAABopWgGXXIDAQAAhXIEAQAA
UnIFAQAASv7///+GcgYBAABoqk5K/v///4ZyBwEAAGgNSwF1aCJ9cggBAAAoaK1LAmi4SwFoo0sB
aLlLAWi6SwFooEsBaK9LAXVoKn1yCQEAAChosUsCaLJLAmizSwForksBaLRLAWi1SwJotksCaLdL
AWi7SwJovEsCaL1LAmi+SwJov0sCaMBLAmjBSwF1dWJoECmBcgoBAAB9cgsBAAAoaBN9cgwBAAAo
aJ9ooEtlhnINAQAAaKJoo0tlhnIOAQAAaKVoBl1yDwEAAIVyEAEAAFJyEQEAAEr+////hnISAQAA
aKpOSv7///+GchMBAABoDUsBdWgifXIUAQAAKGitSwJouEsBaKNLAWi6SwFooEsBaK9LAXVoKn1y
FQEAAChosUsCaLJLAmizSwForksBaLRLAWi1SwJotksCaLdLAWi5SwFou0sCaLxLAmi9SwJovksC
aL9LAmjASwJowUsBdXViaBApgXIWAQAAfXIXAQAAKGgTfXIYAQAAKGifaKBLZYZyGQEAAGiiaKNL
ZYZyGgEAAGilaAZdchsBAACFchwBAABSch0BAABK/v///4ZyHgEAAGiqTkr+////hnIfAQAAaA1L
AXVoIn1yIAEAAChosksCaK1LAmi4SwFoo0sBaLpLAWigSwFor0sBdWgqfXIhAQAAKGixSwJos0sB
aK5LAWi0SwFotUsCaLZLAmi3SwFouUsBaLtLAmi8SwJovUsCaL5LAmi/SwJowEsCaMFLAXV1YmgQ
KYFyIgEAAH1yIwEAAChoE31yJAEAAChon2igS2WGciUBAABoomijS2WGciYBAABopWgGXXInAQAA
hXIoAQAAUnIpAQAASv7///+GcioBAABoqk5K/v///4ZyKwEAAGgNSwF1aCJ9ciwBAAAoaLJLAmit
SwJor0sBdWgqfXItAQAAKGixSwJos0sBaK5LAWi0SwFotUsCaLZLAmi3SwFouEsBaKNLAWi5SwFo
uksBaKBLAWi7SwJovEsCaL1LAmi+SwJov0sCaMBLAmjBSwF1dWJoECmBci4BAAB9ci8BAAAoaBN9
cjABAAAoaJ9ooEtlhnIxAQAAaKJoo0tlhnIyAQAAaKVoBl1yMwEAAIVyNAEAAFJyNQEAAEr+////
hnI2AQAAaKpOSv7///+GcjcBAABoDUsBdWgifXI4AQAAKGi4SwFoo0sBaLlLAWi6SwFooEsBaK9L
AXVoKn1yOQEAAChosUsCaLJLAmitSwJos0sBaK5LAWi0SwFotUsCaLZLAmi3SwFou0sCaLxLAmi9
SwJovksCaL9LAmjASwJowUsBdXViaBApgXI6AQAAfXI7AQAAKGgTfXI8AQAAKGifaKBLZYZyPQEA
AGiiaKNLZYZyPgEAAGilaAZdcj8BAACFckABAABSckEBAABK/v///4ZyQgEAAGiqTkr+////hnJD
AQAAaA1LAXVoIn1yRAEAAChosksCaK1LAmi4SwFoo0sBaLlLAWi6SwFooEsBaK9LAXVoKn1yRQEA
AChosUsCaLNLAWiuSwFotEsBaLVLAmi2SwJot0sBaLtLAmi8SwJovUsCaL5LAmi/SwJowEsCaMFL
AXV1YmgQKYFyRgEAAH1yRwEAAChoE31ySAEAAChon2igS2WGckkBAABoomijS2WGckoBAABopWgG
XXJLAQAAhXJMAQAAUnJNAQAASv7///+Gck4BAABoqk5K/v///4ZyTwEAAGgNSwF1aCJ9clABAAAo
aLJLAmitSwJor0sBdWgqfXJRAQAAKGixSwJos0sBaK5LAWi0SwFotUsCaLZLAmi3SwFouEsBaKNL
AWi5SwFouksBaKBLAWi7SwJovEsCaL1LAmi+SwJov0sCaMBLAmjBSwF1dWJoECmBclIBAAB9clMB
AAAoaBN9clQBAAAoaJ9ooEtlhnJVAQAAaKJoo0tlhnJWAQAAaKVoBl1yVwEAAIVyWAEAAFJyWQEA
AEr+////hnJaAQAAaKpOSv7///+GclsBAABoDUsBdWgifXJcAQAAKGitSwJor0sBdWgqfXJdAQAA
KGixSwJosksCaLNLAWiuSwFotEsBaLVLAmi2SwJot0sBaLhLAWijSwFouUsBaLpLAWigSwFou0sC
aLxLAmi9SwJovksCaL9LAmjASwJowUsBdXViaBApgXJeAQAAfXJfAQAAKGgTfXJgAQAAKGifaKBL
ZYZyYQEAAGiiaKNLZYZyYgEAAGilaAZdcmMBAACFcmQBAABScmUBAABK/v///4ZyZgEAAGiqTkr+
////hnJnAQAAaA1LAXVoIn1yaAEAAChouEsBaKNLAWi5SwFouksBaKBLAWivSwF1aCp9cmkBAAAo
aLFLAmiySwJorUsCaLNLAWiuSwFotEsBaLVLAmi2SwJot0sBaLtLAmi8SwJovUsCaL5LAmi/SwJo
wEsCaMFLAXV1YmgQKYFyagEAAH1yawEAAChoE31ybAEAAChon2igS2WGcm0BAABoomijS2WGcm4B
AABopWgGXXJvAQAAhXJwAQAAUnJxAQAASv7///+GcnIBAABoqk5K/v///4ZycwEAAGgNSwF1aCJ9
cnQBAAAoaK1LAmi4SwFoo0sBaLlLAWi6SwFooEsBaK9LAXVoKn1ydQEAAChosUsCaLJLAmizSwFo
rksBaLRLAWi1SwJotksCaLdLAWi7SwJovEsCaL1LAmi+SwJov0sCaMBLAmjBSwF1dWJoECmBcnYB
AAB9cncBAAAoaBN9cngBAAAoaJ9oo0tlhnJ5AQAAaKJooEtlhnJ6AQAAaKVoBl1yewEAAIVyfAEA
AFJyfQEAAEr+////hnJ+AQAAaKpOSv7///+Gcn8BAABoDUsBdWgifXKAAQAAKGi4SwFoo0sBaLlL
AWi6SwFooEsBaK9LAXVoKn1ygQEAAChosUsCaLJLAmitSwJos0sBaK5LAWi0SwFotUsCaLZLAmi3
SwFou0sCaLxLAmi9SwJovksCaL9LAmjASwJowUsBdXViaBApgXKCAQAAfXKDAQAAKGgTfXKEAQAA
KGifaKNLZYZyhQEAAGiiaKBLZYZyhgEAAGilaAZdcocBAACFcogBAABScokBAABK/v///4ZyigEA
AGiqTkr+////hnKLAQAAaA1LAXVoIn1yjAEAAChorUsCaLhLAWijSwFouUsBaLpLAWigSwFor0sB
dWgqfXKNAQAAKGixSwJosksCaLNLAWiuSwFotEsBaLVLAmi2SwJot0sBaLtLAmi8SwJovUsCaL5L
Ami/SwJowEsCaMFLAXV1YmgQKYFyjgEAAH1yjwEAAChoE31ykAEAAChon2ijS2WGcpEBAABoomig
S2WGcpIBAABopWgGXXKTAQAAhXKUAQAAUnKVAQAASv7///+GcpYBAABoqk5K/v///4ZylwEAAGgN
SwF1aCJ9cpgBAAAoaK1LAmivSwF1aCp9cpkBAAAoaLFLAmiySwJos0sBaK5LAWi0SwFotUsCaLZL
Ami3SwFouEsBaKNLAWi5SwFouksBaKBLAWi7SwJovEsCaL1LAmi+SwJov0sCaMBLAmjBSwF1dWJo
ECmBcpoBAAB9cpsBAAAoaBN9cpwBAAAoaJ9oo0tlhnKdAQAAaKJooEtlhnKeAQAAaKVoBl1ynwEA
AIVyoAEAAFJyoQEAAEr+////hnKiAQAAaKpOSv7///+GcqMBAABoDUsBdWgifXKkAQAAKGi0SwFo
r0sBdWgqfXKlAQAAKGixSwJosksCaK1LAmizSwForksBaLVLAmi2SwJot0sBaLhLAWijSwFouUsB
aLpLAWigSwFou0sCaLxLAmi9SwJovksCaL9LAmjASwJowUsBdXViaBApgXKmAQAAfXKnAQAAKGgT
fXKoAQAAKGifaKNLZYZyqQEAAGiiaKBLZYZyqgEAAGilaAZdcqsBAACFcqwBAABScq0BAABK/v//
/4ZyrgEAAGiqTkr+////hnKvAQAAaA1LAXVoIn1ysAEAAChotEsBaK9LAWigSwF1aCp9crEBAAAo
aLFLAmiySwJorUsCaLNLAWiuSwFotUsCaLZLAmi3SwFouEsBaKNLAWi5SwFouksBaLtLAmi8SwJo
vUsCaL5LAmi/SwJowEsCaMFLAXV1YmgQKYFysgEAAH1yswEAAChoE31ytAEAAChon2ijS2WGcrUB
AABoomigS2WGcrYBAABopWgGXXK3AQAAhXK4AQAAUnK5AQAASv7///+GcroBAABoqk5K/v///4Zy
uwEAAGgNSwF1aCJ9crwBAAAoaK1LAmi4SwFoo0sBaLlLAWi6SwFooEsBaK9LAXVoKn1yvQEAACho
sUsCaLJLAmizSwForksBaLRLAWi1SwJotksCaLdLAWi7SwJovEsCaL1LAmi+SwJov0sCaMBLAmjB
SwF1dWJoECmBcr4BAAB9cr8BAAAoaBN9csABAAAoWAsAAABjb2xfZmVhdHVyZXLBAQAAWAUAAABE
ZXB0aHLCAQAAS2WGcsMBAABYCwAAAHJvd19mZWF0dXJlcsQBAABYBwAAAFJlcFVuaXRyxQEAAEtl
hnLGAQAAWAkAAABzZWxlY3Rpb25yxwEAAGgGXXLIAQAAhXLJAQAAUnLKAQAASv7///+GcssBAABY
CwAAAHZhbF9mZWF0dXJlcswBAABOSv7///+Gcs0BAABoDUsBdWgifXLOAQAAKFgKAAAARGF5c0lu
WWVhcnLPAQAASwJYBQAAAFNoYXBlctABAABLAWrCAQAASwFYCAAAAFN5bW1ldHJ5ctEBAABLAVgL
AAAAQ29yb2xsYVNlZ21y0gEAAEsBasUBAABLAVgHAAAAVmlzaXRvcnLTAQAASwF1aCp9ctQBAAAo
WAkAAABGZWF0dXJlIDFy1QEAAEsCWAQAAABZZWFyctYBAABLAlgEAAAARGF0ZXLXAQAASwFYBAAA
AFNpdGVy2AEAAEsBWAwAAABQbGFudHNwZWNpZXNy2QEAAEsBWAMAAABJVFNy2gEAAEsCWAkAAABC
b2R5Lm1hc3Ny2wEAAEsCWAkAAABTb2NpYWxpdHly3AEAAEsBWAoAAABTaGFwZVNjb3Jlct0BAABL
AlgKAAAARGVwdGhTY29yZXLeAQAASwJYCQAAAFN5bW1TY29yZXLfAQAASwJYDAAAAENvcm9sbGFT
Y29yZXLgAQAASwJYCAAAAFJlcFNjb3JlcuEBAABLAlgPAAAAQ29tcGxleGl0eVNjb3JlcuIBAABL
AlgIAAAASG9uZXliZWVy4wEAAEsBdXViaBApgXLkAQAAfXLlAQAAKGgTfXLmAQAAKFgLAAAAY29s
X2ZlYXR1cmVy5wEAAE5K/v///4Zy6AEAAFgLAAAAcm93X2ZlYXR1cmVy6QEAAFgHAAAAVmlzaXRv
cnLqAQAAS2WGcusBAABYCQAAAHNlbGVjdGlvbnLsAQAAaAZdcu0BAACFcu4BAABScu8BAABK/v//
/4Zy8AEAAFgLAAAAdmFsX2ZlYXR1cmVy8QEAAFgDAAAASVRTcvIBAABLZoZy8wEAAGgNSwF1aCJ9
cvQBAAAoWAoAAABEYXlzSW5ZZWFycvUBAABLAlgFAAAAU2hhcGVy9gEAAEsBWAUAAABEZXB0aHL3
AQAASwFYCAAAAFN5bW1ldHJ5cvgBAABLAVgLAAAAQ29yb2xsYVNlZ21y+QEAAEsBWAcAAABSZXBV
bml0cvoBAABLAWrqAQAASwF1aCp9cvsBAAAoWAkAAABGZWF0dXJlIDFy/AEAAEsCWAQAAABZZWFy
cv0BAABLAlgEAAAARGF0ZXL+AQAASwFYBAAAAFNpdGVy/wEAAEsBWAwAAABQbGFudHNwZWNpZXNy
AAIAAEsBavIBAABLAlgJAAAAQm9keS5tYXNzcgECAABLAlgJAAAAU29jaWFsaXR5cgICAABLAVgK
AAAAU2hhcGVTY29yZXIDAgAASwJYCgAAAERlcHRoU2NvcmVyBAIAAEsCWAkAAABTeW1tU2NvcmVy
BQIAAEsCWAwAAABDb3JvbGxhU2NvcmVyBgIAAEsCWAgAAABSZXBTY29yZXIHAgAASwJYDwAAAENv
bXBsZXhpdHlTY29yZXIIAgAASwJYCAAAAEhvbmV5YmVlcgkCAABLAXV1YmV1Lg==
</properties>
		<properties format="pickle" node_id="20">gAN9cQAoWBIAAABjb250cm9sQXJlYVZpc2libGVxAYhYFAAAAGRpc3BsYXlfY29udmV4X2N1cnZl
cQKJWBMAAABkaXNwbGF5X2NvbnZleF9odWxscQOJWBUAAABkaXNwbGF5X2RlZl90aHJlc2hvbGRx
BIlYEQAAAGRpc3BsYXlfcGVyZl9saW5lcQWJWAcAAABmbl9jb3N0cQZN9AFYBwAAAGZwX2Nvc3Rx
B030AVgNAAAAcm9jX2F2ZXJhZ2luZ3EISwBYEwAAAHNhdmVkV2lkZ2V0R2VvbWV0cnlxCUNCAdnQ
ywADAAAAAAEKAAAATQAABEsAAAJsAAABCwAAAGwAAARKAAACawAAAAAAAAAABVYAAAELAAAAbAAA
BEoAAAJrcQpYDAAAAHRhcmdldF9wcmlvcnELY251bXB5LmNvcmUubXVsdGlhcnJheQpzY2FsYXIK
cQxjbnVtcHkKZHR5cGUKcQ1YAgAAAGY4cQ5LAEsBh3EPUnEQKEsDWAEAAAA8cRFOTk5K/////0r/
////SwB0cRJiQwgAAAAAAAAoQHEThnEUUnEVWAsAAABfX3ZlcnNpb25fX3EWSwFYEAAAAGNvbnRl
eHRfc2V0dGluZ3NxF11xGChjb3Jhbmdld2lkZ2V0LnNldHRpbmdzCkNvbnRleHQKcRkpgXEafXEb
KFgGAAAAdmFsdWVzcRx9cR0oWBQAAABzZWxlY3RlZF9jbGFzc2lmaWVyc3EeXXEfSwBhWAwAAAB0
YXJnZXRfaW5kZXhxIEsCaBZLAXVYBwAAAGNsYXNzZXNxIWNPcmFuZ2UuZGF0YS52YXJpYWJsZQpU
dXBsZUxpc3QKcSIoWAsAAABBbmRyZW5hIHNwLnEjWA4AAABBbnRob3Bob3JhIHNwLnEkWA4AAABB
cGlzIG1lbGxpZmVyYXElWA4AAABDaGVsb3N0b21hIHNwLnEmWAwAAABIYWxpY3R1cyBzcC5xJ1gL
AAAASHlsYWV1cyBzcC5xKHRxKYVxKoFxK1gQAAAAY2xhc3NpZmllcl9uYW1lc3EsXXEtWA0AAABS
YW5kb20gRm9yZXN0cS5hdWJoGSmBcS99cTAoaBx9cTEoaB5dcTIoSwBLAWVoIEsAaBZLAXVoIWgi
KFgLAAAAQW5kcmVuYSBzcC5xM1gOAAAAQW50aG9waG9yYSBzcC5xNFgOAAAAQXBpcyBtZWxsaWZl
cmFxNVgOAAAAQ2hlbG9zdG9tYSBzcC5xNlgMAAAASGFsaWN0dXMgc3AucTdYCwAAAEh5bGFldXMg
c3AucTh0cTmFcTqBcTtoLF1xPChYDQAAAFJhbmRvbSBGb3Jlc3RxPVgEAAAAVHJlZXE+ZXViZXUu
</properties>
		<properties format="literal" node_id="21">{'auto_apply': True, 'controlAreaVisible': True, 'index_output': 0, 'learner_name': '', 'max_depth': 3, 'max_features': 2, 'min_samples_split': 4, 'n_estimators': 10, 'savedWidgetGeometry': b'\x01\xd9\xd0\xcb\x00\x03\x00\x00\x00\x00\x00\x8a\x00\x00\x00Y\x00\x00\x01\xf1\x00\x00\x01\xb7\x00\x00\x00\x8b\x00\x00\x00x\x00\x00\x01\xf0\x00\x00\x01\xb6\x00\x00\x00\x00\x00\x00\x00\x00\x05V\x00\x00\x00\x8b\x00\x00\x00x\x00\x00\x01\xf0\x00\x00\x01\xb6', 'use_max_depth': False, 'use_max_features': True, 'use_min_samples_split': True, 'use_random_state': False, '__version__': 1}</properties>
		<properties format="literal" node_id="22">{'C_index': 0, 'auto_apply': True, 'controlAreaVisible': True, 'learner_name': '', 'penalty_type': 0, 'savedWidgetGeometry': b'\x01\xd9\xd0\xcb\x00\x03\x00\x00\x00\x00\x02A\x00\x00\x00\xd3\x00\x00\x03\x15\x00\x00\x01\xe6\x00\x00\x02B\x00\x00\x00\xf2\x00\x00\x03\x14\x00\x00\x01\xe5\x00\x00\x00\x00\x00\x00\x00\x00\x05V\x00\x00\x02B\x00\x00\x00\xf2\x00\x00\x03\x14\x00\x00\x01\xe5', '__version__': 1}</properties>
	</node_properties>
	<session_state>
		<window_groups />
	</session_state>
</scheme>
