# Supplementary material for: Floral Complexity Traits as Predictors of Plant-Bee Interactions in a Mediterranean Pollination Web
Source: Plants (Basel). 2020 Oct 24;9(11):1432. doi: 10.3390/plants9111432 (PMC7694153; doi:10.3390/plants9111432)
Supplement: Supplementary file 1 [file plants-09-01432-s001.zip › Supplementary for paper/Table S1 Flower abundances.xlsx]

## Sheet: Sheet1
Estimates of flower abundance, per plant species and sampling session. Two sessions (2015A and 2015B) were conducted in 2015, one in 2016.
Estimates are based on flower counts in 1×1 m quadrants placed along parts of the sampling transects. See Methods section for further details.
Plant species that are marked as NA in the table flowered along the transects, but not within the quadrants used for flower counts, hence their abundance is unknown.
Species	Family	No. flowers in sampling session
		2015A	2015B	2016
Allium neapolitanum	Amaryllidaceae	90	0	0
Allium trifoliatum	Amaryllidaceae	134	0	42
Anagallis arvensis	Primulaceae	799	31	436
Anthemis bornmuelleri	Compositae (Asteraceae)	255	0	0
Anthriscus lamprocarpus	Umbelliferae (Apiaceae)	0	0	360
Artedia squamata	Umbelliferae (Apiaceae)	603	1	260
Asphodelus ramosus	Liliaceae	NA	NA	NA
Calicotome villosa	Papilionaceae	574	0	3797
Campanula rapunculus	Campanulaceae	NA	NA	NA
Carduus argentatus	Compositae (Asteraceae)	29	5	2
Chrysanthemum coronarium	Compositae (Asteraceae)	267	0	156
Cistus creticus	Cistaceae	806	237	17
Cistus salviifolius	Cistaceae	237	84	1728
Conium maculatum	Umbelliferae (Apiaceae)	9	1	315
Convolvulus althaeoides	Convolvulaceae	2650	0	24
Convolvulus coelesyriacus	Convolvulaceae	5	2	75
Coriandrum sativum	Umbelliferae (Apiaceae)	NA	NA	NA
Crepis aspera	Compositae (Asteraceae)	8	0	0
Crepis palaestina	Compositae (Asteraceae)	248	303	18
Cyclamen persicum	Primulaceae	285	1765	196
Daucus bicolor	Umbelliferae (Apiaceae)	0	10	0
Daucus carota	Umbelliferae (Apiaceae)	67	0	0
Euphorbia hierosolymitana	Euphorbiaceae	896	5	421
Geropogon hybridus	Compositae (Asteraceae)	9	0	5
Helianthemum aegyptiacum	Cistaceae	3	0	3
Heptaptera anisoptera	Umbelliferae (Apiaceae)	0	795	0
Hirschfeldia incana	Cruciferae (Brassicaceae)	1439	47	620
Leontodon tuberosus	Compositae (Asteraceae)	145	13	0
Linum pubescens	Linaceae	403	0	137
Medicago polymorpha	Papilionaceae	748	0	17
Notobasis syriaca	Compositae (Asteraceae)	4	2	1
Ornithogalum narbonense	Liliaceae	35	0	8
Oxalis pes-caprae	Oxalidaceae	54	0	0
Pallenis spinosa	Compositae (Asteraceae)	29	0	48
Picris galilaea	Compositae (Asteraceae)	28	357	72
Prasium majus	Labiatae (Lamiaceae)	438	12	538
Rapistrum rugosum	Cruciferae (Brassicaceae)	893	0	477
Rhagadiolus stellatus	Compositae (Asteraceae)	4	0	1
Ridolfia segetum	Umbelliferae (Apiaceae)	0	17	0
Salvia fruticosa	Labiatae (Lamiaceae)	546	2	10
Salvia hierosolymitana	Labiatae (Lamiaceae)	0	0	16
Satureja thymbra	Labiatae (Lamiaceae)	69	10	427
Scandix iberica	Umbelliferae (Apiaceae)	7745	0	2238
Senecio vernalis	Compositae (Asteraceae)	53	0	111
Silybum marianum	Compositae (Asteraceae)	108	0	14
Sinapis alba	Cruciferae (Brassicaceae)	2421	160	891
Sonchus oleraceus	Compositae (Asteraceae)	4	0	1
Stachys distans	Labiatae (Lamiaceae)	0	8	0
Stachys neurocalycina	Labiatae (Lamiaceae)	192	0	43
Synelcosciadium carmeli	Umbelliferae (Apiaceae)	3359	14	0
Teucrium divaricatum	Labiatae (Lamiaceae)	3326	9621	0
Trifolium clypeatum	Papilionaceae	787	0	319
Trifolium purpureum	Papilionaceae	106	0	55
Urospermum picroides	Compositae (Asteraceae)	87	0	14
