# Supplementary material for: Floral Complexity Traits as Predictors of Plant-Bee Interactions in a Mediterranean Pollination Web
Source: Plants (Basel). 2020 Oct 24;9(11):1432. doi: 10.3390/plants9111432 (PMC7694153; doi:10.3390/plants9111432)
Supplement: Supplementary file 1 [file plants-09-01432-s001.zip › Supplementary for paper/Table S3 Raw data.csv]

Year	DaysInYear	Date	Site	Plantspecies	Visitor	Shape	Depth	Symmetry	CorollaSegm	RepUnit
2015	57	2/26/2015	ShC1 control	Euphorbia hierosolymitana	Andrena sp.	Disk	Low	Radial	Yes	Flower
2015	57	2/26/2015	ShC1 control	Euphorbia hierosolymitana	Andrena sp.	Disk	Low	Radial	Yes	Flower
2015	57	2/26/2015	ShC1 control	Euphorbia hierosolymitana	Andrena sp.	Disk	Low	Radial	Yes	Flower
2015	57	2/26/2015	ShC1 control	Euphorbia hierosolymitana	Andrena sp.	Disk	Low	Radial	Yes	Flower
2015	57	2/26/2015	ShC1 control	Euphorbia hierosolymitana	Andrena sp.	Disk	Low	Radial	Yes	Flower
2015	57	2/26/2015	ShC1 control	Euphorbia hierosolymitana	Andrena sp.	Disk	Low	Radial	Yes	Flower
2015	57	2/26/2015	ShC1 control	Euphorbia hierosolymitana	Andrena sp.	Disk	Low	Radial	Yes	Flower
2015	57	2/26/2015	ShC1 control	Euphorbia hierosolymitana	Halictus sp.	Disk	Low	Radial	Yes	Flower
2015	57	2/26/2015	ShC1 control	Euphorbia hierosolymitana	Halictus sp.	Disk	Low	Radial	Yes	Flower
2015	57	2/26/2015	ShC1	Cistus salviifolius	Hylaeus sp.	Disk	Low	Radial	Yes	Flower
2015	57	2/26/2015	CuC3	Senecio vernalis	Andrena sp.	Head	Medium	Radial	Yes	Head
2015	57	2/26/2015	CuC3 control	Prasium majus	Apis mellifera	Gullet	Medium	Bilateral	No	Flower
2015	57	2/26/2015	CuC3 control	Prasium majus	Apis mellifera	Gullet	Medium	Bilateral	No	Flower
2015	57	2/26/2015	CuC3 control	Prasium majus	Apis mellifera	Gullet	Medium	Bilateral	No	Flower
2015	57	2/26/2015	CuC3 control	Prasium majus	Apis mellifera	Gullet	Medium	Bilateral	No	Flower
2015	57	2/26/2015	CuC3 control	Prasium majus	Apis mellifera	Gullet	Medium	Bilateral	No	Flower
2015	57	2/26/2015	CuC3 control	Prasium majus	Apis mellifera	Gullet	Medium	Bilateral	No	Flower
2015	57	2/26/2015	CuC3 control	Prasium majus	Apis mellifera	Gullet	Medium	Bilateral	No	Flower
2015	57	2/26/2015	CuC3 control	Prasium majus	Apis mellifera	Gullet	Medium	Bilateral	No	Flower
2015	57	2/26/2015	CuC3 control	Prasium majus	Apis mellifera	Gullet	Medium	Bilateral	No	Flower
2015	57	2/26/2015	CuC3 control	Prasium majus	Apis mellifera	Gullet	Medium	Bilateral	No	Flower
2015	57	2/26/2015	CuC3 control	Prasium majus	Apis mellifera	Gullet	Medium	Bilateral	No	Flower
2015	57	2/26/2015	CuC3 control	Prasium majus	Apis mellifera	Gullet	Medium	Bilateral	No	Flower
2015	57	2/26/2015	CuC3 control	Prasium majus	Apis mellifera	Gullet	Medium	Bilateral	No	Flower
2015	57	2/26/2015	CuC3 control	Prasium majus	Apis mellifera	Gullet	Medium	Bilateral	No	Flower
2015	57	2/26/2015	CuC3 control	Prasium majus	Apis mellifera	Gullet	Medium	Bilateral	No	Flower
2015	57	2/26/2015	CuC3 control	Prasium majus	Apis mellifera	Gullet	Medium	Bilateral	No	Flower
2015	57	2/26/2015	CuC3 control	Prasium majus	Apis mellifera	Gullet	Medium	Bilateral	No	Flower
2015	57	2/26/2015	CuC3 control	Prasium majus	Apis mellifera	Gullet	Medium	Bilateral	No	Flower
2015	57	2/26/2015	CuC3 control	Prasium majus	Apis mellifera	Gullet	Medium	Bilateral	No	Flower
2015	57	2/26/2015	CuC3 control	Prasium majus	Apis mellifera	Gullet	Medium	Bilateral	No	Flower
2015	57	2/26/2015	CuC3 control	Prasium majus	Apis mellifera	Gullet	Medium	Bilateral	No	Flower
2015	57	2/26/2015	CuC3 control	Prasium majus	Apis mellifera	Gullet	Medium	Bilateral	No	Flower
2015	57	2/26/2015	CuC3 control	Prasium majus	Apis mellifera	Gullet	Medium	Bilateral	No	Flower
2015	57	2/26/2015	CuC3 control	Prasium majus	Apis mellifera	Gullet	Medium	Bilateral	No	Flower
2015	57	2/26/2015	CuC3 control	Prasium majus	Apis mellifera	Gullet	Medium	Bilateral	No	Flower
2015	57	2/26/2015	CuC3 control	Prasium majus	Apis mellifera	Gullet	Medium	Bilateral	No	Flower
2015	57	2/26/2015	CuC3 control	Prasium majus	Apis mellifera	Gullet	Medium	Bilateral	No	Flower
2015	57	2/26/2015	CuC3 control	Prasium majus	Apis mellifera	Gullet	Medium	Bilateral	No	Flower
2015	57	2/26/2015	CuC3 control	Prasium majus	Apis mellifera	Gullet	Medium	Bilateral	No	Flower
2015	57	2/26/2015	CuC3 control	Prasium majus	Apis mellifera	Gullet	Medium	Bilateral	No	Flower
2015	57	2/26/2015	CuC3 control	Prasium majus	Apis mellifera	Gullet	Medium	Bilateral	No	Flower
2015	57	2/26/2015	CuC3 control	Prasium majus	Apis mellifera	Gullet	Medium	Bilateral	No	Flower
2015	57	2/26/2015	CuC3	Cyclamen persicum	Apis mellifera	Bell	Medium	Radial	Partly	Flower
2015	62	3/3/2015	CuB4 control	Urospermum picroides	Andrena sp.	Head	Medium	Radial	Yes	Head
2015	62	3/3/2015	ShB3 control	Convolvulus althaeoides	Apis mellifera	Funnel	High	Radial	No	Flower
2015	62	3/3/2015	ShB3 control	Convolvulus althaeoides	Apis mellifera	Funnel	High	Radial	No	Flower
2015	62	3/3/2015	ShB3 control	Convolvulus althaeoides	Apis mellifera	Funnel	High	Radial	No	Flower
2015	62	3/3/2015	CuB4 control	Oxalis pes-caprae	Apis mellifera	Bell	Medium	Radial	Partly	Flower
2015	62	3/3/2015	CuB4 control	Oxalis pes-caprae	Apis mellifera	Bell	Medium	Radial	Partly	Flower
2015	62	3/3/2015	CuB4 control	Oxalis pes-caprae	Apis mellifera	Bell	Medium	Radial	Partly	Flower
2015	62	3/3/2015	CuB4 control	Oxalis pes-caprae	Apis mellifera	Bell	Medium	Radial	Partly	Flower
2015	62	3/3/2015	CuB4 control	Oxalis pes-caprae	Apis mellifera	Bell	Medium	Radial	Partly	Flower
2015	62	3/3/2015	CuB4 control	Oxalis pes-caprae	Apis mellifera	Bell	Medium	Radial	Partly	Flower
2015	62	3/3/2015	CuB4 control	Oxalis pes-caprae	Apis mellifera	Bell	Medium	Radial	Partly	Flower
2015	62	3/3/2015	CuB4 control	Oxalis pes-caprae	Apis mellifera	Bell	Medium	Radial	Partly	Flower
2015	62	3/3/2015	CuB4 control	Oxalis pes-caprae	Apis mellifera	Bell	Medium	Radial	Partly	Flower
2015	62	3/3/2015	CuB4 control	Oxalis pes-caprae	Apis mellifera	Bell	Medium	Radial	Partly	Flower
2015	62	3/3/2015	CuB4 control	Oxalis pes-caprae	Apis mellifera	Bell	Medium	Radial	Partly	Flower
2015	62	3/3/2015	CuB4 control	Oxalis pes-caprae	Apis mellifera	Bell	Medium	Radial	Partly	Flower
2015	62	3/3/2015	CuB4 control	Oxalis pes-caprae	Apis mellifera	Bell	Medium	Radial	Partly	Flower
2015	62	3/3/2015	CuB4 control	Oxalis pes-caprae	Apis mellifera	Bell	Medium	Radial	Partly	Flower
2015	62	3/3/2015	CuB4 control	Oxalis pes-caprae	Apis mellifera	Bell	Medium	Radial	Partly	Flower
2015	62	3/3/2015	CuB4 control	Oxalis pes-caprae	Apis mellifera	Bell	Medium	Radial	Partly	Flower
2015	62	3/3/2015	CuB4 control	Oxalis pes-caprae	Apis mellifera	Bell	Medium	Radial	Partly	Flower
2015	62	3/3/2015	CuB4 control	Oxalis pes-caprae	Apis mellifera	Bell	Medium	Radial	Partly	Flower
2015	62	3/3/2015	CuB4 control	Oxalis pes-caprae	Apis mellifera	Bell	Medium	Radial	Partly	Flower
2015	62	3/3/2015	CuB4 control	Oxalis pes-caprae	Apis mellifera	Bell	Medium	Radial	Partly	Flower
2015	62	3/3/2015	CuB4 control	Oxalis pes-caprae	Apis mellifera	Bell	Medium	Radial	Partly	Flower
2015	62	3/3/2015	CuB4	Sinapis alba	Andrena sp.	Disk-tube	Medium	Radial	Yes	Flower
2015	62	3/3/2015	ShB3 control	Sinapis alba	Andrena sp.	Disk-tube	Medium	Radial	Yes	Flower
2015	62	3/3/2015	ShB3 control	Sinapis alba	Apis mellifera	Disk-tube	Medium	Radial	Yes	Flower
2015	62	3/3/2015	ShB3 control	Sinapis alba	Apis mellifera	Disk-tube	Medium	Radial	Yes	Flower
2015	62	3/3/2015	ShB3 control	Sinapis alba	Apis mellifera	Disk-tube	Medium	Radial	Yes	Flower
2015	62	3/3/2015	ShB3 control	Sinapis alba	Apis mellifera	Disk-tube	Medium	Radial	Yes	Flower
2015	62	3/3/2015	ShB3 control	Sinapis alba	Apis mellifera	Disk-tube	Medium	Radial	Yes	Flower
2015	62	3/3/2015	ShB3 control	Sinapis alba	Apis mellifera	Disk-tube	Medium	Radial	Yes	Flower
2015	62	3/3/2015	ShB3 control	Sinapis alba	Apis mellifera	Disk-tube	Medium	Radial	Yes	Flower
2015	62	3/3/2015	ShB3 control	Sinapis alba	Apis mellifera	Disk-tube	Medium	Radial	Yes	Flower
2015	62	3/3/2015	ShB3 control	Sinapis alba	Apis mellifera	Disk-tube	Medium	Radial	Yes	Flower
2015	62	3/3/2015	ShB3 control	Sinapis alba	Apis mellifera	Disk-tube	Medium	Radial	Yes	Flower
2015	62	3/3/2015	CuB4	Chrysanthemum coronarium	Andrena sp.	Head	Low	Radial	No	Head
2015	62	3/3/2015	ShB3 control	Leontodon tuberosa	Andrena sp.	Head	Low	Radial	Yes	Head
2015	62	3/3/2015	ShB3 control	Leontodon tuberosa	Andrena sp.	Head	Low	Radial	Yes	Head
2015	62	3/3/2015	ShB3 control	Leontodon tuberosa	Andrena sp.	Head	Low	Radial	Yes	Head
2015	62	3/3/2015	ShB3 control	Leontodon tuberosa	Andrena sp.	Head	Low	Radial	Yes	Head
2015	62	3/3/2015	ShB3 control	Leontodon tuberosa	Andrena sp.	Head	Low	Radial	Yes	Head
2015	62	3/3/2015	ShB3 control	Leontodon tuberosa	Andrena sp.	Head	Low	Radial	Yes	Head
2015	62	3/3/2015	ShB3 control	Leontodon tuberosa	Andrena sp.	Head	Low	Radial	Yes	Head
2015	62	3/3/2015	ShB3 control	Leontodon tuberosa	Andrena sp.	Head	Low	Radial	Yes	Head
2015	62	3/3/2015	ShB3 control	Leontodon tuberosa	Andrena sp.	Head	Low	Radial	Yes	Head
2015	62	3/3/2015	ShB3 control	Leontodon tuberosa	Andrena sp.	Head	Low	Radial	Yes	Head
2015	62	3/3/2015	ShB3 control	Leontodon tuberosa	Andrena sp.	Head	Low	Radial	Yes	Head
2015	62	3/3/2015	ShB3 control	Leontodon tuberosa	Andrena sp.	Head	Low	Radial	Yes	Head
2015	62	3/3/2015	ShB3 control	Leontodon tuberosa	Andrena sp.	Head	Low	Radial	Yes	Head
2015	62	3/3/2015	ShB3 control	Leontodon tuberosa	Andrena sp.	Head	Low	Radial	Yes	Head
2015	62	3/3/2015	ShB3 control	Leontodon tuberosa	Andrena sp.	Head	Low	Radial	Yes	Head
2015	62	3/3/2015	ShB3 control	Leontodon tuberosa	Andrena sp.	Head	Low	Radial	Yes	Head
2015	62	3/3/2015	ShB3 control	Leontodon tuberosa	Apis mellifera	Head	Low	Radial	Yes	Head
2015	62	3/3/2015	CuB4	Cistus salviifolius	Apis mellifera	Disk	Low	Radial	Yes	Flower
2015	62	3/3/2015	CuB4	Cistus salviifolius	Apis mellifera	Disk	Low	Radial	Yes	Flower
2015	62	3/3/2015	CuB4	Cistus salviifolius	Apis mellifera	Disk	Low	Radial	Yes	Flower
2015	62	3/3/2015	ShB3 control	Cistus salviifolius	Apis mellifera	Disk	Low	Radial	Yes	Flower
2015	62	3/3/2015	ShC4	Scandix iberica	Andrena sp.	Disk	Low	Radial	Yes	Head
2015	62	3/3/2015	ShC4	Scandix iberica	Andrena sp.	Disk	Low	Radial	Yes	Head
2015	62	3/3/2015	ShC4	Scandix iberica	Andrena sp.	Disk	Low	Radial	Yes	Head
2015	62	3/3/2015	ShC4 control	Prasium majus	Anthophora sp.	Gullet	Medium	Bilateral	No	Flower
2015	62	3/3/2015	ShC4 control	Prasium majus	Anthophora sp.	Gullet	Medium	Bilateral	No	Flower
2015	62	3/3/2015	ShC4 control	Prasium majus	Apis mellifera	Gullet	Medium	Bilateral	No	Flower
2015	62	3/3/2015	ShC4 control	Prasium majus	Apis mellifera	Gullet	Medium	Bilateral	No	Flower
2015	62	3/3/2015	ShC4 control	Prasium majus	Apis mellifera	Gullet	Medium	Bilateral	No	Flower
2015	62	3/3/2015	ShC4 control	Prasium majus	Apis mellifera	Gullet	Medium	Bilateral	No	Flower
2015	62	3/3/2015	ShC4 control	Prasium majus	Apis mellifera	Gullet	Medium	Bilateral	No	Flower
2015	62	3/3/2015	ShC4 control	Prasium majus	Apis mellifera	Gullet	Medium	Bilateral	No	Flower
2015	62	3/3/2015	ShC4 control	Prasium majus	Apis mellifera	Gullet	Medium	Bilateral	No	Flower
2015	62	3/3/2015	ShC4 control	Prasium majus	Apis mellifera	Gullet	Medium	Bilateral	No	Flower
2015	62	3/3/2015	ShC4 control	Prasium majus	Apis mellifera	Gullet	Medium	Bilateral	No	Flower
2015	62	3/3/2015	ShC4 control	Prasium majus	Apis mellifera	Gullet	Medium	Bilateral	No	Flower
2015	62	3/3/2015	ShC4 control	Calicotome villosa	Anthophora sp.	Flag	High	Bilateral	Yes	Flower
2015	62	3/3/2015	ShC4 control	Calicotome villosa	Anthophora sp.	Flag	High	Bilateral	Yes	Flower
2015	62	3/3/2015	ShC4 control	Calicotome villosa	Anthophora sp.	Flag	High	Bilateral	Yes	Flower
2015	62	3/3/2015	ShC4 control	Calicotome villosa	Anthophora sp.	Flag	High	Bilateral	Yes	Flower
2015	62	3/3/2015	ShC4 control	Calicotome villosa	Anthophora sp.	Flag	High	Bilateral	Yes	Flower
2015	63	3/4/2015	CuC2 control	Scandix iberica	Andrena sp.	Disk	Low	Radial	Yes	Head
2015	63	3/4/2015	CuC2 control	Scandix iberica	Andrena sp.	Disk	Low	Radial	Yes	Head
2015	63	3/4/2015	CuC2 control	Scandix iberica	Andrena sp.	Disk	Low	Radial	Yes	Head
2015	63	3/4/2015	CuC2 control	Scandix iberica	Andrena sp.	Disk	Low	Radial	Yes	Head
2015	63	3/4/2015	CuC2 control	Scandix iberica	Andrena sp.	Disk	Low	Radial	Yes	Head
2015	63	3/4/2015	CuC2 control	Scandix iberica	Andrena sp.	Disk	Low	Radial	Yes	Head
2015	63	3/4/2015	CuC2 control	Scandix iberica	Andrena sp.	Disk	Low	Radial	Yes	Head
2015	63	3/4/2015	CuC2 control	Scandix iberica	Andrena sp.	Disk	Low	Radial	Yes	Head
2015	63	3/4/2015	CuC2 control	Scandix iberica	Andrena sp.	Disk	Low	Radial	Yes	Head
2015	63	3/4/2015	CuC2 control	Scandix iberica	Andrena sp.	Disk	Low	Radial	Yes	Head
2015	63	3/4/2015	CuC2 control	Scandix iberica	Andrena sp.	Disk	Low	Radial	Yes	Head
2015	63	3/4/2015	CuC2 control	Scandix iberica	Andrena sp.	Disk	Low	Radial	Yes	Head
2015	63	3/4/2015	CuC2 control	Scandix iberica	Andrena sp.	Disk	Low	Radial	Yes	Head
2015	63	3/4/2015	CuC2 control	Scandix iberica	Andrena sp.	Disk	Low	Radial	Yes	Head
2015	63	3/4/2015	CuC2 control	Scandix iberica	Andrena sp.	Disk	Low	Radial	Yes	Head
2015	63	3/4/2015	CuC2 control	Scandix iberica	Andrena sp.	Disk	Low	Radial	Yes	Head
2015	63	3/4/2015	CuC2 control	Scandix iberica	Andrena sp.	Disk	Low	Radial	Yes	Head
2015	63	3/4/2015	CuC2 control	Scandix iberica	Andrena sp.	Disk	Low	Radial	Yes	Head
2015	63	3/4/2015	CuC2 control	Scandix iberica	Andrena sp.	Disk	Low	Radial	Yes	Head
2015	63	3/4/2015	CuC2 control	Scandix iberica	Andrena sp.	Disk	Low	Radial	Yes	Head
2015	63	3/4/2015	CuC2 control	Scandix iberica	Andrena sp.	Disk	Low	Radial	Yes	Head
2015	63	3/4/2015	CuC2 control	Scandix iberica	Andrena sp.	Disk	Low	Radial	Yes	Head
2015	63	3/4/2015	CuC2 control	Scandix iberica	Andrena sp.	Disk	Low	Radial	Yes	Head
2015	63	3/4/2015	CuC2 control	Scandix iberica	Andrena sp.	Disk	Low	Radial	Yes	Head
2015	63	3/4/2015	CuC2 control	Scandix iberica	Andrena sp.	Disk	Low	Radial	Yes	Head
2015	63	3/4/2015	CuC2 control	Scandix iberica	Andrena sp.	Disk	Low	Radial	Yes	Head
2015	63	3/4/2015	CuC2 control	Scandix iberica	Andrena sp.	Disk	Low	Radial	Yes	Head
2015	63	3/4/2015	CuC2 control	Scandix iberica	Andrena sp.	Disk	Low	Radial	Yes	Head
2015	63	3/4/2015	CuC2	Senecio vernalis	Andrena sp.	Head	Medium	Radial	Yes	Head
2015	63	3/4/2015	CuC2 control	Prasium majus	Anthophora sp.	Gullet	Medium	Bilateral	No	Flower
2015	63	3/4/2015	CuC2 control	Prasium majus	Anthophora sp.	Gullet	Medium	Bilateral	No	Flower
2015	63	3/4/2015	CuC2 control	Prasium majus	Anthophora sp.	Gullet	Medium	Bilateral	No	Flower
2015	63	3/4/2015	CuC2 control	Prasium majus	Anthophora sp.	Gullet	Medium	Bilateral	No	Flower
2015	63	3/4/2015	CuC2 control	Prasium majus	Anthophora sp.	Gullet	Medium	Bilateral	No	Flower
2015	63	3/4/2015	CuC2 control	Prasium majus	Anthophora sp.	Gullet	Medium	Bilateral	No	Flower
2015	63	3/4/2015	CuC2 control	Prasium majus	Anthophora sp.	Gullet	Medium	Bilateral	No	Flower
2015	63	3/4/2015	CuC2 control	Prasium majus	Anthophora sp.	Gullet	Medium	Bilateral	No	Flower
2015	63	3/4/2015	CuC2 control	Prasium majus	Anthophora sp.	Gullet	Medium	Bilateral	No	Flower
2015	63	3/4/2015	CuC2 control	Prasium majus	Anthophora sp.	Gullet	Medium	Bilateral	No	Flower
2015	63	3/4/2015	CuC2 control	Prasium majus	Anthophora sp.	Gullet	Medium	Bilateral	No	Flower
2015	63	3/4/2015	CuC2 control	Prasium majus	Anthophora sp.	Gullet	Medium	Bilateral	No	Flower
2015	63	3/4/2015	CuC2 control	Prasium majus	Anthophora sp.	Gullet	Medium	Bilateral	No	Flower
2015	63	3/4/2015	CuC2 control	Prasium majus	Anthophora sp.	Gullet	Medium	Bilateral	No	Flower
2015	63	3/4/2015	CuC2 control	Prasium majus	Anthophora sp.	Gullet	Medium	Bilateral	No	Flower
2015	63	3/4/2015	CuC2 control	Prasium majus	Anthophora sp.	Gullet	Medium	Bilateral	No	Flower
2015	63	3/4/2015	CuC2 control	Prasium majus	Anthophora sp.	Gullet	Medium	Bilateral	No	Flower
2015	63	3/4/2015	CuC2 control	Prasium majus	Anthophora sp.	Gullet	Medium	Bilateral	No	Flower
2015	63	3/4/2015	CuC2 control	Prasium majus	Anthophora sp.	Gullet	Medium	Bilateral	No	Flower
2015	63	3/4/2015	CuC2	Prasium majus	Apis mellifera	Gullet	Medium	Bilateral	No	Flower
2015	63	3/4/2015	CuC2	Prasium majus	Apis mellifera	Gullet	Medium	Bilateral	No	Flower
2015	63	3/4/2015	CuC2	Prasium majus	Apis mellifera	Gullet	Medium	Bilateral	No	Flower
2015	63	3/4/2015	CuC2	Prasium majus	Apis mellifera	Gullet	Medium	Bilateral	No	Flower
2015	63	3/4/2015	CuC2 control	Trifolium clypeatum	Anthophora sp.	Flag	Medium	Bilateral	Yes	Flower
2015	63	3/4/2015	CuC2	Trifolium clypeatum	Apis mellifera	Flag	Medium	Bilateral	Yes	Flower
2015	63	3/4/2015	CuC2	Trifolium clypeatum	Apis mellifera	Flag	Medium	Bilateral	Yes	Flower
2015	63	3/4/2015	CuC2	Trifolium clypeatum	Apis mellifera	Flag	Medium	Bilateral	Yes	Flower
2015	63	3/4/2015	CuC2	Trifolium clypeatum	Apis mellifera	Flag	Medium	Bilateral	Yes	Flower
2015	63	3/4/2015	CuC2	Trifolium clypeatum	Apis mellifera	Flag	Medium	Bilateral	Yes	Flower
2015	63	3/4/2015	CuC2	Trifolium clypeatum	Apis mellifera	Flag	Medium	Bilateral	Yes	Flower
2015	63	3/4/2015	CuC2	Trifolium clypeatum	Apis mellifera	Flag	Medium	Bilateral	Yes	Flower
2015	63	3/4/2015	CuC2	Trifolium clypeatum	Apis mellifera	Flag	Medium	Bilateral	Yes	Flower
2015	63	3/4/2015	CuC2	Trifolium clypeatum	Apis mellifera	Flag	Medium	Bilateral	Yes	Flower
2015	63	3/4/2015	CuC2	Trifolium clypeatum	Apis mellifera	Flag	Medium	Bilateral	Yes	Flower
2015	63	3/4/2015	CuC2	Trifolium clypeatum	Apis mellifera	Flag	Medium	Bilateral	Yes	Flower
2015	63	3/4/2015	CuC2	Trifolium clypeatum	Apis mellifera	Flag	Medium	Bilateral	Yes	Flower
2015	63	3/4/2015	CuC2	Trifolium clypeatum	Apis mellifera	Flag	Medium	Bilateral	Yes	Flower
2015	63	3/4/2015	CuC2	Trifolium clypeatum	Apis mellifera	Flag	Medium	Bilateral	Yes	Flower
2015	63	3/4/2015	CuC2 control	Trifolium clypeatum	Apis mellifera	Flag	Medium	Bilateral	Yes	Flower
2015	63	3/4/2015	CuC2 control	Trifolium clypeatum	Apis mellifera	Flag	Medium	Bilateral	Yes	Flower
2015	63	3/4/2015	CuC2 control	Trifolium clypeatum	Apis mellifera	Flag	Medium	Bilateral	Yes	Flower
2015	63	3/4/2015	CuC2 control	Trifolium clypeatum	Apis mellifera	Flag	Medium	Bilateral	Yes	Flower
2015	63	3/4/2015	CuC2 control	Trifolium clypeatum	Apis mellifera	Flag	Medium	Bilateral	Yes	Flower
2015	63	3/4/2015	CuC2 control	Trifolium clypeatum	Apis mellifera	Flag	Medium	Bilateral	Yes	Flower
2015	63	3/4/2015	CuC2 control	Trifolium clypeatum	Apis mellifera	Flag	Medium	Bilateral	Yes	Flower
2015	63	3/4/2015	CuC2 control	Trifolium clypeatum	Apis mellifera	Flag	Medium	Bilateral	Yes	Flower
2015	63	3/4/2015	CuC2 control	Trifolium clypeatum	Apis mellifera	Flag	Medium	Bilateral	Yes	Flower
2015	63	3/4/2015	CuC2 control	Trifolium clypeatum	Apis mellifera	Flag	Medium	Bilateral	Yes	Flower
2015	63	3/4/2015	CuC2 control	Trifolium clypeatum	Apis mellifera	Flag	Medium	Bilateral	Yes	Flower
2015	63	3/4/2015	CuC2 control	Trifolium clypeatum	Apis mellifera	Flag	Medium	Bilateral	Yes	Flower
2015	63	3/4/2015	CuC2 control	Trifolium clypeatum	Apis mellifera	Flag	Medium	Bilateral	Yes	Flower
2015	63	3/4/2015	CuC2 control	Trifolium clypeatum	Apis mellifera	Flag	Medium	Bilateral	Yes	Flower
2015	63	3/4/2015	CuC2 control	Trifolium clypeatum	Apis mellifera	Flag	Medium	Bilateral	Yes	Flower
2015	69	3/10/2015	ShB4	Rapistrum rugosum	Chelostoma sp.	Disk-tube	Medium	Radial	Yes	Flower
2015	69	3/10/2015	CuB2	Sinapis alba	Andrena sp.	Disk-tube	Medium	Radial	Yes	Flower
2015	69	3/10/2015	CuB2	Sinapis alba	Anthophora sp.	Disk-tube	Medium	Radial	Yes	Flower
2015	69	3/10/2015	CuB2	Sinapis alba	Anthophora sp.	Disk-tube	Medium	Radial	Yes	Flower
2015	69	3/10/2015	CuB2 control	Sinapis alba	Apis mellifera	Disk-tube	Medium	Radial	Yes	Flower
2015	69	3/10/2015	CuB2 control	Sinapis alba	Apis mellifera	Disk-tube	Medium	Radial	Yes	Flower
2015	69	3/10/2015	CuB2 control	Sinapis alba	Apis mellifera	Disk-tube	Medium	Radial	Yes	Flower
2015	69	3/10/2015	CuB2 control	Sinapis alba	Apis mellifera	Disk-tube	Medium	Radial	Yes	Flower
2015	69	3/10/2015	CuB2 control	Sinapis alba	Apis mellifera	Disk-tube	Medium	Radial	Yes	Flower
2015	69	3/10/2015	CuB2 control	Sinapis alba	Apis mellifera	Disk-tube	Medium	Radial	Yes	Flower
2015	69	3/10/2015	CuB2 control	Sinapis alba	Apis mellifera	Disk-tube	Medium	Radial	Yes	Flower
2015	69	3/10/2015	CuB2 control	Sinapis alba	Apis mellifera	Disk-tube	Medium	Radial	Yes	Flower
2015	69	3/10/2015	CuB2 control	Sinapis alba	Apis mellifera	Disk-tube	Medium	Radial	Yes	Flower
2015	69	3/10/2015	CuB2 control	Sinapis alba	Apis mellifera	Disk-tube	Medium	Radial	Yes	Flower
2015	69	3/10/2015	CuB2 control	Sinapis alba	Apis mellifera	Disk-tube	Medium	Radial	Yes	Flower
2015	69	3/10/2015	CuB2 control	Sinapis alba	Apis mellifera	Disk-tube	Medium	Radial	Yes	Flower
2015	69	3/10/2015	CuB2 control	Sinapis alba	Apis mellifera	Disk-tube	Medium	Radial	Yes	Flower
2015	69	3/10/2015	CuB2 control	Sinapis alba	Apis mellifera	Disk-tube	Medium	Radial	Yes	Flower
2015	69	3/10/2015	CuB2 control	Sinapis alba	Apis mellifera	Disk-tube	Medium	Radial	Yes	Flower
2015	69	3/10/2015	CuB2 control	Sinapis alba	Apis mellifera	Disk-tube	Medium	Radial	Yes	Flower
2015	69	3/10/2015	CuB2 control	Sinapis alba	Apis mellifera	Disk-tube	Medium	Radial	Yes	Flower
2015	69	3/10/2015	CuB2 control	Sinapis alba	Apis mellifera	Disk-tube	Medium	Radial	Yes	Flower
2015	69	3/10/2015	ShB4 control	Sinapis alba	Apis mellifera	Disk-tube	Medium	Radial	Yes	Flower
2015	69	3/10/2015	CuB2	Sinapis alba	Halictus sp.	Disk-tube	Medium	Radial	Yes	Flower
2015	69	3/10/2015	CuB2	Sinapis alba	Halictus sp.	Disk-tube	Medium	Radial	Yes	Flower
2015	69	3/10/2015	CuB2	Sinapis alba	Halictus sp.	Disk-tube	Medium	Radial	Yes	Flower
2015	69	3/10/2015	CuB2	Sinapis alba	Halictus sp.	Disk-tube	Medium	Radial	Yes	Flower
2015	69	3/10/2015	CuB2	Sinapis alba	Halictus sp.	Disk-tube	Medium	Radial	Yes	Flower
2015	69	3/10/2015	CuB2	Sinapis alba	Halictus sp.	Disk-tube	Medium	Radial	Yes	Flower
2015	69	3/10/2015	ShB4 control	Rhagadiolus stellatus	Halictus sp.	Head	Low	Radial	No	Head
2015	69	3/10/2015	ShB4 control	Rhagadiolus stellatus	Halictus sp.	Head	Low	Radial	No	Head
2015	69	3/10/2015	ShB4 control	Rhagadiolus stellatus	Halictus sp.	Head	Low	Radial	No	Head
2015	69	3/10/2015	ShB4 control	Rhagadiolus stellatus	Halictus sp.	Head	Low	Radial	No	Head
2015	69	3/10/2015	ShB4 control	Rhagadiolus stellatus	Halictus sp.	Head	Low	Radial	No	Head
2015	69	3/10/2015	ShB4	Scandix iberica	Andrena sp.	Disk	Low	Radial	Yes	Head
2015	69	3/10/2015	ShB4	Scandix iberica	Andrena sp.	Disk	Low	Radial	Yes	Head
2015	69	3/10/2015	ShB4	Scandix iberica	Andrena sp.	Disk	Low	Radial	Yes	Head
2015	69	3/10/2015	ShB4	Scandix iberica	Andrena sp.	Disk	Low	Radial	Yes	Head
2015	69	3/10/2015	ShB4	Scandix iberica	Andrena sp.	Disk	Low	Radial	Yes	Head
2015	69	3/10/2015	ShB4	Scandix iberica	Andrena sp.	Disk	Low	Radial	Yes	Head
2015	69	3/10/2015	ShB4 control	Scandix iberica	Andrena sp.	Disk	Low	Radial	Yes	Head
2015	69	3/10/2015	ShB4 control	Scandix iberica	Andrena sp.	Disk	Low	Radial	Yes	Head
2015	69	3/10/2015	ShB4 control	Scandix iberica	Andrena sp.	Disk	Low	Radial	Yes	Head
2015	69	3/10/2015	ShB4 control	Scandix iberica	Andrena sp.	Disk	Low	Radial	Yes	Head
2015	69	3/10/2015	ShB4 control	Scandix iberica	Andrena sp.	Disk	Low	Radial	Yes	Head
2015	69	3/10/2015	ShB4 control	Scandix iberica	Andrena sp.	Disk	Low	Radial	Yes	Head
2015	69	3/10/2015	ShB4	Scandix iberica	Halictus sp.	Disk	Low	Radial	Yes	Head
2015	69	3/10/2015	ShB4	Scandix iberica	Halictus sp.	Disk	Low	Radial	Yes	Head
2015	69	3/10/2015	ShB4	Scandix iberica	Halictus sp.	Disk	Low	Radial	Yes	Head
2015	69	3/10/2015	ShB4	Scandix iberica	Halictus sp.	Disk	Low	Radial	Yes	Head
2015	69	3/10/2015	ShB4	Scandix iberica	Halictus sp.	Disk	Low	Radial	Yes	Head
2015	69	3/10/2015	ShB4	Scandix iberica	Halictus sp.	Disk	Low	Radial	Yes	Head
2015	69	3/10/2015	ShB4	Scandix iberica	Halictus sp.	Disk	Low	Radial	Yes	Head
2015	69	3/10/2015	ShB4 control	Scandix iberica	Halictus sp.	Disk	Low	Radial	Yes	Head
2015	69	3/10/2015	ShB4 control	Scandix iberica	Halictus sp.	Disk	Low	Radial	Yes	Head
2015	69	3/10/2015	ShB4 control	Scandix iberica	Halictus sp.	Disk	Low	Radial	Yes	Head
2015	69	3/10/2015	ShB4 control	Scandix iberica	Halictus sp.	Disk	Low	Radial	Yes	Head
2015	69	3/10/2015	ShB4 control	Scandix iberica	Halictus sp.	Disk	Low	Radial	Yes	Head
2015	69	3/10/2015	ShB4 control	Scandix iberica	Halictus sp.	Disk	Low	Radial	Yes	Head
2015	69	3/10/2015	ShB4 control	Scandix iberica	Halictus sp.	Disk	Low	Radial	Yes	Head
2015	69	3/10/2015	ShB4 control	Scandix iberica	Halictus sp.	Disk	Low	Radial	Yes	Head
2015	69	3/10/2015	CuB2	Salvia fruticosa	Apis mellifera	Gullet	Medium	Bilateral	No	Flower
2015	69	3/10/2015	CuB2	Salvia fruticosa	Apis mellifera	Gullet	Medium	Bilateral	No	Flower
2015	69	3/10/2015	CuB2	Salvia fruticosa	Apis mellifera	Gullet	Medium	Bilateral	No	Flower
2015	69	3/10/2015	CuB2	Salvia fruticosa	Apis mellifera	Gullet	Medium	Bilateral	No	Flower
2015	69	3/10/2015	CuB2	Salvia fruticosa	Apis mellifera	Gullet	Medium	Bilateral	No	Flower
2015	69	3/10/2015	CuB2	Salvia fruticosa	Apis mellifera	Gullet	Medium	Bilateral	No	Flower
2015	69	3/10/2015	CuB2	Salvia fruticosa	Apis mellifera	Gullet	Medium	Bilateral	No	Flower
2015	69	3/10/2015	CuB2	Crepis palaestina	Chelostoma sp.	Head	Low	Radial	Yes	Head
2015	69	3/10/2015	CuB2	Crepis palaestina	Chelostoma sp.	Head	Low	Radial	Yes	Head
2015	69	3/10/2015	ShB4	Prasium majus	Apis mellifera	Gullet	Medium	Bilateral	No	Flower
2015	69	3/10/2015	ShB4	Prasium majus	Apis mellifera	Gullet	Medium	Bilateral	No	Flower
2015	69	3/10/2015	ShB4	Prasium majus	Apis mellifera	Gullet	Medium	Bilateral	No	Flower
2015	69	3/10/2015	ShB4	Prasium majus	Apis mellifera	Gullet	Medium	Bilateral	No	Flower
2015	69	3/10/2015	ShB4	Prasium majus	Apis mellifera	Gullet	Medium	Bilateral	No	Flower
2015	69	3/10/2015	ShB4	Prasium majus	Apis mellifera	Gullet	Medium	Bilateral	No	Flower
2015	69	3/10/2015	ShB4	Prasium majus	Apis mellifera	Gullet	Medium	Bilateral	No	Flower
2015	69	3/10/2015	ShB4	Prasium majus	Apis mellifera	Gullet	Medium	Bilateral	No	Flower
2015	69	3/10/2015	ShB4	Prasium majus	Apis mellifera	Gullet	Medium	Bilateral	No	Flower
2015	69	3/10/2015	ShB4	Prasium majus	Apis mellifera	Gullet	Medium	Bilateral	No	Flower
2015	69	3/10/2015	ShB4 control	Linum pubescens	Apis mellifera	Disk-tube	Medium	Radial	Yes	Flower
2015	69	3/10/2015	ShB4	Anthemis bornmuelleri	Halictus sp.	Head	Low	Radial	Yes	Flower
2015	69	3/10/2015	ShB4 control	Trifolium purpureum	Apis mellifera	Flag	Medium	Bilateral	Yes	Flower
2015	70	3/11/2015	ShC2	Convolvulus althaeoides	Halictus sp.	Funnel	High	Radial	No	Flower
2015	70	3/11/2015	ShC2 control	Allium neapolitanum	Andrena sp.	Disk	Low	Radial	Yes	Flower
2015	70	3/11/2015	ShC2 control	Allium neapolitanum	Andrena sp.	Disk	Low	Radial	Yes	Flower
2015	70	3/11/2015	ShC2 control	Allium neapolitanum	Andrena sp.	Disk	Low	Radial	Yes	Flower
2015	76	3/17/2015	ShB1 control	Silybum marianum	Apis mellifera	Head	Medium	Radial	Yes	Head
2015	76	3/17/2015	ShB1 control	Silybum marianum	Apis mellifera	Head	Medium	Radial	Yes	Head
2015	76	3/17/2015	ShB1 control	Silybum marianum	Apis mellifera	Head	Medium	Radial	Yes	Head
2015	76	3/17/2015	ShB1 control	Silybum marianum	Apis mellifera	Head	Medium	Radial	Yes	Head
2015	76	3/17/2015	ShB1 control	Silybum marianum	Apis mellifera	Head	Medium	Radial	Yes	Head
2015	76	3/17/2015	ShB1 control	Silybum marianum	Apis mellifera	Head	Medium	Radial	Yes	Head
2015	76	3/17/2015	ShB1 control	Silybum marianum	Apis mellifera	Head	Medium	Radial	Yes	Head
2015	76	3/17/2015	ShB1 control	Silybum marianum	Apis mellifera	Head	Medium	Radial	Yes	Head
2015	76	3/17/2015	ShB1 control	Silybum marianum	Apis mellifera	Head	Medium	Radial	Yes	Head
2015	76	3/17/2015	ShB1 control	Silybum marianum	Apis mellifera	Head	Medium	Radial	Yes	Head
2015	76	3/17/2015	ShB1 control	Silybum marianum	Apis mellifera	Head	Medium	Radial	Yes	Head
2015	76	3/17/2015	ShB1 control	Silybum marianum	Apis mellifera	Head	Medium	Radial	Yes	Head
2015	76	3/17/2015	ShB1 control	Silybum marianum	Apis mellifera	Head	Medium	Radial	Yes	Head
2015	76	3/17/2015	ShB1 control	Silybum marianum	Apis mellifera	Head	Medium	Radial	Yes	Head
2015	76	3/17/2015	ShB1 control	Silybum marianum	Apis mellifera	Head	Medium	Radial	Yes	Head
2015	76	3/17/2015	ShB1 control	Silybum marianum	Apis mellifera	Head	Medium	Radial	Yes	Head
2015	76	3/17/2015	ShB1 control	Silybum marianum	Apis mellifera	Head	Medium	Radial	Yes	Head
2015	76	3/17/2015	CuC1 control	Oxalis pes-caprae	Apis mellifera	Bell	Medium	Radial	Partly	Flower
2015	76	3/17/2015	CuC1 control	Oxalis pes-caprae	Apis mellifera	Bell	Medium	Radial	Partly	Flower
2015	76	3/17/2015	CuC1 control	Sinapis alba	Andrena sp.	Disk-tube	Medium	Radial	Yes	Flower
2015	76	3/17/2015	CuC1 control	Sinapis alba	Andrena sp.	Disk-tube	Medium	Radial	Yes	Flower
2015	76	3/17/2015	CuC1 control	Sinapis alba	Andrena sp.	Disk-tube	Medium	Radial	Yes	Flower
2015	76	3/17/2015	CuC1	Sinapis alba	Anthophora sp.	Disk-tube	Medium	Radial	Yes	Flower
2015	76	3/17/2015	CuC1	Sinapis alba	Anthophora sp.	Disk-tube	Medium	Radial	Yes	Flower
2015	76	3/17/2015	CuC1	Sinapis alba	Anthophora sp.	Disk-tube	Medium	Radial	Yes	Flower
2015	76	3/17/2015	CuC1	Sinapis alba	Anthophora sp.	Disk-tube	Medium	Radial	Yes	Flower
2015	76	3/17/2015	CuC1	Sinapis alba	Anthophora sp.	Disk-tube	Medium	Radial	Yes	Flower
2015	76	3/17/2015	CuC1	Sinapis alba	Anthophora sp.	Disk-tube	Medium	Radial	Yes	Flower
2015	76	3/17/2015	CuC1	Sinapis alba	Anthophora sp.	Disk-tube	Medium	Radial	Yes	Flower
2015	76	3/17/2015	CuC1	Sinapis alba	Apis mellifera	Disk-tube	Medium	Radial	Yes	Flower
2015	76	3/17/2015	CuC1	Sinapis alba	Apis mellifera	Disk-tube	Medium	Radial	Yes	Flower
2015	76	3/17/2015	CuC1	Sinapis alba	Apis mellifera	Disk-tube	Medium	Radial	Yes	Flower
2015	76	3/17/2015	CuC1	Sinapis alba	Apis mellifera	Disk-tube	Medium	Radial	Yes	Flower
2015	76	3/17/2015	ShB1 control	Hirschfeldia incana	Apis mellifera	Disk-tube	Medium	Radial	Yes	Flower
2015	76	3/17/2015	ShB1 control	Hirschfeldia incana	Apis mellifera	Disk-tube	Medium	Radial	Yes	Flower
2015	76	3/17/2015	ShB1 control	Hirschfeldia incana	Apis mellifera	Disk-tube	Medium	Radial	Yes	Flower
2015	76	3/17/2015	ShB1 control	Hirschfeldia incana	Apis mellifera	Disk-tube	Medium	Radial	Yes	Flower
2015	76	3/17/2015	ShB1 control	Hirschfeldia incana	Apis mellifera	Disk-tube	Medium	Radial	Yes	Flower
2015	76	3/17/2015	ShB1 control	Hirschfeldia incana	Apis mellifera	Disk-tube	Medium	Radial	Yes	Flower
2015	76	3/17/2015	ShB1 control	Hirschfeldia incana	Apis mellifera	Disk-tube	Medium	Radial	Yes	Flower
2015	76	3/17/2015	ShB1 control	Hirschfeldia incana	Apis mellifera	Disk-tube	Medium	Radial	Yes	Flower
2015	76	3/17/2015	ShB1 control	Hirschfeldia incana	Apis mellifera	Disk-tube	Medium	Radial	Yes	Flower
2015	76	3/17/2015	ShB1 control	Hirschfeldia incana	Apis mellifera	Disk-tube	Medium	Radial	Yes	Flower
2015	76	3/17/2015	ShB1 control	Hirschfeldia incana	Apis mellifera	Disk-tube	Medium	Radial	Yes	Flower
2015	76	3/17/2015	ShB1 control	Hirschfeldia incana	Apis mellifera	Disk-tube	Medium	Radial	Yes	Flower
2015	76	3/17/2015	ShB1 control	Hirschfeldia incana	Apis mellifera	Disk-tube	Medium	Radial	Yes	Flower
2015	76	3/17/2015	ShB1 control	Hirschfeldia incana	Apis mellifera	Disk-tube	Medium	Radial	Yes	Flower
2015	76	3/17/2015	ShB1 control	Hirschfeldia incana	Apis mellifera	Disk-tube	Medium	Radial	Yes	Flower
2015	76	3/17/2015	ShB1 control	Hirschfeldia incana	Apis mellifera	Disk-tube	Medium	Radial	Yes	Flower
2015	76	3/17/2015	CuC1 control	Salvia hierosolymitana	Anthophora sp.	Gullet	Medium	Bilateral	No	Flower
2015	76	3/17/2015	CuC1 control	Salvia hierosolymitana	Anthophora sp.	Gullet	Medium	Bilateral	No	Flower
2015	76	3/17/2015	CuC1 control	Salvia hierosolymitana	Anthophora sp.	Gullet	Medium	Bilateral	No	Flower
2015	76	3/17/2015	CuC1 control	Salvia hierosolymitana	Anthophora sp.	Gullet	Medium	Bilateral	No	Flower
2015	76	3/17/2015	CuC1 control	Salvia hierosolymitana	Anthophora sp.	Gullet	Medium	Bilateral	No	Flower
2015	76	3/17/2015	CuC1 control	Salvia hierosolymitana	Anthophora sp.	Gullet	Medium	Bilateral	No	Flower
2015	76	3/17/2015	CuC1 control	Salvia hierosolymitana	Anthophora sp.	Gullet	Medium	Bilateral	No	Flower
2015	76	3/17/2015	CuC1 control	Salvia hierosolymitana	Anthophora sp.	Gullet	Medium	Bilateral	No	Flower
2015	76	3/17/2015	CuC1 control	Salvia hierosolymitana	Anthophora sp.	Gullet	Medium	Bilateral	No	Flower
2015	76	3/17/2015	CuC1 control	Salvia hierosolymitana	Anthophora sp.	Gullet	Medium	Bilateral	No	Flower
2015	76	3/17/2015	CuC1 control	Salvia hierosolymitana	Anthophora sp.	Gullet	Medium	Bilateral	No	Flower
2015	76	3/17/2015	CuC1 control	Salvia hierosolymitana	Anthophora sp.	Gullet	Medium	Bilateral	No	Flower
2015	77	3/18/2015	ShC3 control	Medicago polymorpha	Apis mellifera	Flag	Medium	Bilateral	Yes	Flower
2015	77	3/18/2015	ShC3 control	Medicago polymorpha	Apis mellifera	Flag	Medium	Bilateral	Yes	Flower
2015	77	3/18/2015	ShC3 control	Medicago polymorpha	Apis mellifera	Flag	Medium	Bilateral	Yes	Flower
2015	77	3/18/2015	ShC3 control	Medicago polymorpha	Apis mellifera	Flag	Medium	Bilateral	Yes	Flower
2015	77	3/18/2015	ShC3 control	Medicago polymorpha	Apis mellifera	Flag	Medium	Bilateral	Yes	Flower
2015	77	3/18/2015	ShC3 control	Medicago polymorpha	Apis mellifera	Flag	Medium	Bilateral	Yes	Flower
2015	77	3/18/2015	ShC3 control	Medicago polymorpha	Apis mellifera	Flag	Medium	Bilateral	Yes	Flower
2015	77	3/18/2015	ShC3 control	Medicago polymorpha	Apis mellifera	Flag	Medium	Bilateral	Yes	Flower
2015	77	3/18/2015	ShC3 control	Medicago polymorpha	Apis mellifera	Flag	Medium	Bilateral	Yes	Flower
2015	77	3/18/2015	ShC3 control	Medicago polymorpha	Apis mellifera	Flag	Medium	Bilateral	Yes	Flower
2015	77	3/18/2015	ShC3 control	Medicago polymorpha	Apis mellifera	Flag	Medium	Bilateral	Yes	Flower
2015	77	3/18/2015	ShC3 control	Medicago polymorpha	Apis mellifera	Flag	Medium	Bilateral	Yes	Flower
2015	77	3/18/2015	CuB1 control	Sinapis alba	Apis mellifera	Disk-tube	Medium	Radial	Yes	Flower
2015	77	3/18/2015	CuB1 control	Sinapis alba	Apis mellifera	Disk-tube	Medium	Radial	Yes	Flower
2015	77	3/18/2015	CuB1 control	Sinapis alba	Apis mellifera	Disk-tube	Medium	Radial	Yes	Flower
2015	77	3/18/2015	CuB1 control	Sinapis alba	Apis mellifera	Disk-tube	Medium	Radial	Yes	Flower
2015	77	3/18/2015	CuB1 control	Sinapis alba	Apis mellifera	Disk-tube	Medium	Radial	Yes	Flower
2015	77	3/18/2015	CuB1 control	Sinapis alba	Apis mellifera	Disk-tube	Medium	Radial	Yes	Flower
2015	77	3/18/2015	CuB1 control	Sinapis alba	Apis mellifera	Disk-tube	Medium	Radial	Yes	Flower
2015	77	3/18/2015	CuB1 control	Sinapis alba	Apis mellifera	Disk-tube	Medium	Radial	Yes	Flower
2015	77	3/18/2015	CuB1 control	Sinapis alba	Apis mellifera	Disk-tube	Medium	Radial	Yes	Flower
2015	77	3/18/2015	CuB1 control	Sinapis alba	Apis mellifera	Disk-tube	Medium	Radial	Yes	Flower
2015	77	3/18/2015	CuB1 control	Sinapis alba	Apis mellifera	Disk-tube	Medium	Radial	Yes	Flower
2015	77	3/18/2015	CuB1 control	Sinapis alba	Apis mellifera	Disk-tube	Medium	Radial	Yes	Flower
2015	77	3/18/2015	CuB1 control	Sinapis alba	Apis mellifera	Disk-tube	Medium	Radial	Yes	Flower
2015	77	3/18/2015	CuB1 control	Sinapis alba	Apis mellifera	Disk-tube	Medium	Radial	Yes	Flower
2015	77	3/18/2015	CuB1 control	Sinapis alba	Apis mellifera	Disk-tube	Medium	Radial	Yes	Flower
2015	77	3/18/2015	CuB1 control	Sinapis alba	Apis mellifera	Disk-tube	Medium	Radial	Yes	Flower
2015	77	3/18/2015	CuB1	Crepis palaestina	Apis mellifera	Head	Low	Radial	Yes	Head
2015	77	3/18/2015	CuB1	Crepis palaestina	Apis mellifera	Head	Low	Radial	Yes	Head
2015	77	3/18/2015	CuB1	Crepis palaestina	Apis mellifera	Head	Low	Radial	Yes	Head
2015	77	3/18/2015	ShC3 control	Prasium majus	Apis mellifera	Gullet	Medium	Bilateral	No	Flower
2015	77	3/18/2015	CuB1 control	Anthemis bornmuelleri	Apis mellifera	Head	Low	Radial	Yes	Flower
2015	77	3/18/2015	CuB1 control	Anthemis bornmuelleri	Apis mellifera	Head	Low	Radial	Yes	Flower
2015	77	3/18/2015	ShB1	Calicotome villosa	Anthophora sp.	Flag	High	Bilateral	Yes	Flower
2015	77	3/18/2015	ShB1	Calicotome villosa	Anthophora sp.	Flag	High	Bilateral	Yes	Flower
2015	77	3/18/2015	ShB1	Calicotome villosa	Anthophora sp.	Flag	High	Bilateral	Yes	Flower
2015	77	3/18/2015	ShC3 control	Carduus argentatus	Apis mellifera	Head	Medium	Radial	No	Head
2015	77	3/18/2015	ShC3	Allium neapolitanum	Andrena sp.	Disk	Low	Radial	Yes	Flower
2015	77	3/18/2015	ShC3	Allium neapolitanum	Andrena sp.	Disk	Low	Radial	Yes	Flower
2015	83	3/24/2015	CuC4	Cistus salviifolius	Apis mellifera	Disk	Low	Radial	Yes	Flower
2015	83	3/24/2015	CuC4	Cistus salviifolius	Apis mellifera	Disk	Low	Radial	Yes	Flower
2015	83	3/24/2015	CuC4	Cistus salviifolius	Apis mellifera	Disk	Low	Radial	Yes	Flower
2015	83	3/24/2015	CuC4	Cistus salviifolius	Apis mellifera	Disk	Low	Radial	Yes	Flower
2015	83	3/24/2015	CuC4	Cistus salviifolius	Apis mellifera	Disk	Low	Radial	Yes	Flower
2015	83	3/24/2015	ShB2 control	Cistus salviifolius	Hylaeus sp.	Disk	Low	Radial	Yes	Flower
2015	83	3/24/2015	CuC4	Allium neapolitanum	Andrena sp.	Disk	Low	Radial	Yes	Flower
2015	94	4/7/2015	CuB4	Stachys neurocalycina	Apis mellifera	Gullet	Medium	Bilateral	No	Flower
2015	94	4/7/2015	CuB4	Stachys neurocalycina	Apis mellifera	Gullet	Medium	Bilateral	No	Flower
2015	94	4/7/2015	CuB4	Stachys neurocalycina	Apis mellifera	Gullet	Medium	Bilateral	No	Flower
2015	94	4/7/2015	CuB4	Stachys neurocalycina	Apis mellifera	Gullet	Medium	Bilateral	No	Flower
2015	94	4/7/2015	CuB4	Stachys neurocalycina	Apis mellifera	Gullet	Medium	Bilateral	No	Flower
2015	94	4/7/2015	CuB4	Stachys neurocalycina	Apis mellifera	Gullet	Medium	Bilateral	No	Flower
2015	94	4/7/2015	CuB4	Stachys neurocalycina	Apis mellifera	Gullet	Medium	Bilateral	No	Flower
2015	94	4/7/2015	CuB4	Stachys neurocalycina	Apis mellifera	Gullet	Medium	Bilateral	No	Flower
2015	94	4/7/2015	CuB4	Stachys neurocalycina	Apis mellifera	Gullet	Medium	Bilateral	No	Flower
2015	94	4/7/2015	CuB4	Stachys neurocalycina	Apis mellifera	Gullet	Medium	Bilateral	No	Flower
2015	94	4/7/2015	CuB4	Stachys neurocalycina	Apis mellifera	Gullet	Medium	Bilateral	No	Flower
2015	94	4/7/2015	CuB4	Stachys neurocalycina	Apis mellifera	Gullet	Medium	Bilateral	No	Flower
2015	94	4/7/2015	CuB4	Stachys neurocalycina	Apis mellifera	Gullet	Medium	Bilateral	No	Flower
2015	94	4/7/2015	CuB4	Stachys neurocalycina	Apis mellifera	Gullet	Medium	Bilateral	No	Flower
2015	94	4/7/2015	CuB4	Stachys neurocalycina	Apis mellifera	Gullet	Medium	Bilateral	No	Flower
2015	94	4/7/2015	CuB4	Stachys neurocalycina	Apis mellifera	Gullet	Medium	Bilateral	No	Flower
2015	94	4/7/2015	CuB4	Stachys neurocalycina	Apis mellifera	Gullet	Medium	Bilateral	No	Flower
2015	94	4/7/2015	CuC2	Stachys neurocalycina	Apis mellifera	Gullet	Medium	Bilateral	No	Flower
2015	94	4/7/2015	CuC2	Stachys neurocalycina	Apis mellifera	Gullet	Medium	Bilateral	No	Flower
2015	94	4/7/2015	CuC2	Stachys neurocalycina	Apis mellifera	Gullet	Medium	Bilateral	No	Flower
2015	94	4/7/2015	CuC2	Stachys neurocalycina	Apis mellifera	Gullet	Medium	Bilateral	No	Flower
2015	94	4/7/2015	CuC2	Stachys neurocalycina	Apis mellifera	Gullet	Medium	Bilateral	No	Flower
2015	94	4/7/2015	CuC2	Stachys neurocalycina	Apis mellifera	Gullet	Medium	Bilateral	No	Flower
2015	94	4/7/2015	CuC2	Stachys neurocalycina	Apis mellifera	Gullet	Medium	Bilateral	No	Flower
2015	94	4/7/2015	CuC2	Stachys neurocalycina	Apis mellifera	Gullet	Medium	Bilateral	No	Flower
2015	94	4/7/2015	CuB4 control	Geropogon hybridus	Anthophora sp.	Disk	Low	Radial	Yes	Flower
2015	94	4/7/2015	CuB4	Cistus salviifolius	Halictus sp.	Disk	Low	Radial	Yes	Flower
2015	94	4/7/2015	CuB4	Cistus salviifolius	Halictus sp.	Disk	Low	Radial	Yes	Flower
2015	94	4/7/2015	CuB4	Cistus salviifolius	Halictus sp.	Disk	Low	Radial	Yes	Flower
2015	94	4/7/2015	CuB4	Cistus salviifolius	Halictus sp.	Disk	Low	Radial	Yes	Flower
2015	94	4/7/2015	CuB4	Cistus salviifolius	Halictus sp.	Disk	Low	Radial	Yes	Flower
2015	94	4/7/2015	CuB4	Cistus salviifolius	Halictus sp.	Disk	Low	Radial	Yes	Flower
2015	94	4/7/2015	CuB4	Cistus salviifolius	Halictus sp.	Disk	Low	Radial	Yes	Flower
2015	94	4/7/2015	CuB4	Cistus salviifolius	Halictus sp.	Disk	Low	Radial	Yes	Flower
2015	94	4/7/2015	CuB4	Cistus salviifolius	Halictus sp.	Disk	Low	Radial	Yes	Flower
2015	94	4/7/2015	CuB4	Cistus salviifolius	Halictus sp.	Disk	Low	Radial	Yes	Flower
2015	94	4/7/2015	CuB4	Cistus salviifolius	Halictus sp.	Disk	Low	Radial	Yes	Flower
2015	94	4/7/2015	CuB4	Cistus salviifolius	Halictus sp.	Disk	Low	Radial	Yes	Flower
2015	94	4/7/2015	CuB4	Cistus salviifolius	Halictus sp.	Disk	Low	Radial	Yes	Flower
2015	94	4/7/2015	CuB4	Cistus salviifolius	Halictus sp.	Disk	Low	Radial	Yes	Flower
2015	94	4/7/2015	CuB4	Cistus salviifolius	Halictus sp.	Disk	Low	Radial	Yes	Flower
2015	94	4/7/2015	CuB4	Cistus salviifolius	Halictus sp.	Disk	Low	Radial	Yes	Flower
2015	94	4/7/2015	CuB4	Cistus salviifolius	Halictus sp.	Disk	Low	Radial	Yes	Flower
2015	94	4/7/2015	CuB4	Cistus salviifolius	Halictus sp.	Disk	Low	Radial	Yes	Flower
2015	94	4/7/2015	CuB4	Cistus salviifolius	Halictus sp.	Disk	Low	Radial	Yes	Flower
2015	94	4/7/2015	CuB4	Cistus salviifolius	Halictus sp.	Disk	Low	Radial	Yes	Flower
2015	94	4/7/2015	CuB4	Cistus salviifolius	Halictus sp.	Disk	Low	Radial	Yes	Flower
2015	94	4/7/2015	CuB4	Cistus salviifolius	Halictus sp.	Disk	Low	Radial	Yes	Flower
2015	94	4/7/2015	CuB4	Cistus salviifolius	Halictus sp.	Disk	Low	Radial	Yes	Flower
2015	94	4/7/2015	CuB4	Cistus salviifolius	Halictus sp.	Disk	Low	Radial	Yes	Flower
2015	94	4/7/2015	CuB4	Cistus salviifolius	Halictus sp.	Disk	Low	Radial	Yes	Flower
2015	94	4/7/2015	CuB4	Cistus salviifolius	Halictus sp.	Disk	Low	Radial	Yes	Flower
2015	94	4/7/2015	CuB4	Cistus salviifolius	Halictus sp.	Disk	Low	Radial	Yes	Flower
2015	94	4/7/2015	CuB4	Cistus salviifolius	Halictus sp.	Disk	Low	Radial	Yes	Flower
2015	94	4/7/2015	CuB4	Cistus salviifolius	Halictus sp.	Disk	Low	Radial	Yes	Flower
2015	94	4/7/2015	CuB4	Cistus salviifolius	Halictus sp.	Disk	Low	Radial	Yes	Flower
2015	94	4/7/2015	CuC2 control	Salvia fruticosa	Apis mellifera	Gullet	Medium	Bilateral	No	Flower
2015	94	4/7/2015	CuC2 control	Salvia fruticosa	Apis mellifera	Gullet	Medium	Bilateral	No	Flower
2015	94	4/7/2015	CuC2 control	Salvia fruticosa	Apis mellifera	Gullet	Medium	Bilateral	No	Flower
2015	94	4/7/2015	CuC2 control	Salvia fruticosa	Apis mellifera	Gullet	Medium	Bilateral	No	Flower
2015	94	4/7/2015	CuC2 control	Salvia fruticosa	Apis mellifera	Gullet	Medium	Bilateral	No	Flower
2015	94	4/7/2015	CuC2 control	Salvia fruticosa	Apis mellifera	Gullet	Medium	Bilateral	No	Flower
2015	94	4/7/2015	CuC2 control	Salvia fruticosa	Apis mellifera	Gullet	Medium	Bilateral	No	Flower
2015	94	4/7/2015	CuC2 control	Salvia fruticosa	Apis mellifera	Gullet	Medium	Bilateral	No	Flower
2015	94	4/7/2015	CuC2 control	Salvia fruticosa	Apis mellifera	Gullet	Medium	Bilateral	No	Flower
2015	94	4/7/2015	CuC2 control	Salvia fruticosa	Apis mellifera	Gullet	Medium	Bilateral	No	Flower
2015	94	4/7/2015	CuC2 control	Salvia fruticosa	Apis mellifera	Gullet	Medium	Bilateral	No	Flower
2015	94	4/7/2015	CuC2 control	Salvia fruticosa	Apis mellifera	Gullet	Medium	Bilateral	No	Flower
2015	94	4/7/2015	CuC2 control	Salvia fruticosa	Apis mellifera	Gullet	Medium	Bilateral	No	Flower
2015	94	4/7/2015	CuC2 control	Salvia fruticosa	Apis mellifera	Gullet	Medium	Bilateral	No	Flower
2015	94	4/7/2015	CuC2 control	Salvia fruticosa	Apis mellifera	Gullet	Medium	Bilateral	No	Flower
2015	94	4/7/2015	CuC2 control	Salvia fruticosa	Apis mellifera	Gullet	Medium	Bilateral	No	Flower
2015	94	4/7/2015	CuC2 control	Salvia fruticosa	Apis mellifera	Gullet	Medium	Bilateral	No	Flower
2015	94	4/7/2015	CuC2 control	Salvia fruticosa	Apis mellifera	Gullet	Medium	Bilateral	No	Flower
2015	94	4/7/2015	CuC2 control	Salvia fruticosa	Apis mellifera	Gullet	Medium	Bilateral	No	Flower
2015	94	4/7/2015	CuC2 control	Salvia fruticosa	Apis mellifera	Gullet	Medium	Bilateral	No	Flower
2015	94	4/7/2015	CuC2 control	Salvia fruticosa	Apis mellifera	Gullet	Medium	Bilateral	No	Flower
2015	94	4/7/2015	CuC2 control	Salvia fruticosa	Apis mellifera	Gullet	Medium	Bilateral	No	Flower
2015	94	4/7/2015	CuC2 control	Salvia fruticosa	Apis mellifera	Gullet	Medium	Bilateral	No	Flower
2015	94	4/7/2015	CuC2 control	Salvia fruticosa	Apis mellifera	Gullet	Medium	Bilateral	No	Flower
2015	94	4/7/2015	CuC2 control	Salvia fruticosa	Apis mellifera	Gullet	Medium	Bilateral	No	Flower
2015	94	4/7/2015	CuC2 control	Salvia fruticosa	Apis mellifera	Gullet	Medium	Bilateral	No	Flower
2015	94	4/7/2015	CuC2 control	Salvia fruticosa	Apis mellifera	Gullet	Medium	Bilateral	No	Flower
2015	94	4/7/2015	CuC2 control	Salvia fruticosa	Apis mellifera	Gullet	Medium	Bilateral	No	Flower
2015	94	4/7/2015	CuC2 control	Salvia fruticosa	Apis mellifera	Gullet	Medium	Bilateral	No	Flower
2015	94	4/7/2015	CuC2 control	Salvia fruticosa	Apis mellifera	Gullet	Medium	Bilateral	No	Flower
2015	94	4/7/2015	CuC2 control	Salvia fruticosa	Apis mellifera	Gullet	Medium	Bilateral	No	Flower
2015	94	4/7/2015	CuC2 control	Salvia fruticosa	Apis mellifera	Gullet	Medium	Bilateral	No	Flower
2015	94	4/7/2015	CuC2 control	Salvia fruticosa	Apis mellifera	Gullet	Medium	Bilateral	No	Flower
2015	94	4/7/2015	CuC2 control	Salvia fruticosa	Apis mellifera	Gullet	Medium	Bilateral	No	Flower
2015	94	4/7/2015	CuC2 control	Salvia fruticosa	Apis mellifera	Gullet	Medium	Bilateral	No	Flower
2015	94	4/7/2015	CuC2 control	Salvia fruticosa	Apis mellifera	Gullet	Medium	Bilateral	No	Flower
2015	94	4/7/2015	CuC2 control	Salvia fruticosa	Apis mellifera	Gullet	Medium	Bilateral	No	Flower
2015	94	4/7/2015	CuC2 control	Salvia fruticosa	Apis mellifera	Gullet	Medium	Bilateral	No	Flower
2015	94	4/7/2015	CuC2 control	Salvia fruticosa	Apis mellifera	Gullet	Medium	Bilateral	No	Flower
2015	94	4/7/2015	CuC2 control	Salvia fruticosa	Apis mellifera	Gullet	Medium	Bilateral	No	Flower
2015	94	4/7/2015	CuC2 control	Salvia fruticosa	Apis mellifera	Gullet	Medium	Bilateral	No	Flower
2015	94	4/7/2015	CuC2 control	Salvia fruticosa	Apis mellifera	Gullet	Medium	Bilateral	No	Flower
2015	94	4/7/2015	CuC2 control	Salvia fruticosa	Apis mellifera	Gullet	Medium	Bilateral	No	Flower
2015	94	4/7/2015	CuC2 control	Salvia fruticosa	Apis mellifera	Gullet	Medium	Bilateral	No	Flower
2015	94	4/7/2015	CuC2 control	Salvia fruticosa	Apis mellifera	Gullet	Medium	Bilateral	No	Flower
2015	94	4/7/2015	CuC2 control	Salvia fruticosa	Apis mellifera	Gullet	Medium	Bilateral	No	Flower
2015	94	4/7/2015	CuC2 control	Salvia fruticosa	Apis mellifera	Gullet	Medium	Bilateral	No	Flower
2015	94	4/7/2015	CuC2 control	Salvia fruticosa	Chelostoma sp.	Gullet	Medium	Bilateral	No	Flower
2015	94	4/7/2015	CuC2 control	Salvia fruticosa	Chelostoma sp.	Gullet	Medium	Bilateral	No	Flower
2015	94	4/7/2015	CuC2 control	Salvia fruticosa	Chelostoma sp.	Gullet	Medium	Bilateral	No	Flower
2015	94	4/7/2015	CuC2 control	Salvia fruticosa	Chelostoma sp.	Gullet	Medium	Bilateral	No	Flower
2015	94	4/7/2015	CuC2 control	Salvia fruticosa	Chelostoma sp.	Gullet	Medium	Bilateral	No	Flower
2015	94	4/7/2015	CuC2 control	Salvia fruticosa	Chelostoma sp.	Gullet	Medium	Bilateral	No	Flower
2015	94	4/7/2015	CuC2 control	Salvia fruticosa	Chelostoma sp.	Gullet	Medium	Bilateral	No	Flower
2015	94	4/7/2015	CuC2 control	Salvia fruticosa	Chelostoma sp.	Gullet	Medium	Bilateral	No	Flower
2015	94	4/7/2015	CuB4 control	Crepis palaestina	Andrena sp.	Head	Low	Radial	Yes	Head
2015	94	4/7/2015	CuB4 control	Crepis palaestina	Andrena sp.	Head	Low	Radial	Yes	Head
2015	94	4/7/2015	CuB4 control	Crepis palaestina	Andrena sp.	Head	Low	Radial	Yes	Head
2015	94	4/7/2015	CuB4 control	Crepis palaestina	Andrena sp.	Head	Low	Radial	Yes	Head
2015	94	4/7/2015	CuB4 control	Crepis palaestina	Chelostoma sp.	Head	Low	Radial	Yes	Head
2015	94	4/7/2015	CuB4 control	Crepis palaestina	Chelostoma sp.	Head	Low	Radial	Yes	Head
2015	94	4/7/2015	CuB4 control	Crepis palaestina	Chelostoma sp.	Head	Low	Radial	Yes	Head
2015	94	4/7/2015	CuC2	Allium neapolitanum	Halictus sp.	Disk	Low	Radial	Yes	Flower
2015	94	4/7/2015	CuC2	Allium neapolitanum	Halictus sp.	Disk	Low	Radial	Yes	Flower
2015	95	4/8/2015	CuC3	Urospermum picroides	Andrena sp.	Head	Medium	Radial	Yes	Head
2015	95	4/8/2015	CuC3	Urospermum picroides	Andrena sp.	Head	Medium	Radial	Yes	Head
2015	95	4/8/2015	CuC3	Urospermum picroides	Andrena sp.	Head	Medium	Radial	Yes	Head
2015	95	4/8/2015	CuC3	Urospermum picroides	Andrena sp.	Head	Medium	Radial	Yes	Head
2015	95	4/8/2015	CuC3	Urospermum picroides	Andrena sp.	Head	Medium	Radial	Yes	Head
2015	95	4/8/2015	CuC3	Urospermum picroides	Andrena sp.	Head	Medium	Radial	Yes	Head
2015	95	4/8/2015	CuB3	Silybum marianum	Apis mellifera	Head	Medium	Radial	Yes	Head
2015	95	4/8/2015	CuB3	Silybum marianum	Apis mellifera	Head	Medium	Radial	Yes	Head
2015	95	4/8/2015	CuB3	Silybum marianum	Apis mellifera	Head	Medium	Radial	Yes	Head
2015	95	4/8/2015	CuB3	Silybum marianum	Apis mellifera	Head	Medium	Radial	Yes	Head
2015	95	4/8/2015	CuB3	Silybum marianum	Apis mellifera	Head	Medium	Radial	Yes	Head
2015	95	4/8/2015	CuB3	Silybum marianum	Apis mellifera	Head	Medium	Radial	Yes	Head
2015	95	4/8/2015	CuB3	Silybum marianum	Apis mellifera	Head	Medium	Radial	Yes	Head
2015	95	4/8/2015	CuB3	Silybum marianum	Apis mellifera	Head	Medium	Radial	Yes	Head
2015	95	4/8/2015	CuB3	Silybum marianum	Apis mellifera	Head	Medium	Radial	Yes	Head
2015	95	4/8/2015	CuB3	Silybum marianum	Apis mellifera	Head	Medium	Radial	Yes	Head
2015	95	4/8/2015	CuB3	Silybum marianum	Apis mellifera	Head	Medium	Radial	Yes	Head
2015	95	4/8/2015	CuB3	Silybum marianum	Apis mellifera	Head	Medium	Radial	Yes	Head
2015	95	4/8/2015	CuB3	Silybum marianum	Apis mellifera	Head	Medium	Radial	Yes	Head
2015	95	4/8/2015	CuB3	Silybum marianum	Apis mellifera	Head	Medium	Radial	Yes	Head
2015	95	4/8/2015	CuB3	Silybum marianum	Apis mellifera	Head	Medium	Radial	Yes	Head
2015	95	4/8/2015	CuB3	Silybum marianum	Apis mellifera	Head	Medium	Radial	Yes	Head
2015	95	4/8/2015	CuB3	Silybum marianum	Apis mellifera	Head	Medium	Radial	Yes	Head
2015	95	4/8/2015	CuB3	Silybum marianum	Apis mellifera	Head	Medium	Radial	Yes	Head
2015	95	4/8/2015	CuB3	Silybum marianum	Apis mellifera	Head	Medium	Radial	Yes	Head
2015	95	4/8/2015	CuB3	Silybum marianum	Apis mellifera	Head	Medium	Radial	Yes	Head
2015	95	4/8/2015	CuB3	Silybum marianum	Apis mellifera	Head	Medium	Radial	Yes	Head
2015	95	4/8/2015	CuB3	Silybum marianum	Apis mellifera	Head	Medium	Radial	Yes	Head
2015	95	4/8/2015	CuB3	Silybum marianum	Apis mellifera	Head	Medium	Radial	Yes	Head
2015	95	4/8/2015	CuB3	Silybum marianum	Apis mellifera	Head	Medium	Radial	Yes	Head
2015	95	4/8/2015	CuB3	Silybum marianum	Chelostoma sp.	Head	Medium	Radial	Yes	Head
2015	95	4/8/2015	CuB3	Silybum marianum	Chelostoma sp.	Head	Medium	Radial	Yes	Head
2015	95	4/8/2015	CuB3	Silybum marianum	Chelostoma sp.	Head	Medium	Radial	Yes	Head
2015	95	4/8/2015	CuB3	Silybum marianum	Chelostoma sp.	Head	Medium	Radial	Yes	Head
2015	95	4/8/2015	CuB3	Hirschfeldia incana	Andrena sp.	Disk-tube	Medium	Radial	Yes	Flower
2015	95	4/8/2015	CuB3	Hirschfeldia incana	Andrena sp.	Disk-tube	Medium	Radial	Yes	Flower
2015	95	4/8/2015	CuB3	Hirschfeldia incana	Andrena sp.	Disk-tube	Medium	Radial	Yes	Flower
2015	95	4/8/2015	CuB3	Hirschfeldia incana	Andrena sp.	Disk-tube	Medium	Radial	Yes	Flower
2015	95	4/8/2015	CuB3	Anagallis arvensis	Anthophora sp.	Disk	Low	Radial	Yes	Flower
2015	95	4/8/2015	CuC3 control	Crepis palaestina	Andrena sp.	Head	Low	Radial	Yes	Head
2015	95	4/8/2015	CuC3 control	Crepis palaestina	Andrena sp.	Head	Low	Radial	Yes	Head
2015	95	4/8/2015	CuC3 control	Crepis palaestina	Andrena sp.	Head	Low	Radial	Yes	Head
2015	95	4/8/2015	CuC3 control	Crepis palaestina	Anthophora sp.	Head	Low	Radial	Yes	Head
2015	95	4/8/2015	CuC3	Prasium majus	Andrena sp.	Gullet	Medium	Bilateral	No	Flower
2015	95	4/8/2015	CuC3	Prasium majus	Andrena sp.	Gullet	Medium	Bilateral	No	Flower
2015	95	4/8/2015	CuC3	Prasium majus	Andrena sp.	Gullet	Medium	Bilateral	No	Flower
2015	95	4/8/2015	CuC3	Prasium majus	Apis mellifera	Gullet	Medium	Bilateral	No	Flower
2015	95	4/8/2015	CuC3	Prasium majus	Apis mellifera	Gullet	Medium	Bilateral	No	Flower
2015	95	4/8/2015	CuC3	Prasium majus	Apis mellifera	Gullet	Medium	Bilateral	No	Flower
2015	95	4/8/2015	CuC3	Prasium majus	Apis mellifera	Gullet	Medium	Bilateral	No	Flower
2015	95	4/8/2015	CuC3	Prasium majus	Apis mellifera	Gullet	Medium	Bilateral	No	Flower
2015	95	4/8/2015	CuC3	Prasium majus	Apis mellifera	Gullet	Medium	Bilateral	No	Flower
2015	95	4/8/2015	CuC3	Prasium majus	Apis mellifera	Gullet	Medium	Bilateral	No	Flower
2015	95	4/8/2015	CuC3	Prasium majus	Apis mellifera	Gullet	Medium	Bilateral	No	Flower
2015	95	4/8/2015	CuC3	Prasium majus	Apis mellifera	Gullet	Medium	Bilateral	No	Flower
2015	95	4/8/2015	CuC3	Prasium majus	Apis mellifera	Gullet	Medium	Bilateral	No	Flower
2015	95	4/8/2015	CuC3	Prasium majus	Apis mellifera	Gullet	Medium	Bilateral	No	Flower
2015	95	4/8/2015	CuC3	Prasium majus	Apis mellifera	Gullet	Medium	Bilateral	No	Flower
2015	95	4/8/2015	CuC3	Prasium majus	Apis mellifera	Gullet	Medium	Bilateral	No	Flower
2015	104	4/14/2015	CuB2	Urospermum picroides	Chelostoma sp.	Head	Medium	Radial	Yes	Head
2015	104	4/14/2015	CuB1 control	Stachys distans	Apis mellifera	Gullet	Medium	Bilateral	No	Flower
2015	104	4/14/2015	CuB1 control	Stachys distans	Apis mellifera	Gullet	Medium	Bilateral	No	Flower
2015	104	4/14/2015	CuB1 control	Stachys distans	Apis mellifera	Gullet	Medium	Bilateral	No	Flower
2015	104	4/14/2015	CuB1 control	Stachys distans	Apis mellifera	Gullet	Medium	Bilateral	No	Flower
2015	104	4/14/2015	CuB1 control	Stachys distans	Apis mellifera	Gullet	Medium	Bilateral	No	Flower
2015	104	4/14/2015	CuB1 control	Stachys distans	Apis mellifera	Gullet	Medium	Bilateral	No	Flower
2015	104	4/14/2015	ShC4	Stachys neurocalycina	Apis mellifera	Gullet	Medium	Bilateral	No	Flower
2015	104	4/14/2015	ShC4	Stachys neurocalycina	Apis mellifera	Gullet	Medium	Bilateral	No	Flower
2015	104	4/14/2015	ShC4	Stachys neurocalycina	Apis mellifera	Gullet	Medium	Bilateral	No	Flower
2015	104	4/14/2015	ShC4	Stachys neurocalycina	Apis mellifera	Gullet	Medium	Bilateral	No	Flower
2015	104	4/14/2015	ShC4	Stachys neurocalycina	Apis mellifera	Gullet	Medium	Bilateral	No	Flower
2015	104	4/14/2015	ShC4 control	Cistus salviifolius	Halictus sp.	Disk	Low	Radial	Yes	Flower
2015	104	4/14/2015	CuB1	Cistus creticus	Chelostoma sp.	Disk	Low	Radial	Yes	Flower
2015	104	4/14/2015	CuB1	Cistus creticus	Chelostoma sp.	Disk	Low	Radial	Yes	Flower
2015	104	4/14/2015	CuB1	Cistus creticus	Chelostoma sp.	Disk	Low	Radial	Yes	Flower
2015	104	4/14/2015	CuB1	Cistus creticus	Chelostoma sp.	Disk	Low	Radial	Yes	Flower
2015	104	4/14/2015	CuB1	Cistus creticus	Chelostoma sp.	Disk	Low	Radial	Yes	Flower
2015	104	4/14/2015	CuB1	Cistus creticus	Chelostoma sp.	Disk	Low	Radial	Yes	Flower
2015	104	4/14/2015	CuB1	Cistus creticus	Chelostoma sp.	Disk	Low	Radial	Yes	Flower
2015	104	4/14/2015	CuB1	Cistus creticus	Chelostoma sp.	Disk	Low	Radial	Yes	Flower
2015	104	4/14/2015	CuB1	Cistus creticus	Chelostoma sp.	Disk	Low	Radial	Yes	Flower
2015	104	4/14/2015	CuB1	Cistus creticus	Chelostoma sp.	Disk	Low	Radial	Yes	Flower
2015	104	4/14/2015	CuB1	Cistus creticus	Chelostoma sp.	Disk	Low	Radial	Yes	Flower
2015	104	4/14/2015	CuB1	Cistus creticus	Chelostoma sp.	Disk	Low	Radial	Yes	Flower
2015	104	4/14/2015	CuB1	Cistus creticus	Chelostoma sp.	Disk	Low	Radial	Yes	Flower
2015	104	4/14/2015	CuB1	Cistus creticus	Chelostoma sp.	Disk	Low	Radial	Yes	Flower
2015	104	4/14/2015	CuB1	Cistus creticus	Chelostoma sp.	Disk	Low	Radial	Yes	Flower
2015	104	4/14/2015	CuB1	Cistus creticus	Chelostoma sp.	Disk	Low	Radial	Yes	Flower
2015	104	4/14/2015	CuB1	Cistus creticus	Chelostoma sp.	Disk	Low	Radial	Yes	Flower
2015	104	4/14/2015	CuB1	Cistus creticus	Chelostoma sp.	Disk	Low	Radial	Yes	Flower
2015	104	4/14/2015	CuB1	Hirschfeldia incana	Andrena sp.	Disk-tube	Medium	Radial	Yes	Flower
2015	104	4/14/2015	CuB1	Hirschfeldia incana	Andrena sp.	Disk-tube	Medium	Radial	Yes	Flower
2015	104	4/14/2015	CuB1	Hirschfeldia incana	Andrena sp.	Disk-tube	Medium	Radial	Yes	Flower
2015	104	4/14/2015	CuB1 control	Hirschfeldia incana	Halictus sp.	Disk-tube	Medium	Radial	Yes	Flower
2015	104	4/14/2015	CuB2	Salvia fruticosa	Apis mellifera	Gullet	Medium	Bilateral	No	Flower
2015	104	4/14/2015	CuB2	Salvia fruticosa	Apis mellifera	Gullet	Medium	Bilateral	No	Flower
2015	104	4/14/2015	CuB2	Salvia fruticosa	Apis mellifera	Gullet	Medium	Bilateral	No	Flower
2015	104	4/14/2015	CuB2	Salvia fruticosa	Apis mellifera	Gullet	Medium	Bilateral	No	Flower
2015	104	4/14/2015	CuB2	Salvia fruticosa	Apis mellifera	Gullet	Medium	Bilateral	No	Flower
2015	104	4/14/2015	CuB2	Salvia fruticosa	Apis mellifera	Gullet	Medium	Bilateral	No	Flower
2015	104	4/14/2015	CuB2	Salvia fruticosa	Apis mellifera	Gullet	Medium	Bilateral	No	Flower
2015	104	4/14/2015	CuB2	Salvia fruticosa	Apis mellifera	Gullet	Medium	Bilateral	No	Flower
2015	104	4/14/2015	CuB2	Salvia fruticosa	Apis mellifera	Gullet	Medium	Bilateral	No	Flower
2015	118	4/28/2015	ShC3	Notobasis syriaca	Anthophora sp.	Head	Medium	Radial	No	Head
2015	118	4/28/2015	ShC3	Notobasis syriaca	Anthophora sp.	Head	Medium	Radial	No	Head
2015	118	4/28/2015	ShC3	Notobasis syriaca	Apis mellifera	Head	Medium	Radial	No	Head
2015	118	4/28/2015	ShC3	Notobasis syriaca	Apis mellifera	Head	Medium	Radial	No	Head
2015	118	4/28/2015	ShC3	Notobasis syriaca	Apis mellifera	Head	Medium	Radial	No	Head
2015	118	4/28/2015	ShC3	Notobasis syriaca	Apis mellifera	Head	Medium	Radial	No	Head
2015	118	4/28/2015	ShC3	Notobasis syriaca	Apis mellifera	Head	Medium	Radial	No	Head
2015	118	4/28/2015	ShC3	Notobasis syriaca	Apis mellifera	Head	Medium	Radial	No	Head
2015	118	4/28/2015	ShC3	Notobasis syriaca	Apis mellifera	Head	Medium	Radial	No	Head
2015	118	4/28/2015	ShC3	Notobasis syriaca	Apis mellifera	Head	Medium	Radial	No	Head
2015	118	4/28/2015	ShC3	Notobasis syriaca	Apis mellifera	Head	Medium	Radial	No	Head
2015	118	4/28/2015	ShC3	Notobasis syriaca	Apis mellifera	Head	Medium	Radial	No	Head
2015	118	4/28/2015	ShC3	Notobasis syriaca	Apis mellifera	Head	Medium	Radial	No	Head
2015	118	4/28/2015	ShC3	Notobasis syriaca	Apis mellifera	Head	Medium	Radial	No	Head
2015	118	4/28/2015	ShC3	Notobasis syriaca	Apis mellifera	Head	Medium	Radial	No	Head
2015	118	4/28/2015	ShC3	Notobasis syriaca	Apis mellifera	Head	Medium	Radial	No	Head
2015	118	4/28/2015	ShC3	Notobasis syriaca	Apis mellifera	Head	Medium	Radial	No	Head
2015	118	4/28/2015	ShC3	Notobasis syriaca	Apis mellifera	Head	Medium	Radial	No	Head
2015	118	4/28/2015	ShC3	Notobasis syriaca	Apis mellifera	Head	Medium	Radial	No	Head
2015	118	4/28/2015	ShC3	Notobasis syriaca	Apis mellifera	Head	Medium	Radial	No	Head
2015	118	4/28/2015	ShC3	Notobasis syriaca	Apis mellifera	Head	Medium	Radial	No	Head
2015	118	4/28/2015	ShC3	Notobasis syriaca	Apis mellifera	Head	Medium	Radial	No	Head
2015	118	4/28/2015	ShC3	Notobasis syriaca	Apis mellifera	Head	Medium	Radial	No	Head
2015	118	4/28/2015	ShC3	Notobasis syriaca	Apis mellifera	Head	Medium	Radial	No	Head
2015	118	4/28/2015	ShC3	Notobasis syriaca	Apis mellifera	Head	Medium	Radial	No	Head
2015	118	4/28/2015	ShC3	Notobasis syriaca	Apis mellifera	Head	Medium	Radial	No	Head
2015	118	4/28/2015	ShC3	Notobasis syriaca	Apis mellifera	Head	Medium	Radial	No	Head
2015	118	4/28/2015	ShC3	Notobasis syriaca	Apis mellifera	Head	Medium	Radial	No	Head
2015	118	4/28/2015	ShC3	Notobasis syriaca	Apis mellifera	Head	Medium	Radial	No	Head
2015	118	4/28/2015	ShC3	Notobasis syriaca	Apis mellifera	Head	Medium	Radial	No	Head
2015	118	4/28/2015	ShC3	Notobasis syriaca	Apis mellifera	Head	Medium	Radial	No	Head
2015	118	4/28/2015	ShC3	Notobasis syriaca	Apis mellifera	Head	Medium	Radial	No	Head
2015	118	4/28/2015	ShC3	Notobasis syriaca	Apis mellifera	Head	Medium	Radial	No	Head
2015	118	4/28/2015	ShC3	Notobasis syriaca	Apis mellifera	Head	Medium	Radial	No	Head
2015	118	4/28/2015	ShC3	Notobasis syriaca	Apis mellifera	Head	Medium	Radial	No	Head
2015	118	4/28/2015	ShC3	Notobasis syriaca	Apis mellifera	Head	Medium	Radial	No	Head
2015	118	4/28/2015	ShC3	Notobasis syriaca	Apis mellifera	Head	Medium	Radial	No	Head
2015	118	4/28/2015	ShC3	Notobasis syriaca	Apis mellifera	Head	Medium	Radial	No	Head
2015	118	4/28/2015	ShC3	Notobasis syriaca	Apis mellifera	Head	Medium	Radial	No	Head
2015	118	4/28/2015	ShC3	Notobasis syriaca	Apis mellifera	Head	Medium	Radial	No	Head
2015	118	4/28/2015	ShC3	Notobasis syriaca	Apis mellifera	Head	Medium	Radial	No	Head
2015	118	4/28/2015	ShC3	Notobasis syriaca	Apis mellifera	Head	Medium	Radial	No	Head
2015	118	4/28/2015	ShC3	Notobasis syriaca	Apis mellifera	Head	Medium	Radial	No	Head
2015	118	4/28/2015	ShC3	Notobasis syriaca	Apis mellifera	Head	Medium	Radial	No	Head
2015	118	4/28/2015	ShC3	Notobasis syriaca	Apis mellifera	Head	Medium	Radial	No	Head
2015	118	4/28/2015	ShC3	Notobasis syriaca	Apis mellifera	Head	Medium	Radial	No	Head
2015	118	4/28/2015	ShC3	Notobasis syriaca	Apis mellifera	Head	Medium	Radial	No	Head
2015	118	4/28/2015	ShC3	Notobasis syriaca	Apis mellifera	Head	Medium	Radial	No	Head
2015	118	4/28/2015	ShC3	Notobasis syriaca	Apis mellifera	Head	Medium	Radial	No	Head
2015	118	4/28/2015	ShC3	Notobasis syriaca	Apis mellifera	Head	Medium	Radial	No	Head
2015	118	4/28/2015	ShC3	Notobasis syriaca	Apis mellifera	Head	Medium	Radial	No	Head
2015	118	4/28/2015	ShC3	Notobasis syriaca	Apis mellifera	Head	Medium	Radial	No	Head
2015	118	4/28/2015	ShC3	Notobasis syriaca	Apis mellifera	Head	Medium	Radial	No	Head
2015	118	4/28/2015	ShC3	Notobasis syriaca	Apis mellifera	Head	Medium	Radial	No	Head
2015	118	4/28/2015	ShC3	Notobasis syriaca	Apis mellifera	Head	Medium	Radial	No	Head
2015	118	4/28/2015	ShC3	Notobasis syriaca	Apis mellifera	Head	Medium	Radial	No	Head
2015	118	4/28/2015	ShC3	Notobasis syriaca	Apis mellifera	Head	Medium	Radial	No	Head
2015	118	4/28/2015	ShC3	Notobasis syriaca	Apis mellifera	Head	Medium	Radial	No	Head
2015	118	4/28/2015	ShC3	Notobasis syriaca	Apis mellifera	Head	Medium	Radial	No	Head
2015	118	4/28/2015	ShC3	Notobasis syriaca	Apis mellifera	Head	Medium	Radial	No	Head
2015	118	4/28/2015	ShC3	Notobasis syriaca	Apis mellifera	Head	Medium	Radial	No	Head
2015	118	4/28/2015	ShC3	Notobasis syriaca	Apis mellifera	Head	Medium	Radial	No	Head
2015	118	4/28/2015	ShC3	Notobasis syriaca	Apis mellifera	Head	Medium	Radial	No	Head
2015	118	4/28/2015	ShC3	Notobasis syriaca	Apis mellifera	Head	Medium	Radial	No	Head
2015	118	4/28/2015	ShC3	Notobasis syriaca	Apis mellifera	Head	Medium	Radial	No	Head
2015	118	4/28/2015	ShC3	Notobasis syriaca	Apis mellifera	Head	Medium	Radial	No	Head
2015	118	4/28/2015	ShC3	Notobasis syriaca	Apis mellifera	Head	Medium	Radial	No	Head
2015	118	4/28/2015	ShC3	Notobasis syriaca	Apis mellifera	Head	Medium	Radial	No	Head
2015	118	4/28/2015	ShC3	Notobasis syriaca	Apis mellifera	Head	Medium	Radial	No	Head
2015	118	4/28/2015	ShC3	Notobasis syriaca	Apis mellifera	Head	Medium	Radial	No	Head
2015	118	4/28/2015	ShC3 control	Notobasis syriaca	Apis mellifera	Head	Medium	Radial	No	Head
2015	118	4/28/2015	ShC3 control	Notobasis syriaca	Apis mellifera	Head	Medium	Radial	No	Head
2015	118	4/28/2015	ShC3 control	Notobasis syriaca	Apis mellifera	Head	Medium	Radial	No	Head
2015	118	4/28/2015	ShC3 control	Notobasis syriaca	Apis mellifera	Head	Medium	Radial	No	Head
2015	118	4/28/2015	ShC3 control	Notobasis syriaca	Apis mellifera	Head	Medium	Radial	No	Head
2015	118	4/28/2015	ShC3 control	Notobasis syriaca	Apis mellifera	Head	Medium	Radial	No	Head
2015	118	4/28/2015	ShC3 control	Notobasis syriaca	Apis mellifera	Head	Medium	Radial	No	Head
2015	118	4/28/2015	ShC3 control	Notobasis syriaca	Apis mellifera	Head	Medium	Radial	No	Head
2015	118	4/28/2015	ShC3 control	Notobasis syriaca	Apis mellifera	Head	Medium	Radial	No	Head
2015	118	4/28/2015	ShC3 control	Notobasis syriaca	Apis mellifera	Head	Medium	Radial	No	Head
2015	118	4/28/2015	ShC3 control	Notobasis syriaca	Apis mellifera	Head	Medium	Radial	No	Head
2015	118	4/28/2015	ShC3 control	Notobasis syriaca	Apis mellifera	Head	Medium	Radial	No	Head
2015	118	4/28/2015	ShC3 control	Notobasis syriaca	Apis mellifera	Head	Medium	Radial	No	Head
2015	118	4/28/2015	ShC3 control	Notobasis syriaca	Apis mellifera	Head	Medium	Radial	No	Head
2015	118	4/28/2015	ShC3 control	Notobasis syriaca	Apis mellifera	Head	Medium	Radial	No	Head
2015	118	4/28/2015	ShC3 control	Notobasis syriaca	Apis mellifera	Head	Medium	Radial	No	Head
2015	118	4/28/2015	ShC3 control	Notobasis syriaca	Apis mellifera	Head	Medium	Radial	No	Head
2015	118	4/28/2015	ShC3 control	Notobasis syriaca	Apis mellifera	Head	Medium	Radial	No	Head
2015	118	4/28/2015	ShC3 control	Notobasis syriaca	Apis mellifera	Head	Medium	Radial	No	Head
2015	118	4/28/2015	ShC3 control	Notobasis syriaca	Apis mellifera	Head	Medium	Radial	No	Head
2015	118	4/28/2015	ShC3 control	Notobasis syriaca	Apis mellifera	Head	Medium	Radial	No	Head
2015	118	4/28/2015	ShC3 control	Notobasis syriaca	Apis mellifera	Head	Medium	Radial	No	Head
2015	118	4/28/2015	ShC3 control	Notobasis syriaca	Apis mellifera	Head	Medium	Radial	No	Head
2015	118	4/28/2015	ShC3 control	Notobasis syriaca	Apis mellifera	Head	Medium	Radial	No	Head
2015	118	4/28/2015	ShC3 control	Notobasis syriaca	Apis mellifera	Head	Medium	Radial	No	Head
2015	118	4/28/2015	ShC3 control	Notobasis syriaca	Apis mellifera	Head	Medium	Radial	No	Head
2015	118	4/28/2015	ShC3 control	Notobasis syriaca	Apis mellifera	Head	Medium	Radial	No	Head
2015	118	4/28/2015	ShC3 control	Notobasis syriaca	Apis mellifera	Head	Medium	Radial	No	Head
2015	118	4/28/2015	ShC3 control	Notobasis syriaca	Apis mellifera	Head	Medium	Radial	No	Head
2015	118	4/28/2015	ShC3 control	Notobasis syriaca	Apis mellifera	Head	Medium	Radial	No	Head
2015	118	4/28/2015	ShC3 control	Notobasis syriaca	Apis mellifera	Head	Medium	Radial	No	Head
2015	118	4/28/2015	ShC3 control	Notobasis syriaca	Apis mellifera	Head	Medium	Radial	No	Head
2015	118	4/28/2015	ShC3 control	Notobasis syriaca	Apis mellifera	Head	Medium	Radial	No	Head
2015	118	4/28/2015	ShC3 control	Notobasis syriaca	Apis mellifera	Head	Medium	Radial	No	Head
2015	118	4/28/2015	ShC3 control	Notobasis syriaca	Apis mellifera	Head	Medium	Radial	No	Head
2015	118	4/28/2015	ShC3 control	Notobasis syriaca	Apis mellifera	Head	Medium	Radial	No	Head
2015	118	4/28/2015	ShC3 control	Notobasis syriaca	Apis mellifera	Head	Medium	Radial	No	Head
2015	118	4/28/2015	ShC3 control	Notobasis syriaca	Apis mellifera	Head	Medium	Radial	No	Head
2015	118	4/28/2015	ShC3 control	Notobasis syriaca	Apis mellifera	Head	Medium	Radial	No	Head
2015	118	4/28/2015	ShC3 control	Notobasis syriaca	Apis mellifera	Head	Medium	Radial	No	Head
2015	118	4/28/2015	ShC3 control	Notobasis syriaca	Apis mellifera	Head	Medium	Radial	No	Head
2015	118	4/28/2015	ShC3 control	Notobasis syriaca	Apis mellifera	Head	Medium	Radial	No	Head
2015	118	4/28/2015	ShC3 control	Notobasis syriaca	Apis mellifera	Head	Medium	Radial	No	Head
2015	118	4/28/2015	ShC3 control	Notobasis syriaca	Apis mellifera	Head	Medium	Radial	No	Head
2015	118	4/28/2015	ShC3 control	Notobasis syriaca	Apis mellifera	Head	Medium	Radial	No	Head
2015	118	4/28/2015	ShC3 control	Notobasis syriaca	Apis mellifera	Head	Medium	Radial	No	Head
2015	118	4/28/2015	ShC3 control	Teucrium divaricatum	Apis mellifera	Gullet	Medium	Bilateral	No	Flower
2015	118	4/28/2015	ShC3 control	Teucrium divaricatum	Apis mellifera	Gullet	Medium	Bilateral	No	Flower
2015	118	4/28/2015	ShC3 control	Teucrium divaricatum	Apis mellifera	Gullet	Medium	Bilateral	No	Flower
2015	118	4/28/2015	ShB2	Cistus creticus	Apis mellifera	Disk	Low	Radial	Yes	Flower
2015	118	4/28/2015	ShB2	Cistus creticus	Apis mellifera	Disk	Low	Radial	Yes	Flower
2015	118	4/28/2015	ShB2	Cistus creticus	Apis mellifera	Disk	Low	Radial	Yes	Flower
2015	118	4/28/2015	ShB2	Cistus creticus	Apis mellifera	Disk	Low	Radial	Yes	Flower
2015	118	4/28/2015	ShB2	Cistus creticus	Apis mellifera	Disk	Low	Radial	Yes	Flower
2015	118	4/28/2015	ShB2	Cistus creticus	Apis mellifera	Disk	Low	Radial	Yes	Flower
2015	118	4/28/2015	ShB2	Cistus creticus	Apis mellifera	Disk	Low	Radial	Yes	Flower
2015	118	4/28/2015	ShB2	Cistus creticus	Apis mellifera	Disk	Low	Radial	Yes	Flower
2015	118	4/28/2015	ShB2	Cistus creticus	Apis mellifera	Disk	Low	Radial	Yes	Flower
2015	118	4/28/2015	ShB2	Cistus creticus	Apis mellifera	Disk	Low	Radial	Yes	Flower
2015	118	4/28/2015	ShB2	Cistus creticus	Apis mellifera	Disk	Low	Radial	Yes	Flower
2015	118	4/28/2015	ShB2	Cistus creticus	Apis mellifera	Disk	Low	Radial	Yes	Flower
2015	118	4/28/2015	ShB2	Cistus creticus	Apis mellifera	Disk	Low	Radial	Yes	Flower
2015	118	4/28/2015	ShB2	Cistus creticus	Apis mellifera	Disk	Low	Radial	Yes	Flower
2015	118	4/28/2015	ShB2	Cistus creticus	Apis mellifera	Disk	Low	Radial	Yes	Flower
2015	118	4/28/2015	ShB2	Cistus creticus	Apis mellifera	Disk	Low	Radial	Yes	Flower
2015	118	4/28/2015	ShB2	Cistus creticus	Apis mellifera	Disk	Low	Radial	Yes	Flower
2015	118	4/28/2015	ShB2 control	Cistus creticus	Apis mellifera	Disk	Low	Radial	Yes	Flower
2015	118	4/28/2015	ShB2 control	Cistus creticus	Apis mellifera	Disk	Low	Radial	Yes	Flower
2015	118	4/28/2015	ShB2 control	Cistus creticus	Apis mellifera	Disk	Low	Radial	Yes	Flower
2015	118	4/28/2015	ShB2 control	Cistus creticus	Apis mellifera	Disk	Low	Radial	Yes	Flower
2015	118	4/28/2015	ShB2 control	Cistus creticus	Apis mellifera	Disk	Low	Radial	Yes	Flower
2015	118	4/28/2015	ShB2 control	Cistus creticus	Apis mellifera	Disk	Low	Radial	Yes	Flower
2015	118	4/28/2015	ShB1 control	Cistus creticus	Apis mellifera	Disk	Low	Radial	Yes	Flower
2015	118	4/28/2015	ShB2 control	Cistus creticus	Halictus sp.	Disk	Low	Radial	Yes	Flower
2015	118	4/28/2015	ShC3 control	Hirschfeldia incana	Halictus sp.	Disk-tube	Medium	Radial	Yes	Flower
2015	118	4/28/2015	ShB2 control	Pallenis spinosa	Chelostoma sp.	Head	Medium	Radial	Partly	Head
2015	118	4/28/2015	ShB2 control	Pallenis spinosa	Chelostoma sp.	Head	Medium	Radial	Partly	Head
2015	118	4/28/2015	ShB2 control	Satureja thymbra	Andrena sp.	Gullet	Medium	Bilateral	No	Flower
2015	118	4/28/2015	ShB2 control	Satureja thymbra	Andrena sp.	Gullet	Medium	Bilateral	No	Flower
2015	118	4/28/2015	ShB2 control	Satureja thymbra	Andrena sp.	Gullet	Medium	Bilateral	No	Flower
2015	118	4/28/2015	ShB2 control	Satureja thymbra	Andrena sp.	Gullet	Medium	Bilateral	No	Flower
2015	118	4/28/2015	ShB2 control	Satureja thymbra	Andrena sp.	Gullet	Medium	Bilateral	No	Flower
2015	118	4/28/2015	ShB2 control	Satureja thymbra	Andrena sp.	Gullet	Medium	Bilateral	No	Flower
2015	118	4/28/2015	ShB2 control	Satureja thymbra	Anthophora sp.	Gullet	Medium	Bilateral	No	Flower
2015	118	4/28/2015	ShB2 control	Satureja thymbra	Anthophora sp.	Gullet	Medium	Bilateral	No	Flower
2015	118	4/28/2015	ShB2 control	Satureja thymbra	Anthophora sp.	Gullet	Medium	Bilateral	No	Flower
2015	118	4/28/2015	ShB2 control	Satureja thymbra	Apis mellifera	Gullet	Medium	Bilateral	No	Flower
2015	118	4/28/2015	ShB2 control	Satureja thymbra	Apis mellifera	Gullet	Medium	Bilateral	No	Flower
2015	118	4/28/2015	ShB2 control	Satureja thymbra	Apis mellifera	Gullet	Medium	Bilateral	No	Flower
2015	118	4/28/2015	ShB2 control	Satureja thymbra	Apis mellifera	Gullet	Medium	Bilateral	No	Flower
2015	118	4/28/2015	ShB2 control	Satureja thymbra	Apis mellifera	Gullet	Medium	Bilateral	No	Flower
2015	118	4/28/2015	ShB2 control	Satureja thymbra	Apis mellifera	Gullet	Medium	Bilateral	No	Flower
2015	118	4/28/2015	ShB2 control	Satureja thymbra	Apis mellifera	Gullet	Medium	Bilateral	No	Flower
2015	118	4/28/2015	ShB2 control	Satureja thymbra	Apis mellifera	Gullet	Medium	Bilateral	No	Flower
2015	118	4/28/2015	ShB2 control	Satureja thymbra	Apis mellifera	Gullet	Medium	Bilateral	No	Flower
2015	118	4/28/2015	ShB2 control	Satureja thymbra	Apis mellifera	Gullet	Medium	Bilateral	No	Flower
2015	118	4/28/2015	ShB2 control	Satureja thymbra	Apis mellifera	Gullet	Medium	Bilateral	No	Flower
2015	118	4/28/2015	ShB2 control	Satureja thymbra	Apis mellifera	Gullet	Medium	Bilateral	No	Flower
2015	118	4/28/2015	ShB2 control	Satureja thymbra	Apis mellifera	Gullet	Medium	Bilateral	No	Flower
2015	118	4/28/2015	ShB2 control	Satureja thymbra	Apis mellifera	Gullet	Medium	Bilateral	No	Flower
2015	118	4/28/2015	ShB2 control	Satureja thymbra	Apis mellifera	Gullet	Medium	Bilateral	No	Flower
2015	118	4/28/2015	ShB2 control	Satureja thymbra	Apis mellifera	Gullet	Medium	Bilateral	No	Flower
2015	118	4/28/2015	ShB2 control	Satureja thymbra	Apis mellifera	Gullet	Medium	Bilateral	No	Flower
2015	118	4/28/2015	ShB2 control	Satureja thymbra	Apis mellifera	Gullet	Medium	Bilateral	No	Flower
2015	118	4/28/2015	ShB2 control	Satureja thymbra	Apis mellifera	Gullet	Medium	Bilateral	No	Flower
2015	118	4/28/2015	ShB2 control	Satureja thymbra	Apis mellifera	Gullet	Medium	Bilateral	No	Flower
2015	118	4/28/2015	ShB2 control	Satureja thymbra	Apis mellifera	Gullet	Medium	Bilateral	No	Flower
2015	118	4/28/2015	ShB2 control	Satureja thymbra	Apis mellifera	Gullet	Medium	Bilateral	No	Flower
2015	118	4/28/2015	ShB2 control	Satureja thymbra	Apis mellifera	Gullet	Medium	Bilateral	No	Flower
2015	118	4/28/2015	ShB2 control	Satureja thymbra	Apis mellifera	Gullet	Medium	Bilateral	No	Flower
2015	118	4/28/2015	ShB2 control	Satureja thymbra	Apis mellifera	Gullet	Medium	Bilateral	No	Flower
2015	118	4/28/2015	ShB2 control	Satureja thymbra	Apis mellifera	Gullet	Medium	Bilateral	No	Flower
2015	118	4/28/2015	ShB2 control	Satureja thymbra	Apis mellifera	Gullet	Medium	Bilateral	No	Flower
2015	118	4/28/2015	ShB2 control	Satureja thymbra	Apis mellifera	Gullet	Medium	Bilateral	No	Flower
2015	118	4/28/2015	ShB2 control	Satureja thymbra	Apis mellifera	Gullet	Medium	Bilateral	No	Flower
2015	118	4/28/2015	ShB2 control	Satureja thymbra	Apis mellifera	Gullet	Medium	Bilateral	No	Flower
2015	118	4/28/2015	ShB2 control	Satureja thymbra	Apis mellifera	Gullet	Medium	Bilateral	No	Flower
2015	118	4/28/2015	ShB2 control	Satureja thymbra	Apis mellifera	Gullet	Medium	Bilateral	No	Flower
2015	118	4/28/2015	ShB2 control	Satureja thymbra	Apis mellifera	Gullet	Medium	Bilateral	No	Flower
2015	118	4/28/2015	ShB2 control	Satureja thymbra	Apis mellifera	Gullet	Medium	Bilateral	No	Flower
2015	118	4/28/2015	ShB2 control	Satureja thymbra	Apis mellifera	Gullet	Medium	Bilateral	No	Flower
2015	118	4/28/2015	ShB2 control	Satureja thymbra	Apis mellifera	Gullet	Medium	Bilateral	No	Flower
2015	118	4/28/2015	ShB2 control	Satureja thymbra	Apis mellifera	Gullet	Medium	Bilateral	No	Flower
2015	118	4/28/2015	ShB2 control	Satureja thymbra	Apis mellifera	Gullet	Medium	Bilateral	No	Flower
2015	118	4/28/2015	ShB2 control	Satureja thymbra	Apis mellifera	Gullet	Medium	Bilateral	No	Flower
2015	118	4/28/2015	ShB2 control	Satureja thymbra	Apis mellifera	Gullet	Medium	Bilateral	No	Flower
2015	118	4/28/2015	ShB2 control	Satureja thymbra	Apis mellifera	Gullet	Medium	Bilateral	No	Flower
2015	118	4/28/2015	ShB2 control	Satureja thymbra	Apis mellifera	Gullet	Medium	Bilateral	No	Flower
2015	118	4/28/2015	ShB2 control	Satureja thymbra	Apis mellifera	Gullet	Medium	Bilateral	No	Flower
2015	118	4/28/2015	ShB2 control	Satureja thymbra	Apis mellifera	Gullet	Medium	Bilateral	No	Flower
2015	118	4/28/2015	ShB2 control	Satureja thymbra	Apis mellifera	Gullet	Medium	Bilateral	No	Flower
2015	118	4/28/2015	ShB2 control	Satureja thymbra	Apis mellifera	Gullet	Medium	Bilateral	No	Flower
2015	118	4/28/2015	ShB2 control	Satureja thymbra	Apis mellifera	Gullet	Medium	Bilateral	No	Flower
2015	118	4/28/2015	ShB2 control	Satureja thymbra	Apis mellifera	Gullet	Medium	Bilateral	No	Flower
2015	118	4/28/2015	ShB2 control	Satureja thymbra	Apis mellifera	Gullet	Medium	Bilateral	No	Flower
2015	118	4/28/2015	ShB2 control	Satureja thymbra	Apis mellifera	Gullet	Medium	Bilateral	No	Flower
2015	118	4/28/2015	ShB2 control	Satureja thymbra	Apis mellifera	Gullet	Medium	Bilateral	No	Flower
2015	118	4/28/2015	ShB2 control	Satureja thymbra	Apis mellifera	Gullet	Medium	Bilateral	No	Flower
2015	118	4/28/2015	ShB2 control	Satureja thymbra	Apis mellifera	Gullet	Medium	Bilateral	No	Flower
2015	118	4/28/2015	ShB2 control	Satureja thymbra	Apis mellifera	Gullet	Medium	Bilateral	No	Flower
2015	119	4/29/2015	ShB4	Stachys distans	Apis mellifera	Gullet	Medium	Bilateral	No	Flower
2015	119	4/29/2015	ShB4	Stachys distans	Apis mellifera	Gullet	Medium	Bilateral	No	Flower
2015	119	4/29/2015	ShB4	Stachys distans	Apis mellifera	Gullet	Medium	Bilateral	No	Flower
2015	119	4/29/2015	ShB4	Stachys distans	Apis mellifera	Gullet	Medium	Bilateral	No	Flower
2015	119	4/29/2015	ShB4	Stachys distans	Apis mellifera	Gullet	Medium	Bilateral	No	Flower
2015	119	4/29/2015	ShB4	Stachys distans	Apis mellifera	Gullet	Medium	Bilateral	No	Flower
2015	119	4/29/2015	ShB4	Stachys distans	Apis mellifera	Gullet	Medium	Bilateral	No	Flower
2015	119	4/29/2015	ShB4	Stachys distans	Apis mellifera	Gullet	Medium	Bilateral	No	Flower
2015	119	4/29/2015	ShB4	Stachys distans	Apis mellifera	Gullet	Medium	Bilateral	No	Flower
2015	119	4/29/2015	ShB4	Stachys distans	Apis mellifera	Gullet	Medium	Bilateral	No	Flower
2015	119	4/29/2015	ShB4	Stachys distans	Apis mellifera	Gullet	Medium	Bilateral	No	Flower
2015	119	4/29/2015	ShB4	Stachys distans	Apis mellifera	Gullet	Medium	Bilateral	No	Flower
2015	119	4/29/2015	ShB4	Stachys distans	Apis mellifera	Gullet	Medium	Bilateral	No	Flower
2015	119	4/29/2015	ShB4	Stachys distans	Apis mellifera	Gullet	Medium	Bilateral	No	Flower
2015	119	4/29/2015	ShB4	Stachys distans	Apis mellifera	Gullet	Medium	Bilateral	No	Flower
2015	119	4/29/2015	ShB4	Stachys distans	Apis mellifera	Gullet	Medium	Bilateral	No	Flower
2015	119	4/29/2015	ShB4	Stachys distans	Apis mellifera	Gullet	Medium	Bilateral	No	Flower
2015	119	4/29/2015	ShB4	Stachys distans	Apis mellifera	Gullet	Medium	Bilateral	No	Flower
2015	119	4/29/2015	ShB4	Stachys distans	Apis mellifera	Gullet	Medium	Bilateral	No	Flower
2015	119	4/29/2015	CuC4	Coriandrum sativum	Halictus sp.	Disk	Low	Bilateral	Yes	Raceme
2015	119	4/29/2015	CuC4	Coriandrum sativum	Halictus sp.	Disk	Low	Bilateral	Yes	Raceme
2015	119	4/29/2015	CuC4	Coriandrum sativum	Halictus sp.	Disk	Low	Bilateral	Yes	Raceme
2015	119	4/29/2015	CuC4	Coriandrum sativum	Halictus sp.	Disk	Low	Bilateral	Yes	Raceme
2015	119	4/29/2015	ShB4	Synelcosciadium carmeli	Halictus sp.	Disk	Low	Radial	Yes	Head
2015	119	4/29/2015	ShB4	Synelcosciadium carmeli	Halictus sp.	Disk	Low	Radial	Yes	Head
2015	119	4/29/2015	ShB4	Synelcosciadium carmeli	Halictus sp.	Disk	Low	Radial	Yes	Head
2015	119	4/29/2015	ShB4 control	Synelcosciadium carmeli	Halictus sp.	Disk	Low	Radial	Yes	Head
2015	119	4/29/2015	ShB4 control	Synelcosciadium carmeli	Halictus sp.	Disk	Low	Radial	Yes	Head
2015	119	4/29/2015	ShB3	Cistus creticus	Apis mellifera	Disk	Low	Radial	Yes	Flower
2015	119	4/29/2015	ShB3	Cistus creticus	Apis mellifera	Disk	Low	Radial	Yes	Flower
2015	119	4/29/2015	ShB3	Cistus creticus	Apis mellifera	Disk	Low	Radial	Yes	Flower
2015	119	4/29/2015	ShB3	Cistus creticus	Apis mellifera	Disk	Low	Radial	Yes	Flower
2015	119	4/29/2015	ShB3	Cistus creticus	Apis mellifera	Disk	Low	Radial	Yes	Flower
2015	119	4/29/2015	ShB3	Cistus creticus	Apis mellifera	Disk	Low	Radial	Yes	Flower
2015	119	4/29/2015	CuC4	Ridolfia segetum	Apis mellifera	Disk	Low	Radial	No	Raceme
2015	119	4/29/2015	CuC4	Ridolfia segetum	Apis mellifera	Disk	Low	Radial	No	Raceme
2015	119	4/29/2015	CuC4	Ridolfia segetum	Hylaeus sp.	Disk	Low	Radial	No	Raceme
2015	119	4/29/2015	CuC4	Ridolfia segetum	Hylaeus sp.	Disk	Low	Radial	No	Raceme
2015	119	4/29/2015	CuC4	Ridolfia segetum	Hylaeus sp.	Disk	Low	Radial	No	Raceme
2015	119	4/29/2015	CuC4 control	Satureja thymbra	Apis mellifera	Gullet	Medium	Bilateral	No	Flower
2015	119	4/29/2015	CuC4 control	Satureja thymbra	Apis mellifera	Gullet	Medium	Bilateral	No	Flower
2015	119	4/29/2015	CuC4 control	Satureja thymbra	Apis mellifera	Gullet	Medium	Bilateral	No	Flower
2015	119	4/29/2015	CuC4 control	Satureja thymbra	Apis mellifera	Gullet	Medium	Bilateral	No	Flower
2015	119	4/29/2015	CuC4 control	Satureja thymbra	Apis mellifera	Gullet	Medium	Bilateral	No	Flower
2015	119	4/29/2015	CuC4 control	Satureja thymbra	Apis mellifera	Gullet	Medium	Bilateral	No	Flower
2015	119	4/29/2015	CuC4 control	Satureja thymbra	Apis mellifera	Gullet	Medium	Bilateral	No	Flower
2015	119	4/29/2015	CuC4 control	Satureja thymbra	Apis mellifera	Gullet	Medium	Bilateral	No	Flower
2015	119	4/29/2015	CuC4 control	Satureja thymbra	Apis mellifera	Gullet	Medium	Bilateral	No	Flower
2015	119	4/29/2015	CuC4 control	Satureja thymbra	Apis mellifera	Gullet	Medium	Bilateral	No	Flower
2015	119	4/29/2015	CuC4 control	Satureja thymbra	Apis mellifera	Gullet	Medium	Bilateral	No	Flower
2015	119	4/29/2015	CuC4 control	Satureja thymbra	Apis mellifera	Gullet	Medium	Bilateral	No	Flower
2015	119	4/29/2015	CuC4 control	Conium maculatum	Andrena sp.	Disk	Low	Radial	Yes	Raceme
2015	119	4/29/2015	CuC4 control	Conium maculatum	Andrena sp.	Disk	Low	Radial	Yes	Raceme
2015	119	4/29/2015	CuC4 control	Conium maculatum	Andrena sp.	Disk	Low	Radial	Yes	Raceme
2015	119	4/29/2015	CuC4 control	Conium maculatum	Andrena sp.	Disk	Low	Radial	Yes	Raceme
2015	119	4/29/2015	CuC4 control	Conium maculatum	Andrena sp.	Disk	Low	Radial	Yes	Raceme
2015	119	4/29/2015	CuC4 control	Conium maculatum	Andrena sp.	Disk	Low	Radial	Yes	Raceme
2015	119	4/29/2015	CuC4 control	Conium maculatum	Andrena sp.	Disk	Low	Radial	Yes	Raceme
2015	119	4/29/2015	CuC4 control	Conium maculatum	Andrena sp.	Disk	Low	Radial	Yes	Raceme
2015	119	4/29/2015	CuC4	Conium maculatum	Halictus sp.	Disk	Low	Radial	Yes	Raceme
2015	119	4/29/2015	CuC4	Conium maculatum	Halictus sp.	Disk	Low	Radial	Yes	Raceme
2015	119	4/29/2015	CuC4	Conium maculatum	Hylaeus sp.	Disk	Low	Radial	Yes	Raceme
2015	119	4/29/2015	CuC4	Conium maculatum	Hylaeus sp.	Disk	Low	Radial	Yes	Raceme
2015	119	4/29/2015	CuC4	Conium maculatum	Hylaeus sp.	Disk	Low	Radial	Yes	Raceme
2015	119	4/29/2015	CuC4	Conium maculatum	Hylaeus sp.	Disk	Low	Radial	Yes	Raceme
2015	119	4/29/2015	CuC4	Conium maculatum	Hylaeus sp.	Disk	Low	Radial	Yes	Raceme
2015	125	5/5/2015	ShC1	Stachys distans	Apis mellifera	Gullet	Medium	Bilateral	No	Flower
2015	125	5/5/2015	ShC1	Stachys distans	Apis mellifera	Gullet	Medium	Bilateral	No	Flower
2015	125	5/5/2015	ShC1 control	Stachys distans	Apis mellifera	Gullet	Medium	Bilateral	No	Flower
2015	125	5/5/2015	ShC1 control	Stachys distans	Apis mellifera	Gullet	Medium	Bilateral	No	Flower
2015	125	5/5/2015	ShC1 control	Stachys distans	Apis mellifera	Gullet	Medium	Bilateral	No	Flower
2015	125	5/5/2015	ShC1 control	Stachys distans	Apis mellifera	Gullet	Medium	Bilateral	No	Flower
2015	125	5/5/2015	ShC1 control	Stachys distans	Apis mellifera	Gullet	Medium	Bilateral	No	Flower
2015	125	5/5/2015	ShC1 control	Stachys distans	Apis mellifera	Gullet	Medium	Bilateral	No	Flower
2015	125	5/5/2015	ShC1 control	Stachys distans	Apis mellifera	Gullet	Medium	Bilateral	No	Flower
2015	125	5/5/2015	ShC1 control	Stachys distans	Apis mellifera	Gullet	Medium	Bilateral	No	Flower
2015	125	5/5/2015	ShC1 control	Stachys distans	Apis mellifera	Gullet	Medium	Bilateral	No	Flower
2015	125	5/5/2015	ShC1 control	Stachys distans	Apis mellifera	Gullet	Medium	Bilateral	No	Flower
2015	125	5/5/2015	ShC1 control	Stachys distans	Apis mellifera	Gullet	Medium	Bilateral	No	Flower
2015	125	5/5/2015	ShC1 control	Stachys distans	Apis mellifera	Gullet	Medium	Bilateral	No	Flower
2015	125	5/5/2015	ShC1 control	Stachys distans	Apis mellifera	Gullet	Medium	Bilateral	No	Flower
2015	125	5/5/2015	ShC1 control	Stachys distans	Apis mellifera	Gullet	Medium	Bilateral	No	Flower
2015	125	5/5/2015	ShC1 control	Stachys distans	Apis mellifera	Gullet	Medium	Bilateral	No	Flower
2015	125	5/5/2015	ShC1 control	Stachys distans	Apis mellifera	Gullet	Medium	Bilateral	No	Flower
2015	125	5/5/2015	ShC1 control	Stachys distans	Apis mellifera	Gullet	Medium	Bilateral	No	Flower
2015	125	5/5/2015	ShC1 control	Stachys distans	Apis mellifera	Gullet	Medium	Bilateral	No	Flower
2015	125	5/5/2015	ShC1 control	Stachys distans	Apis mellifera	Gullet	Medium	Bilateral	No	Flower
2015	125	5/5/2015	ShC1 control	Stachys distans	Apis mellifera	Gullet	Medium	Bilateral	No	Flower
2015	125	5/5/2015	ShC1 control	Stachys distans	Apis mellifera	Gullet	Medium	Bilateral	No	Flower
2015	125	5/5/2015	ShC1 control	Stachys distans	Apis mellifera	Gullet	Medium	Bilateral	No	Flower
2015	125	5/5/2015	ShC1 control	Stachys distans	Apis mellifera	Gullet	Medium	Bilateral	No	Flower
2015	125	5/5/2015	ShC1 control	Stachys distans	Apis mellifera	Gullet	Medium	Bilateral	No	Flower
2015	125	5/5/2015	ShC1 control	Stachys distans	Apis mellifera	Gullet	Medium	Bilateral	No	Flower
2015	125	5/5/2015	ShC1 control	Stachys distans	Apis mellifera	Gullet	Medium	Bilateral	No	Flower
2015	125	5/5/2015	ShC1 control	Stachys distans	Apis mellifera	Gullet	Medium	Bilateral	No	Flower
2015	125	5/5/2015	ShC1 control	Stachys distans	Apis mellifera	Gullet	Medium	Bilateral	No	Flower
2015	125	5/5/2015	ShC1 control	Stachys distans	Apis mellifera	Gullet	Medium	Bilateral	No	Flower
2015	125	5/5/2015	ShC1 control	Stachys distans	Apis mellifera	Gullet	Medium	Bilateral	No	Flower
2015	125	5/5/2015	ShC1 control	Stachys distans	Apis mellifera	Gullet	Medium	Bilateral	No	Flower
2015	125	5/5/2015	ShC1 control	Stachys distans	Apis mellifera	Gullet	Medium	Bilateral	No	Flower
2015	125	5/5/2015	ShC1 control	Stachys distans	Apis mellifera	Gullet	Medium	Bilateral	No	Flower
2015	125	5/5/2015	ShC1 control	Stachys distans	Apis mellifera	Gullet	Medium	Bilateral	No	Flower
2015	125	5/5/2015	ShC1 control	Stachys distans	Apis mellifera	Gullet	Medium	Bilateral	No	Flower
2015	125	5/5/2015	ShC1 control	Stachys distans	Apis mellifera	Gullet	Medium	Bilateral	No	Flower
2015	125	5/5/2015	ShC1 control	Stachys distans	Apis mellifera	Gullet	Medium	Bilateral	No	Flower
2015	125	5/5/2015	ShC1 control	Stachys distans	Apis mellifera	Gullet	Medium	Bilateral	No	Flower
2015	125	5/5/2015	ShC1 control	Stachys distans	Apis mellifera	Gullet	Medium	Bilateral	No	Flower
2015	125	5/5/2015	ShC1 control	Stachys distans	Apis mellifera	Gullet	Medium	Bilateral	No	Flower
2015	125	5/5/2015	ShC1 control	Stachys distans	Apis mellifera	Gullet	Medium	Bilateral	No	Flower
2015	125	5/5/2015	ShC1 control	Stachys distans	Apis mellifera	Gullet	Medium	Bilateral	No	Flower
2015	125	5/5/2015	ShC1 control	Stachys distans	Apis mellifera	Gullet	Medium	Bilateral	No	Flower
2015	125	5/5/2015	ShC1 control	Stachys distans	Apis mellifera	Gullet	Medium	Bilateral	No	Flower
2015	125	5/5/2015	ShC1 control	Stachys distans	Apis mellifera	Gullet	Medium	Bilateral	No	Flower
2015	125	5/5/2015	ShC1 control	Stachys distans	Apis mellifera	Gullet	Medium	Bilateral	No	Flower
2015	125	5/5/2015	ShC1 control	Stachys distans	Apis mellifera	Gullet	Medium	Bilateral	No	Flower
2015	125	5/5/2015	ShC1 control	Stachys distans	Apis mellifera	Gullet	Medium	Bilateral	No	Flower
2015	125	5/5/2015	ShC2	Rapistrum rugosum	Andrena sp.	Disk-tube	Medium	Radial	Yes	Flower
2015	125	5/5/2015	ShC2	Rapistrum rugosum	Andrena sp.	Disk-tube	Medium	Radial	Yes	Flower
2015	125	5/5/2015	ShC2	Synelcosciadium carmeli	Andrena sp.	Disk	Low	Radial	Yes	Head
2015	125	5/5/2015	ShC2 control	Synelcosciadium carmeli	Andrena sp.	Disk	Low	Radial	Yes	Head
2015	125	5/5/2015	CuC2 control	Synelcosciadium carmeli	Andrena sp.	Disk	Low	Radial	Yes	Head
2015	125	5/5/2015	CuC2 control	Synelcosciadium carmeli	Andrena sp.	Disk	Low	Radial	Yes	Head
2015	125	5/5/2015	CuC2 control	Synelcosciadium carmeli	Andrena sp.	Disk	Low	Radial	Yes	Head
2015	125	5/5/2015	CuC2 control	Synelcosciadium carmeli	Halictus sp.	Disk	Low	Radial	Yes	Head
2015	125	5/5/2015	ShC2 control	Cistus creticus	Andrena sp.	Disk	Low	Radial	Yes	Flower
2015	125	5/5/2015	ShC1 control	Cistus creticus	Apis mellifera	Disk	Low	Radial	Yes	Flower
2015	125	5/5/2015	ShC1 control	Cistus creticus	Apis mellifera	Disk	Low	Radial	Yes	Flower
2015	125	5/5/2015	CuB4 control	Crepis aspera	Chelostoma sp.	Head	Low	Radial	Yes	Head
2015	125	5/5/2015	CuB4 control	Crepis aspera	Chelostoma sp.	Head	Low	Radial	Yes	Head
2015	125	5/5/2015	CuB4 control	Ridolfia segetum	Andrena sp.	Disk	Low	Radial	No	Raceme
2015	125	5/5/2015	CuB4 control	Ridolfia segetum	Andrena sp.	Disk	Low	Radial	No	Raceme
2015	125	5/5/2015	CuB4 control	Ridolfia segetum	Andrena sp.	Disk	Low	Radial	No	Raceme
2015	125	5/5/2015	CuB4 control	Ridolfia segetum	Andrena sp.	Disk	Low	Radial	No	Raceme
2015	125	5/5/2015	CuB4 control	Ridolfia segetum	Andrena sp.	Disk	Low	Radial	No	Raceme
2015	125	5/5/2015	ShC2	Artedia squamata	Andrena sp.	Disk	Low	Radial	Yes	Head
2015	126	5/6/2015	CuC1	Synelcosciadium carmeli	Andrena sp.	Disk	Low	Radial	Yes	Head
2015	126	5/6/2015	CuC1	Synelcosciadium carmeli	Andrena sp.	Disk	Low	Radial	Yes	Head
2015	126	5/6/2015	CuC1	Synelcosciadium carmeli	Andrena sp.	Disk	Low	Radial	Yes	Head
2015	126	5/6/2015	CuB3	Synelcosciadium carmeli	Apis mellifera	Disk	Low	Radial	Yes	Head
2015	126	5/6/2015	CuC1 control	Synelcosciadium carmeli	Chelostoma sp.	Disk	Low	Radial	Yes	Head
2015	126	5/6/2015	CuC1 control	Synelcosciadium carmeli	Chelostoma sp.	Disk	Low	Radial	Yes	Head
2015	126	5/6/2015	CuB4	Cistus creticus	Apis mellifera	Disk	Low	Radial	Yes	Flower
2015	126	5/6/2015	CuC1	Pallenis spinosa	Chelostoma sp.	Head	Medium	Radial	Partly	Head
2015	126	5/6/2015	CuC1	Pallenis spinosa	Chelostoma sp.	Head	Medium	Radial	Partly	Head
2015	126	5/6/2015	CuC1	Pallenis spinosa	Chelostoma sp.	Head	Medium	Radial	Partly	Head
2015	126	5/6/2015	CuC1	Pallenis spinosa	Halictus sp.	Head	Medium	Radial	Partly	Head
2015	126	5/6/2015	CuC3	Prasium majus	Apis mellifera	Gullet	Medium	Bilateral	No	Flower
2015	126	5/6/2015	CuC3	Prasium majus	Apis mellifera	Gullet	Medium	Bilateral	No	Flower
2015	126	5/6/2015	CuC3	Prasium majus	Apis mellifera	Gullet	Medium	Bilateral	No	Flower
2015	126	5/6/2015	CuC3	Prasium majus	Apis mellifera	Gullet	Medium	Bilateral	No	Flower
2015	126	5/6/2015	CuC3	Prasium majus	Apis mellifera	Gullet	Medium	Bilateral	No	Flower
2015	126	5/6/2015	CuC3	Prasium majus	Apis mellifera	Gullet	Medium	Bilateral	No	Flower
2015	126	5/6/2015	CuC3	Prasium majus	Apis mellifera	Gullet	Medium	Bilateral	No	Flower
2015	126	5/6/2015	CuC3	Prasium majus	Apis mellifera	Gullet	Medium	Bilateral	No	Flower
2015	126	5/6/2015	CuC3	Prasium majus	Apis mellifera	Gullet	Medium	Bilateral	No	Flower
2015	126	5/6/2015	CuC3	Prasium majus	Apis mellifera	Gullet	Medium	Bilateral	No	Flower
2015	126	5/6/2015	CuC3	Prasium majus	Apis mellifera	Gullet	Medium	Bilateral	No	Flower
2015	126	5/6/2015	CuC3	Prasium majus	Apis mellifera	Gullet	Medium	Bilateral	No	Flower
2015	126	5/6/2015	CuC3	Prasium majus	Apis mellifera	Gullet	Medium	Bilateral	No	Flower
2015	126	5/6/2015	CuC3	Prasium majus	Apis mellifera	Gullet	Medium	Bilateral	No	Flower
2015	126	5/6/2015	CuC3	Prasium majus	Apis mellifera	Gullet	Medium	Bilateral	No	Flower
2015	126	5/6/2015	CuC3	Prasium majus	Apis mellifera	Gullet	Medium	Bilateral	No	Flower
2015	126	5/6/2015	CuC3	Prasium majus	Apis mellifera	Gullet	Medium	Bilateral	No	Flower
2015	126	5/6/2015	CuC3	Prasium majus	Apis mellifera	Gullet	Medium	Bilateral	No	Flower
2015	126	5/6/2015	CuC3	Prasium majus	Apis mellifera	Gullet	Medium	Bilateral	No	Flower
2015	126	5/6/2015	CuC3	Prasium majus	Apis mellifera	Gullet	Medium	Bilateral	No	Flower
2015	132	5/12/2015	CuB1	Stachys distans	Apis mellifera	Gullet	Medium	Bilateral	No	Flower
2015	132	5/12/2015	CuB1	Stachys distans	Apis mellifera	Gullet	Medium	Bilateral	No	Flower
2015	132	5/12/2015	CuB1	Stachys distans	Apis mellifera	Gullet	Medium	Bilateral	No	Flower
2015	132	5/12/2015	CuB1	Stachys distans	Apis mellifera	Gullet	Medium	Bilateral	No	Flower
2015	132	5/12/2015	CuB1	Stachys distans	Apis mellifera	Gullet	Medium	Bilateral	No	Flower
2015	132	5/12/2015	CuB1 control	Stachys distans	Apis mellifera	Gullet	Medium	Bilateral	No	Flower
2015	132	5/12/2015	CuB1 control	Stachys distans	Apis mellifera	Gullet	Medium	Bilateral	No	Flower
2015	132	5/12/2015	CuB1 control	Stachys distans	Apis mellifera	Gullet	Medium	Bilateral	No	Flower
2015	132	5/12/2015	CuB1 control	Stachys distans	Apis mellifera	Gullet	Medium	Bilateral	No	Flower
2015	132	5/12/2015	CuB1 control	Stachys distans	Apis mellifera	Gullet	Medium	Bilateral	No	Flower
2015	132	5/12/2015	CuB1 control	Stachys distans	Apis mellifera	Gullet	Medium	Bilateral	No	Flower
2015	132	5/12/2015	CuB1 control	Stachys distans	Apis mellifera	Gullet	Medium	Bilateral	No	Flower
2015	132	5/12/2015	CuB1 control	Stachys distans	Apis mellifera	Gullet	Medium	Bilateral	No	Flower
2015	132	5/12/2015	CuB1 control	Stachys distans	Apis mellifera	Gullet	Medium	Bilateral	No	Flower
2015	132	5/12/2015	CuB1 control	Stachys distans	Apis mellifera	Gullet	Medium	Bilateral	No	Flower
2015	132	5/12/2015	CuB1 control	Stachys distans	Apis mellifera	Gullet	Medium	Bilateral	No	Flower
2015	132	5/12/2015	CuB1 control	Stachys distans	Apis mellifera	Gullet	Medium	Bilateral	No	Flower
2015	132	5/12/2015	CuB1 control	Stachys distans	Apis mellifera	Gullet	Medium	Bilateral	No	Flower
2015	132	5/12/2015	CuB1 control	Stachys distans	Apis mellifera	Gullet	Medium	Bilateral	No	Flower
2015	132	5/12/2015	CuB1 control	Stachys distans	Apis mellifera	Gullet	Medium	Bilateral	No	Flower
2015	132	5/12/2015	CuB1 control	Stachys distans	Apis mellifera	Gullet	Medium	Bilateral	No	Flower
2015	132	5/12/2015	CuB1 control	Stachys distans	Apis mellifera	Gullet	Medium	Bilateral	No	Flower
2015	132	5/12/2015	CuB1 control	Stachys distans	Apis mellifera	Gullet	Medium	Bilateral	No	Flower
2015	132	5/12/2015	CuB1 control	Stachys distans	Apis mellifera	Gullet	Medium	Bilateral	No	Flower
2015	132	5/12/2015	CuB1 control	Stachys distans	Apis mellifera	Gullet	Medium	Bilateral	No	Flower
2015	132	5/12/2015	CuB1 control	Stachys distans	Apis mellifera	Gullet	Medium	Bilateral	No	Flower
2015	132	5/12/2015	CuB1 control	Stachys distans	Apis mellifera	Gullet	Medium	Bilateral	No	Flower
2015	132	5/12/2015	CuB1 control	Stachys distans	Apis mellifera	Gullet	Medium	Bilateral	No	Flower
2015	132	5/12/2015	CuB1 control	Stachys distans	Apis mellifera	Gullet	Medium	Bilateral	No	Flower
2015	132	5/12/2015	CuB1 control	Stachys distans	Apis mellifera	Gullet	Medium	Bilateral	No	Flower
2015	132	5/12/2015	CuB1 control	Stachys distans	Apis mellifera	Gullet	Medium	Bilateral	No	Flower
2015	132	5/12/2015	CuB1 control	Stachys distans	Apis mellifera	Gullet	Medium	Bilateral	No	Flower
2015	132	5/12/2015	CuB1 control	Stachys distans	Apis mellifera	Gullet	Medium	Bilateral	No	Flower
2015	132	5/12/2015	CuB1 control	Stachys distans	Apis mellifera	Gullet	Medium	Bilateral	No	Flower
2015	132	5/12/2015	CuB1 control	Stachys distans	Apis mellifera	Gullet	Medium	Bilateral	No	Flower
2015	132	5/12/2015	CuB1 control	Stachys distans	Apis mellifera	Gullet	Medium	Bilateral	No	Flower
2015	132	5/12/2015	CuB1 control	Stachys distans	Apis mellifera	Gullet	Medium	Bilateral	No	Flower
2015	132	5/12/2015	CuB1 control	Stachys distans	Apis mellifera	Gullet	Medium	Bilateral	No	Flower
2015	132	5/12/2015	CuB1 control	Stachys distans	Apis mellifera	Gullet	Medium	Bilateral	No	Flower
2015	132	5/12/2015	CuB1 control	Stachys distans	Apis mellifera	Gullet	Medium	Bilateral	No	Flower
2015	132	5/12/2015	CuB1 control	Stachys distans	Apis mellifera	Gullet	Medium	Bilateral	No	Flower
2015	132	5/12/2015	CuB2	Daucus bicolor	Andrena sp.	Disk	Low	Bilateral	Yes	Raceme
2015	132	5/12/2015	CuB2	Daucus bicolor	Andrena sp.	Disk	Low	Bilateral	Yes	Raceme
2015	132	5/12/2015	CuB2	Daucus bicolor	Andrena sp.	Disk	Low	Bilateral	Yes	Raceme
2015	132	5/12/2015	CuB2	Daucus bicolor	Andrena sp.	Disk	Low	Bilateral	Yes	Raceme
2015	132	5/12/2015	CuB2	Daucus bicolor	Andrena sp.	Disk	Low	Bilateral	Yes	Raceme
2015	132	5/12/2015	CuB2	Daucus bicolor	Andrena sp.	Disk	Low	Bilateral	Yes	Raceme
2015	132	5/12/2015	CuB2	Daucus bicolor	Andrena sp.	Disk	Low	Bilateral	Yes	Raceme
2015	132	5/12/2015	CuB2	Daucus bicolor	Andrena sp.	Disk	Low	Bilateral	Yes	Raceme
2015	132	5/12/2015	CuB2	Daucus bicolor	Andrena sp.	Disk	Low	Bilateral	Yes	Raceme
2015	132	5/12/2015	CuC4	Heptaptera anisoptera	Hylaeus sp.	Disk	Low	Radial	Yes	Raceme
2015	132	5/12/2015	CuC4	Heptaptera anisoptera	Hylaeus sp.	Disk	Low	Radial	Yes	Raceme
2015	132	5/12/2015	CuC4	Heptaptera anisoptera	Hylaeus sp.	Disk	Low	Radial	Yes	Raceme
2015	132	5/12/2015	CuB2 control	Cistus creticus	Hylaeus sp.	Disk	Low	Radial	Yes	Flower
2015	132	5/12/2015	CuC4 control	Satureja thymbra	Apis mellifera	Gullet	Medium	Bilateral	No	Flower
2015	132	5/12/2015	CuC4 control	Satureja thymbra	Apis mellifera	Gullet	Medium	Bilateral	No	Flower
2015	132	5/12/2015	CuC4 control	Satureja thymbra	Apis mellifera	Gullet	Medium	Bilateral	No	Flower
2015	132	5/12/2015	CuC4 control	Helianthemum aegyptiacum	Apis mellifera	Disk	Low	Radial	Yes	Flower
2016	47	2/16/2016	ShC1 Control	Euphorbia hierosolymitana	Apis mellifera	Disk	Low	Radial	Yes	Flower
2016	47	2/16/2016	ShC1 Control	Euphorbia hierosolymitana	Apis mellifera	Disk	Low	Radial	Yes	Flower
2016	47	2/16/2016	ShC1 Control	Euphorbia hierosolymitana	Apis mellifera	Disk	Low	Radial	Yes	Flower
2016	47	2/16/2016	ShC1 Control	Euphorbia hierosolymitana	Apis mellifera	Disk	Low	Radial	Yes	Flower
2016	47	2/16/2016	ShC1 Control	Euphorbia hierosolymitana	Apis mellifera	Disk	Low	Radial	Yes	Flower
2016	47	2/16/2016	ShC1 Control	Euphorbia hierosolymitana	Apis mellifera	Disk	Low	Radial	Yes	Flower
2016	47	2/16/2016	ShC1 Control	Euphorbia hierosolymitana	Apis mellifera	Disk	Low	Radial	Yes	Flower
2016	47	2/16/2016	ShC1 Control	Euphorbia hierosolymitana	Apis mellifera	Disk	Low	Radial	Yes	Flower
2016	47	2/16/2016	ShC1 Control	Euphorbia hierosolymitana	Apis mellifera	Disk	Low	Radial	Yes	Flower
2016	47	2/16/2016	ShC1 Control	Euphorbia hierosolymitana	Apis mellifera	Disk	Low	Radial	Yes	Flower
2016	47	2/16/2016	ShC1 Control	Euphorbia hierosolymitana	Apis mellifera	Disk	Low	Radial	Yes	Flower
2016	47	2/16/2016	ShC1 Control	Euphorbia hierosolymitana	Apis mellifera	Disk	Low	Radial	Yes	Flower
2016	47	2/16/2016	ShC1 Control	Euphorbia hierosolymitana	Apis mellifera	Disk	Low	Radial	Yes	Flower
2016	47	2/16/2016	ShC1 Control	Euphorbia hierosolymitana	Apis mellifera	Disk	Low	Radial	Yes	Flower
2016	47	2/16/2016	ShC1 Control	Euphorbia hierosolymitana	Apis mellifera	Disk	Low	Radial	Yes	Flower
2016	47	2/16/2016	ShC1 Control	Euphorbia hierosolymitana	Apis mellifera	Disk	Low	Radial	Yes	Flower
2016	47	2/16/2016	ShC1 Control	Euphorbia hierosolymitana	Apis mellifera	Disk	Low	Radial	Yes	Flower
2016	47	2/16/2016	ShC1 Control	Euphorbia hierosolymitana	Apis mellifera	Disk	Low	Radial	Yes	Flower
2016	47	2/16/2016	ShC1 Control	Euphorbia hierosolymitana	Apis mellifera	Disk	Low	Radial	Yes	Flower
2016	47	2/16/2016	ShC1 Control	Euphorbia hierosolymitana	Apis mellifera	Disk	Low	Radial	Yes	Flower
2016	47	2/16/2016	ShC1 Control	Euphorbia hierosolymitana	Apis mellifera	Disk	Low	Radial	Yes	Flower
2016	47	2/16/2016	ShC1 Control	Euphorbia hierosolymitana	Apis mellifera	Disk	Low	Radial	Yes	Flower
2016	47	2/16/2016	ShC1 Control	Euphorbia hierosolymitana	Apis mellifera	Disk	Low	Radial	Yes	Flower
2016	47	2/16/2016	ShC1 Control	Euphorbia hierosolymitana	Apis mellifera	Disk	Low	Radial	Yes	Flower
2016	47	2/16/2016	ShC1 Control	Euphorbia hierosolymitana	Apis mellifera	Disk	Low	Radial	Yes	Flower
2016	47	2/16/2016	ShC1 Control	Euphorbia hierosolymitana	Apis mellifera	Disk	Low	Radial	Yes	Flower
2016	47	2/16/2016	ShC1 Control	Euphorbia hierosolymitana	Apis mellifera	Disk	Low	Radial	Yes	Flower
2016	47	2/16/2016	ShC1 Control	Euphorbia hierosolymitana	Apis mellifera	Disk	Low	Radial	Yes	Flower
2016	47	2/16/2016	ShC1 Control	Euphorbia hierosolymitana	Apis mellifera	Disk	Low	Radial	Yes	Flower
2016	47	2/16/2016	ShC1 Control	Euphorbia hierosolymitana	Apis mellifera	Disk	Low	Radial	Yes	Flower
2016	47	2/16/2016	ShC1 Control	Euphorbia hierosolymitana	Apis mellifera	Disk	Low	Radial	Yes	Flower
2016	47	2/16/2016	ShC1 Control	Euphorbia hierosolymitana	Apis mellifera	Disk	Low	Radial	Yes	Flower
2016	47	2/16/2016	ShC1 Control	Euphorbia hierosolymitana	Apis mellifera	Disk	Low	Radial	Yes	Flower
2016	47	2/16/2016	ShC1 Control	Euphorbia hierosolymitana	Apis mellifera	Disk	Low	Radial	Yes	Flower
2016	47	2/16/2016	ShC1 Control	Euphorbia hierosolymitana	Apis mellifera	Disk	Low	Radial	Yes	Flower
2016	47	2/16/2016	ShC1 Control	Euphorbia hierosolymitana	Apis mellifera	Disk	Low	Radial	Yes	Flower
2016	47	2/16/2016	ShC1 Control	Euphorbia hierosolymitana	Apis mellifera	Disk	Low	Radial	Yes	Flower
2016	47	2/16/2016	ShC1 Control	Euphorbia hierosolymitana	Apis mellifera	Disk	Low	Radial	Yes	Flower
2016	47	2/16/2016	ShC1 Control	Euphorbia hierosolymitana	Apis mellifera	Disk	Low	Radial	Yes	Flower
2016	47	2/16/2016	ShC1 Control	Euphorbia hierosolymitana	Apis mellifera	Disk	Low	Radial	Yes	Flower
2016	47	2/16/2016	ShC1 Control	Euphorbia hierosolymitana	Apis mellifera	Disk	Low	Radial	Yes	Flower
2016	47	2/16/2016	ShC1 Control	Euphorbia hierosolymitana	Apis mellifera	Disk	Low	Radial	Yes	Flower
2016	47	2/16/2016	ShC1 Control	Euphorbia hierosolymitana	Apis mellifera	Disk	Low	Radial	Yes	Flower
2016	47	2/16/2016	ShC1 Control	Euphorbia hierosolymitana	Apis mellifera	Disk	Low	Radial	Yes	Flower
2016	47	2/16/2016	ShC1 Control	Euphorbia hierosolymitana	Apis mellifera	Disk	Low	Radial	Yes	Flower
2016	47	2/16/2016	ShC1 Control	Euphorbia hierosolymitana	Apis mellifera	Disk	Low	Radial	Yes	Flower
2016	47	2/16/2016	ShC1 Control	Euphorbia hierosolymitana	Apis mellifera	Disk	Low	Radial	Yes	Flower
2016	47	2/16/2016	ShC1 Control	Euphorbia hierosolymitana	Apis mellifera	Disk	Low	Radial	Yes	Flower
2016	47	2/16/2016	ShC1 Control	Euphorbia hierosolymitana	Apis mellifera	Disk	Low	Radial	Yes	Flower
2016	47	2/16/2016	ShC1 Control	Euphorbia hierosolymitana	Apis mellifera	Disk	Low	Radial	Yes	Flower
2016	47	2/16/2016	ShC1 Control	Euphorbia hierosolymitana	Apis mellifera	Disk	Low	Radial	Yes	Flower
2016	47	2/16/2016	ShC1 Control	Euphorbia hierosolymitana	Apis mellifera	Disk	Low	Radial	Yes	Flower
2016	47	2/16/2016	ShC1 Control	Euphorbia hierosolymitana	Apis mellifera	Disk	Low	Radial	Yes	Flower
2016	47	2/16/2016	ShC1 Control	Euphorbia hierosolymitana	Apis mellifera	Disk	Low	Radial	Yes	Flower
2016	47	2/16/2016	ShC1 Control	Euphorbia hierosolymitana	Apis mellifera	Disk	Low	Radial	Yes	Flower
2016	47	2/16/2016	ShC1 Control	Euphorbia hierosolymitana	Apis mellifera	Disk	Low	Radial	Yes	Flower
2016	47	2/16/2016	ShC1 Control	Euphorbia hierosolymitana	Apis mellifera	Disk	Low	Radial	Yes	Flower
2016	47	2/16/2016	ShC1 Control	Euphorbia hierosolymitana	Apis mellifera	Disk	Low	Radial	Yes	Flower
2016	47	2/16/2016	CuB4 Control	Oxalis pes-caprae	Apis mellifera	Bell	Medium	Radial	Partly	Flower
2016	47	2/16/2016	CuB4 Control	Oxalis pes-caprae	Apis mellifera	Bell	Medium	Radial	Partly	Flower
2016	47	2/16/2016	CuB4 Control	Oxalis pes-caprae	Apis mellifera	Bell	Medium	Radial	Partly	Flower
2016	47	2/16/2016	CuB4 Wild	Scandix iberica	Andrena sp.	Disk	Low	Radial	Yes	Head
2016	47	2/16/2016	CuB4 Wild	Scandix iberica	Andrena sp.	Disk	Low	Radial	Yes	Head
2016	47	2/16/2016	CuB4 Wild	Scandix iberica	Andrena sp.	Disk	Low	Radial	Yes	Head
2016	47	2/16/2016	CuB4 Wild	Scandix iberica	Andrena sp.	Disk	Low	Radial	Yes	Head
2016	47	2/16/2016	CuB4 Wild	Scandix iberica	Andrena sp.	Disk	Low	Radial	Yes	Head
2016	47	2/16/2016	CuB4 Wild	Scandix iberica	Andrena sp.	Disk	Low	Radial	Yes	Head
2016	47	2/16/2016	CuB4 Wild	Scandix iberica	Andrena sp.	Disk	Low	Radial	Yes	Head
2016	47	2/16/2016	CuB4 Wild	Scandix iberica	Andrena sp.	Disk	Low	Radial	Yes	Head
2016	47	2/16/2016	CuB4 Wild	Scandix iberica	Andrena sp.	Disk	Low	Radial	Yes	Head
2016	47	2/16/2016	CuB4 Wild	Scandix iberica	Andrena sp.	Disk	Low	Radial	Yes	Head
2016	47	2/16/2016	ShC1 Wild	Senecio vernalis	Anthophora sp.	Head	Medium	Radial	Yes	Head
2016	47	2/16/2016	CuB4 Control	Senecio vernalis	Halictus sp.	Head	Medium	Radial	Yes	Head
2016	47	2/16/2016	CuB4 Control	Senecio vernalis	Halictus sp.	Head	Medium	Radial	Yes	Head
2016	47	2/16/2016	CuB4 Control	Senecio vernalis	Halictus sp.	Head	Medium	Radial	Yes	Head
2016	47	2/16/2016	CuB4 Control	Senecio vernalis	Halictus sp.	Head	Medium	Radial	Yes	Head
2016	47	2/16/2016	CuB4 Control	Senecio vernalis	Halictus sp.	Head	Medium	Radial	Yes	Head
2016	47	2/16/2016	CuB4 Control	Senecio vernalis	Halictus sp.	Head	Medium	Radial	Yes	Head
2016	47	2/16/2016	CuB4 Control	Senecio vernalis	Halictus sp.	Head	Medium	Radial	Yes	Head
2016	47	2/16/2016	CuB4 Control	Senecio vernalis	Halictus sp.	Head	Medium	Radial	Yes	Head
2016	47	2/16/2016	CuB4 Control	Senecio vernalis	Halictus sp.	Head	Medium	Radial	Yes	Head
2016	47	2/16/2016	CuB4 Control	Senecio vernalis	Halictus sp.	Head	Medium	Radial	Yes	Head
2016	47	2/16/2016	ShC1	Asphodelus ramosus	Apis mellifera	Bell	Medium	Radial	Yes	Flower
2016	47	2/16/2016	ShC1	Asphodelus ramosus	Apis mellifera	Bell	Medium	Radial	Yes	Flower
2016	47	2/16/2016	ShC1	Asphodelus ramosus	Apis mellifera	Bell	Medium	Radial	Yes	Flower
2016	47	2/16/2016	ShC1	Asphodelus ramosus	Apis mellifera	Bell	Medium	Radial	Yes	Flower
2016	47	2/16/2016	ShC1 Wild	Asphodelus ramosus	Apis mellifera	Bell	Medium	Radial	Yes	Flower
2016	47	2/16/2016	ShC1 Wild	Asphodelus ramosus	Apis mellifera	Bell	Medium	Radial	Yes	Flower
2016	47	2/16/2016	ShC1 Wild	Asphodelus ramosus	Apis mellifera	Bell	Medium	Radial	Yes	Flower
2016	47	2/16/2016	ShC1 Wild	Asphodelus ramosus	Apis mellifera	Bell	Medium	Radial	Yes	Flower
2016	47	2/16/2016	ShC1 Wild	Asphodelus ramosus	Apis mellifera	Bell	Medium	Radial	Yes	Flower
2016	47	2/16/2016	ShC1 Wild	Asphodelus ramosus	Apis mellifera	Bell	Medium	Radial	Yes	Flower
2016	47	2/16/2016	ShC1 Wild	Asphodelus ramosus	Apis mellifera	Bell	Medium	Radial	Yes	Flower
2016	47	2/16/2016	ShC1 Wild	Asphodelus ramosus	Apis mellifera	Bell	Medium	Radial	Yes	Flower
2016	47	2/16/2016	ShC1 Wild	Asphodelus ramosus	Apis mellifera	Bell	Medium	Radial	Yes	Flower
2016	47	2/16/2016	ShC1 Wild	Asphodelus ramosus	Apis mellifera	Bell	Medium	Radial	Yes	Flower
2016	47	2/16/2016	ShC1 Wild	Asphodelus ramosus	Apis mellifera	Bell	Medium	Radial	Yes	Flower
2016	47	2/16/2016	ShC1 Wild	Asphodelus ramosus	Apis mellifera	Bell	Medium	Radial	Yes	Flower
2016	47	2/16/2016	ShC1 Wild	Asphodelus ramosus	Apis mellifera	Bell	Medium	Radial	Yes	Flower
2016	47	2/16/2016	ShC1 Wild	Asphodelus ramosus	Apis mellifera	Bell	Medium	Radial	Yes	Flower
2016	47	2/16/2016	ShC1	Prasium majus	Apis mellifera	Gullet	Medium	Bilateral	No	Flower
2016	47	2/16/2016	ShC1	Prasium majus	Apis mellifera	Gullet	Medium	Bilateral	No	Flower
2016	47	2/16/2016	ShC1	Prasium majus	Apis mellifera	Gullet	Medium	Bilateral	No	Flower
2016	47	2/16/2016	ShC1	Prasium majus	Apis mellifera	Gullet	Medium	Bilateral	No	Flower
2016	47	2/16/2016	CuB4 Wild	Calicotome villosa	Anthophora sp.	Flag	High	Bilateral	Yes	Flower
2016	48	2/17/2016	CuC3 Wild	Euphorbia hierosolymitana	Apis mellifera	Disk	Low	Radial	Yes	Flower
2016	48	2/17/2016	CuC3 Wild	Euphorbia hierosolymitana	Apis mellifera	Disk	Low	Radial	Yes	Flower
2016	48	2/17/2016	CuC3 Wild	Euphorbia hierosolymitana	Apis mellifera	Disk	Low	Radial	Yes	Flower
2016	48	2/17/2016	CuC3 Wild	Euphorbia hierosolymitana	Apis mellifera	Disk	Low	Radial	Yes	Flower
2016	48	2/17/2016	CuC3 Wild	Euphorbia hierosolymitana	Apis mellifera	Disk	Low	Radial	Yes	Flower
2016	48	2/17/2016	CuC3 Wild	Euphorbia hierosolymitana	Apis mellifera	Disk	Low	Radial	Yes	Flower
2016	48	2/17/2016	CuC3 Wild	Euphorbia hierosolymitana	Apis mellifera	Disk	Low	Radial	Yes	Flower
2016	48	2/17/2016	CuC3 Wild	Euphorbia hierosolymitana	Apis mellifera	Disk	Low	Radial	Yes	Flower
2016	48	2/17/2016	CuC3 Wild	Euphorbia hierosolymitana	Apis mellifera	Disk	Low	Radial	Yes	Flower
2016	48	2/17/2016	CuC3 Wild	Euphorbia hierosolymitana	Apis mellifera	Disk	Low	Radial	Yes	Flower
2016	48	2/17/2016	CuC3 Wild	Euphorbia hierosolymitana	Apis mellifera	Disk	Low	Radial	Yes	Flower
2016	48	2/17/2016	CuC3 Wild	Euphorbia hierosolymitana	Apis mellifera	Disk	Low	Radial	Yes	Flower
2016	48	2/17/2016	CuC3 Wild	Euphorbia hierosolymitana	Apis mellifera	Disk	Low	Radial	Yes	Flower
2016	48	2/17/2016	CuC3 Wild	Euphorbia hierosolymitana	Apis mellifera	Disk	Low	Radial	Yes	Flower
2016	48	2/17/2016	CuC3 Wild	Euphorbia hierosolymitana	Apis mellifera	Disk	Low	Radial	Yes	Flower
2016	48	2/17/2016	CuC3 Wild	Euphorbia hierosolymitana	Apis mellifera	Disk	Low	Radial	Yes	Flower
2016	48	2/17/2016	CuC3 Wild	Euphorbia hierosolymitana	Apis mellifera	Disk	Low	Radial	Yes	Flower
2016	48	2/17/2016	CuC3 Wild	Euphorbia hierosolymitana	Apis mellifera	Disk	Low	Radial	Yes	Flower
2016	48	2/17/2016	CuC3 Wild	Euphorbia hierosolymitana	Apis mellifera	Disk	Low	Radial	Yes	Flower
2016	48	2/17/2016	CuC3 Wild	Euphorbia hierosolymitana	Apis mellifera	Disk	Low	Radial	Yes	Flower
2016	48	2/17/2016	CuC3 Wild	Euphorbia hierosolymitana	Apis mellifera	Disk	Low	Radial	Yes	Flower
2016	48	2/17/2016	CuC3 Wild	Euphorbia hierosolymitana	Apis mellifera	Disk	Low	Radial	Yes	Flower
2016	48	2/17/2016	CuC3 Wild	Euphorbia hierosolymitana	Apis mellifera	Disk	Low	Radial	Yes	Flower
2016	48	2/17/2016	CuC3 Wild	Euphorbia hierosolymitana	Apis mellifera	Disk	Low	Radial	Yes	Flower
2016	48	2/17/2016	CuC3 Wild	Euphorbia hierosolymitana	Apis mellifera	Disk	Low	Radial	Yes	Flower
2016	48	2/17/2016	CuC3 Wild	Euphorbia hierosolymitana	Apis mellifera	Disk	Low	Radial	Yes	Flower
2016	48	2/17/2016	CuC3 Wild	Euphorbia hierosolymitana	Apis mellifera	Disk	Low	Radial	Yes	Flower
2016	48	2/17/2016	CuC3 Wild	Euphorbia hierosolymitana	Apis mellifera	Disk	Low	Radial	Yes	Flower
2016	48	2/17/2016	CuC3 Wild	Euphorbia hierosolymitana	Apis mellifera	Disk	Low	Radial	Yes	Flower
2016	48	2/17/2016	CuC3 Wild	Euphorbia hierosolymitana	Apis mellifera	Disk	Low	Radial	Yes	Flower
2016	48	2/17/2016	CuC3 Wild	Euphorbia hierosolymitana	Apis mellifera	Disk	Low	Radial	Yes	Flower
2016	48	2/17/2016	CuC3 Wild	Euphorbia hierosolymitana	Apis mellifera	Disk	Low	Radial	Yes	Flower
2016	48	2/17/2016	CuC3 Wild	Euphorbia hierosolymitana	Apis mellifera	Disk	Low	Radial	Yes	Flower
2016	48	2/17/2016	CuC3 Wild	Euphorbia hierosolymitana	Apis mellifera	Disk	Low	Radial	Yes	Flower
2016	48	2/17/2016	CuC3 Wild	Euphorbia hierosolymitana	Apis mellifera	Disk	Low	Radial	Yes	Flower
2016	48	2/17/2016	CuC3 Wild	Euphorbia hierosolymitana	Apis mellifera	Disk	Low	Radial	Yes	Flower
2016	48	2/17/2016	CuC3 Wild	Euphorbia hierosolymitana	Apis mellifera	Disk	Low	Radial	Yes	Flower
2016	48	2/17/2016	CuC3 Wild	Euphorbia hierosolymitana	Apis mellifera	Disk	Low	Radial	Yes	Flower
2016	48	2/17/2016	CuC3 Wild	Euphorbia hierosolymitana	Apis mellifera	Disk	Low	Radial	Yes	Flower
2016	48	2/17/2016	CuC3 Wild	Euphorbia hierosolymitana	Apis mellifera	Disk	Low	Radial	Yes	Flower
2016	48	2/17/2016	CuC3 Wild	Euphorbia hierosolymitana	Apis mellifera	Disk	Low	Radial	Yes	Flower
2016	48	2/17/2016	CuC3 Wild	Euphorbia hierosolymitana	Apis mellifera	Disk	Low	Radial	Yes	Flower
2016	48	2/17/2016	CuC3 Wild	Euphorbia hierosolymitana	Apis mellifera	Disk	Low	Radial	Yes	Flower
2016	48	2/17/2016	CuC3 Wild	Euphorbia hierosolymitana	Apis mellifera	Disk	Low	Radial	Yes	Flower
2016	48	2/17/2016	CuC3 Wild	Euphorbia hierosolymitana	Apis mellifera	Disk	Low	Radial	Yes	Flower
2016	48	2/17/2016	CuC3 Wild	Euphorbia hierosolymitana	Apis mellifera	Disk	Low	Radial	Yes	Flower
2016	48	2/17/2016	CuC3 Wild	Euphorbia hierosolymitana	Apis mellifera	Disk	Low	Radial	Yes	Flower
2016	48	2/17/2016	CuC3 Wild	Euphorbia hierosolymitana	Apis mellifera	Disk	Low	Radial	Yes	Flower
2016	48	2/17/2016	CuC3 Wild	Euphorbia hierosolymitana	Apis mellifera	Disk	Low	Radial	Yes	Flower
2016	48	2/17/2016	CuC3 Wild	Euphorbia hierosolymitana	Apis mellifera	Disk	Low	Radial	Yes	Flower
2016	48	2/17/2016	CuC3 Wild	Euphorbia hierosolymitana	Apis mellifera	Disk	Low	Radial	Yes	Flower
2016	48	2/17/2016	CuC3 Wild	Euphorbia hierosolymitana	Apis mellifera	Disk	Low	Radial	Yes	Flower
2016	48	2/17/2016	CuC3 Wild	Euphorbia hierosolymitana	Apis mellifera	Disk	Low	Radial	Yes	Flower
2016	48	2/17/2016	CuC3 Wild	Euphorbia hierosolymitana	Apis mellifera	Disk	Low	Radial	Yes	Flower
2016	48	2/17/2016	CuC3 Wild	Euphorbia hierosolymitana	Apis mellifera	Disk	Low	Radial	Yes	Flower
2016	48	2/17/2016	CuC3 Wild	Euphorbia hierosolymitana	Apis mellifera	Disk	Low	Radial	Yes	Flower
2016	48	2/17/2016	CuC3 Wild	Euphorbia hierosolymitana	Apis mellifera	Disk	Low	Radial	Yes	Flower
2016	48	2/17/2016	CuC3 Wild	Euphorbia hierosolymitana	Apis mellifera	Disk	Low	Radial	Yes	Flower
2016	48	2/17/2016	CuC3 Wild	Euphorbia hierosolymitana	Apis mellifera	Disk	Low	Radial	Yes	Flower
2016	48	2/17/2016	CuC3 Wild	Euphorbia hierosolymitana	Apis mellifera	Disk	Low	Radial	Yes	Flower
2016	48	2/17/2016	CuC3 Wild	Euphorbia hierosolymitana	Apis mellifera	Disk	Low	Radial	Yes	Flower
2016	48	2/17/2016	CuC3 Wild	Euphorbia hierosolymitana	Apis mellifera	Disk	Low	Radial	Yes	Flower
2016	48	2/17/2016	CuC3 Wild	Euphorbia hierosolymitana	Apis mellifera	Disk	Low	Radial	Yes	Flower
2016	48	2/17/2016	CuC3 Wild	Euphorbia hierosolymitana	Apis mellifera	Disk	Low	Radial	Yes	Flower
2016	48	2/17/2016	CuC3 Wild	Euphorbia hierosolymitana	Apis mellifera	Disk	Low	Radial	Yes	Flower
2016	48	2/17/2016	CuC3 Wild	Euphorbia hierosolymitana	Apis mellifera	Disk	Low	Radial	Yes	Flower
2016	48	2/17/2016	CuC3 Wild	Euphorbia hierosolymitana	Apis mellifera	Disk	Low	Radial	Yes	Flower
2016	48	2/17/2016	CuC3 Wild	Euphorbia hierosolymitana	Apis mellifera	Disk	Low	Radial	Yes	Flower
2016	48	2/17/2016	CuC3 Wild	Euphorbia hierosolymitana	Apis mellifera	Disk	Low	Radial	Yes	Flower
2016	48	2/17/2016	CuC3 Wild	Euphorbia hierosolymitana	Apis mellifera	Disk	Low	Radial	Yes	Flower
2016	48	2/17/2016	CuC3 Wild	Euphorbia hierosolymitana	Apis mellifera	Disk	Low	Radial	Yes	Flower
2016	48	2/17/2016	CuC3 Wild	Euphorbia hierosolymitana	Apis mellifera	Disk	Low	Radial	Yes	Flower
2016	48	2/17/2016	CuC3 Wild	Euphorbia hierosolymitana	Apis mellifera	Disk	Low	Radial	Yes	Flower
2016	48	2/17/2016	CuC3 Wild	Euphorbia hierosolymitana	Apis mellifera	Disk	Low	Radial	Yes	Flower
2016	48	2/17/2016	CuC3 Wild	Euphorbia hierosolymitana	Apis mellifera	Disk	Low	Radial	Yes	Flower
2016	48	2/17/2016	CuC3 Wild	Euphorbia hierosolymitana	Apis mellifera	Disk	Low	Radial	Yes	Flower
2016	48	2/17/2016	CuC3 Wild	Euphorbia hierosolymitana	Apis mellifera	Disk	Low	Radial	Yes	Flower
2016	48	2/17/2016	CuC3 Wild	Euphorbia hierosolymitana	Apis mellifera	Disk	Low	Radial	Yes	Flower
2016	48	2/17/2016	CuC3 Wild	Euphorbia hierosolymitana	Apis mellifera	Disk	Low	Radial	Yes	Flower
2016	48	2/17/2016	CuC3 Wild	Euphorbia hierosolymitana	Apis mellifera	Disk	Low	Radial	Yes	Flower
2016	48	2/17/2016	CuC3 Wild	Euphorbia hierosolymitana	Apis mellifera	Disk	Low	Radial	Yes	Flower
2016	48	2/17/2016	CuC3 Wild	Euphorbia hierosolymitana	Apis mellifera	Disk	Low	Radial	Yes	Flower
2016	48	2/17/2016	CuC3 Wild	Euphorbia hierosolymitana	Apis mellifera	Disk	Low	Radial	Yes	Flower
2016	48	2/17/2016	CuC3 Wild	Euphorbia hierosolymitana	Apis mellifera	Disk	Low	Radial	Yes	Flower
2016	48	2/17/2016	CuC3 Wild	Euphorbia hierosolymitana	Apis mellifera	Disk	Low	Radial	Yes	Flower
2016	48	2/17/2016	CuC3 Wild	Euphorbia hierosolymitana	Apis mellifera	Disk	Low	Radial	Yes	Flower
2016	48	2/17/2016	CuC3 Wild	Euphorbia hierosolymitana	Apis mellifera	Disk	Low	Radial	Yes	Flower
2016	48	2/17/2016	CuC3 Wild	Euphorbia hierosolymitana	Apis mellifera	Disk	Low	Radial	Yes	Flower
2016	48	2/17/2016	CuC3 Wild	Euphorbia hierosolymitana	Apis mellifera	Disk	Low	Radial	Yes	Flower
2016	48	2/17/2016	CuC3 Wild	Euphorbia hierosolymitana	Apis mellifera	Disk	Low	Radial	Yes	Flower
2016	48	2/17/2016	CuC3 Wild	Euphorbia hierosolymitana	Apis mellifera	Disk	Low	Radial	Yes	Flower
2016	48	2/17/2016	CuC3 Wild	Euphorbia hierosolymitana	Apis mellifera	Disk	Low	Radial	Yes	Flower
2016	48	2/17/2016	CuC3 Wild	Euphorbia hierosolymitana	Apis mellifera	Disk	Low	Radial	Yes	Flower
2016	48	2/17/2016	CuC3 Wild	Euphorbia hierosolymitana	Apis mellifera	Disk	Low	Radial	Yes	Flower
2016	48	2/17/2016	CuC3 Wild	Euphorbia hierosolymitana	Apis mellifera	Disk	Low	Radial	Yes	Flower
2016	48	2/17/2016	CuC3 Wild	Euphorbia hierosolymitana	Apis mellifera	Disk	Low	Radial	Yes	Flower
2016	48	2/17/2016	CuC3 Wild	Euphorbia hierosolymitana	Apis mellifera	Disk	Low	Radial	Yes	Flower
2016	48	2/17/2016	CuC3 Wild	Euphorbia hierosolymitana	Apis mellifera	Disk	Low	Radial	Yes	Flower
2016	48	2/17/2016	CuC3 Wild	Euphorbia hierosolymitana	Apis mellifera	Disk	Low	Radial	Yes	Flower
2016	48	2/17/2016	CuC3 Wild	Euphorbia hierosolymitana	Apis mellifera	Disk	Low	Radial	Yes	Flower
2016	48	2/17/2016	CuC3 Wild	Euphorbia hierosolymitana	Apis mellifera	Disk	Low	Radial	Yes	Flower
2016	48	2/17/2016	CuC3 Wild	Euphorbia hierosolymitana	Apis mellifera	Disk	Low	Radial	Yes	Flower
2016	48	2/17/2016	CuC3 Wild	Euphorbia hierosolymitana	Apis mellifera	Disk	Low	Radial	Yes	Flower
2016	48	2/17/2016	CuC3 Wild	Euphorbia hierosolymitana	Apis mellifera	Disk	Low	Radial	Yes	Flower
2016	48	2/17/2016	CuC3 Wild	Euphorbia hierosolymitana	Apis mellifera	Disk	Low	Radial	Yes	Flower
2016	48	2/17/2016	CuC3 Wild	Euphorbia hierosolymitana	Apis mellifera	Disk	Low	Radial	Yes	Flower
2016	48	2/17/2016	CuC3 Wild	Euphorbia hierosolymitana	Apis mellifera	Disk	Low	Radial	Yes	Flower
2016	48	2/17/2016	CuC3 Wild	Euphorbia hierosolymitana	Apis mellifera	Disk	Low	Radial	Yes	Flower
2016	48	2/17/2016	CuC3 Wild	Euphorbia hierosolymitana	Apis mellifera	Disk	Low	Radial	Yes	Flower
2016	48	2/17/2016	CuC3 Wild	Euphorbia hierosolymitana	Apis mellifera	Disk	Low	Radial	Yes	Flower
2016	48	2/17/2016	CuC3 Wild	Euphorbia hierosolymitana	Apis mellifera	Disk	Low	Radial	Yes	Flower
2016	48	2/17/2016	CuC3 Wild	Euphorbia hierosolymitana	Apis mellifera	Disk	Low	Radial	Yes	Flower
2016	48	2/17/2016	CuC3 Wild	Euphorbia hierosolymitana	Apis mellifera	Disk	Low	Radial	Yes	Flower
2016	48	2/17/2016	CuC3 Wild	Euphorbia hierosolymitana	Apis mellifera	Disk	Low	Radial	Yes	Flower
2016	48	2/17/2016	CuC3 Wild	Euphorbia hierosolymitana	Apis mellifera	Disk	Low	Radial	Yes	Flower
2016	48	2/17/2016	CuC3 Wild	Euphorbia hierosolymitana	Apis mellifera	Disk	Low	Radial	Yes	Flower
2016	48	2/17/2016	CuC3 Wild	Euphorbia hierosolymitana	Apis mellifera	Disk	Low	Radial	Yes	Flower
2016	48	2/17/2016	CuC3 Wild	Euphorbia hierosolymitana	Apis mellifera	Disk	Low	Radial	Yes	Flower
2016	48	2/17/2016	CuC3 Wild	Euphorbia hierosolymitana	Apis mellifera	Disk	Low	Radial	Yes	Flower
2016	48	2/17/2016	CuC3 Wild	Euphorbia hierosolymitana	Apis mellifera	Disk	Low	Radial	Yes	Flower
2016	48	2/17/2016	CuC3 Wild	Euphorbia hierosolymitana	Apis mellifera	Disk	Low	Radial	Yes	Flower
2016	48	2/17/2016	CuC3 Wild	Euphorbia hierosolymitana	Apis mellifera	Disk	Low	Radial	Yes	Flower
2016	48	2/17/2016	CuC3 Wild	Euphorbia hierosolymitana	Apis mellifera	Disk	Low	Radial	Yes	Flower
2016	48	2/17/2016	CuC3 Wild	Euphorbia hierosolymitana	Apis mellifera	Disk	Low	Radial	Yes	Flower
2016	48	2/17/2016	CuC3 Wild	Euphorbia hierosolymitana	Apis mellifera	Disk	Low	Radial	Yes	Flower
2016	48	2/17/2016	CuC3 Wild	Euphorbia hierosolymitana	Apis mellifera	Disk	Low	Radial	Yes	Flower
2016	48	2/17/2016	CuC3 Wild	Euphorbia hierosolymitana	Apis mellifera	Disk	Low	Radial	Yes	Flower
2016	48	2/17/2016	CuC3 Wild	Euphorbia hierosolymitana	Apis mellifera	Disk	Low	Radial	Yes	Flower
2016	48	2/17/2016	CuC3 Wild	Euphorbia hierosolymitana	Apis mellifera	Disk	Low	Radial	Yes	Flower
2016	48	2/17/2016	CuC3 Wild	Euphorbia hierosolymitana	Apis mellifera	Disk	Low	Radial	Yes	Flower
2016	48	2/17/2016	CuC3 Wild	Euphorbia hierosolymitana	Apis mellifera	Disk	Low	Radial	Yes	Flower
2016	48	2/17/2016	CuC3 Wild	Euphorbia hierosolymitana	Apis mellifera	Disk	Low	Radial	Yes	Flower
2016	48	2/17/2016	CuC3 Wild	Euphorbia hierosolymitana	Apis mellifera	Disk	Low	Radial	Yes	Flower
2016	48	2/17/2016	CuC3 Wild	Euphorbia hierosolymitana	Apis mellifera	Disk	Low	Radial	Yes	Flower
2016	48	2/17/2016	CuC3 Wild	Euphorbia hierosolymitana	Apis mellifera	Disk	Low	Radial	Yes	Flower
2016	48	2/17/2016	CuC3 Wild	Euphorbia hierosolymitana	Apis mellifera	Disk	Low	Radial	Yes	Flower
2016	48	2/17/2016	CuC3 Wild	Euphorbia hierosolymitana	Apis mellifera	Disk	Low	Radial	Yes	Flower
2016	48	2/17/2016	CuC3 Wild	Euphorbia hierosolymitana	Apis mellifera	Disk	Low	Radial	Yes	Flower
2016	48	2/17/2016	CuC3 Wild	Euphorbia hierosolymitana	Apis mellifera	Disk	Low	Radial	Yes	Flower
2016	48	2/17/2016	CuC3 Wild	Euphorbia hierosolymitana	Apis mellifera	Disk	Low	Radial	Yes	Flower
2016	48	2/17/2016	CuC3 Wild	Euphorbia hierosolymitana	Apis mellifera	Disk	Low	Radial	Yes	Flower
2016	48	2/17/2016	CuC3 Wild	Euphorbia hierosolymitana	Apis mellifera	Disk	Low	Radial	Yes	Flower
2016	48	2/17/2016	CuC3 Wild	Euphorbia hierosolymitana	Apis mellifera	Disk	Low	Radial	Yes	Flower
2016	48	2/17/2016	CuC3 Wild	Euphorbia hierosolymitana	Apis mellifera	Disk	Low	Radial	Yes	Flower
2016	48	2/17/2016	CuC3 Wild	Euphorbia hierosolymitana	Apis mellifera	Disk	Low	Radial	Yes	Flower
2016	48	2/17/2016	CuC3 Wild	Euphorbia hierosolymitana	Apis mellifera	Disk	Low	Radial	Yes	Flower
2016	48	2/17/2016	CuC3 Wild	Euphorbia hierosolymitana	Apis mellifera	Disk	Low	Radial	Yes	Flower
2016	48	2/17/2016	CuC3 Wild	Euphorbia hierosolymitana	Apis mellifera	Disk	Low	Radial	Yes	Flower
2016	48	2/17/2016	CuC3 Wild	Euphorbia hierosolymitana	Apis mellifera	Disk	Low	Radial	Yes	Flower
2016	48	2/17/2016	CuC3 Wild	Euphorbia hierosolymitana	Apis mellifera	Disk	Low	Radial	Yes	Flower
2016	48	2/17/2016	CuC3 Wild	Euphorbia hierosolymitana	Apis mellifera	Disk	Low	Radial	Yes	Flower
2016	48	2/17/2016	CuC3 Wild	Euphorbia hierosolymitana	Apis mellifera	Disk	Low	Radial	Yes	Flower
2016	48	2/17/2016	CuC3 Wild	Euphorbia hierosolymitana	Apis mellifera	Disk	Low	Radial	Yes	Flower
2016	48	2/17/2016	CuC3 Wild	Euphorbia hierosolymitana	Apis mellifera	Disk	Low	Radial	Yes	Flower
2016	48	2/17/2016	CuC3 Wild	Euphorbia hierosolymitana	Apis mellifera	Disk	Low	Radial	Yes	Flower
2016	48	2/17/2016	CuC3 Wild	Euphorbia hierosolymitana	Apis mellifera	Disk	Low	Radial	Yes	Flower
2016	48	2/17/2016	ShB3 Control	Sinapis alba	Andrena sp.	Disk-tube	Medium	Radial	Yes	Flower
2016	48	2/17/2016	ShB3 Control	Cistus salviifolius	Andrena sp.	Disk	Low	Radial	Yes	Flower
2016	48	2/17/2016	ShB3 Wild	Sonchus oleraceus	Andrena sp.	Head	Medium	Radial	Yes	Head
2016	48	2/17/2016	ShB3 Wild	Sonchus oleraceus	Andrena sp.	Head	Medium	Radial	Yes	Head
2016	48	2/17/2016	ShB3 Wild	Senecio vernalis	Andrena sp.	Head	Medium	Radial	Yes	Head
2016	48	2/17/2016	ShB3 Wild	Senecio vernalis	Andrena sp.	Head	Medium	Radial	Yes	Head
2016	48	2/17/2016	CuC3	Senecio vernalis	Halictus sp.	Head	Medium	Radial	Yes	Head
2016	48	2/17/2016	CuC3	Senecio vernalis	Halictus sp.	Head	Medium	Radial	Yes	Head
2016	48	2/17/2016	ShB3	Prasium majus	Apis mellifera	Gullet	Medium	Bilateral	No	Flower
2016	48	2/17/2016	ShB3	Prasium majus	Apis mellifera	Gullet	Medium	Bilateral	No	Flower
2016	48	2/17/2016	ShB3	Prasium majus	Apis mellifera	Gullet	Medium	Bilateral	No	Flower
2016	48	2/17/2016	ShB3	Prasium majus	Apis mellifera	Gullet	Medium	Bilateral	No	Flower
2016	48	2/17/2016	ShB3	Prasium majus	Apis mellifera	Gullet	Medium	Bilateral	No	Flower
2016	48	2/17/2016	ShB3	Prasium majus	Apis mellifera	Gullet	Medium	Bilateral	No	Flower
2016	48	2/17/2016	ShB3	Prasium majus	Apis mellifera	Gullet	Medium	Bilateral	No	Flower
2016	48	2/17/2016	ShB3	Prasium majus	Apis mellifera	Gullet	Medium	Bilateral	No	Flower
2016	48	2/17/2016	ShB3	Prasium majus	Apis mellifera	Gullet	Medium	Bilateral	No	Flower
2016	48	2/17/2016	ShB3	Prasium majus	Apis mellifera	Gullet	Medium	Bilateral	No	Flower
2016	48	2/17/2016	ShB3	Prasium majus	Apis mellifera	Gullet	Medium	Bilateral	No	Flower
2016	48	2/17/2016	ShB3	Prasium majus	Apis mellifera	Gullet	Medium	Bilateral	No	Flower
2016	48	2/17/2016	ShB3	Prasium majus	Apis mellifera	Gullet	Medium	Bilateral	No	Flower
2016	48	2/17/2016	ShB3	Prasium majus	Apis mellifera	Gullet	Medium	Bilateral	No	Flower
2016	48	2/17/2016	ShB3	Prasium majus	Apis mellifera	Gullet	Medium	Bilateral	No	Flower
2016	48	2/17/2016	ShB3	Prasium majus	Apis mellifera	Gullet	Medium	Bilateral	No	Flower
2016	48	2/17/2016	ShB3	Prasium majus	Apis mellifera	Gullet	Medium	Bilateral	No	Flower
2016	48	2/17/2016	ShB3	Prasium majus	Apis mellifera	Gullet	Medium	Bilateral	No	Flower
2016	48	2/17/2016	ShB3	Prasium majus	Apis mellifera	Gullet	Medium	Bilateral	No	Flower
2016	48	2/17/2016	ShB3	Prasium majus	Apis mellifera	Gullet	Medium	Bilateral	No	Flower
2016	48	2/17/2016	ShB3	Prasium majus	Apis mellifera	Gullet	Medium	Bilateral	No	Flower
2016	48	2/17/2016	ShB3	Prasium majus	Apis mellifera	Gullet	Medium	Bilateral	No	Flower
2016	48	2/17/2016	ShB3	Prasium majus	Apis mellifera	Gullet	Medium	Bilateral	No	Flower
2016	48	2/17/2016	ShB3	Prasium majus	Apis mellifera	Gullet	Medium	Bilateral	No	Flower
2016	48	2/17/2016	CuC3	Prasium majus	Apis mellifera	Gullet	Medium	Bilateral	No	Flower
2016	48	2/17/2016	CuC3	Prasium majus	Apis mellifera	Gullet	Medium	Bilateral	No	Flower
2016	48	2/17/2016	CuC3	Prasium majus	Apis mellifera	Gullet	Medium	Bilateral	No	Flower
2016	48	2/17/2016	CuC3	Prasium majus	Apis mellifera	Gullet	Medium	Bilateral	No	Flower
2016	48	2/17/2016	CuC3	Prasium majus	Apis mellifera	Gullet	Medium	Bilateral	No	Flower
2016	48	2/17/2016	CuC3	Prasium majus	Apis mellifera	Gullet	Medium	Bilateral	No	Flower
2016	48	2/17/2016	CuC3	Prasium majus	Apis mellifera	Gullet	Medium	Bilateral	No	Flower
2016	48	2/17/2016	CuC3	Prasium majus	Apis mellifera	Gullet	Medium	Bilateral	No	Flower
2016	48	2/17/2016	CuC3	Prasium majus	Apis mellifera	Gullet	Medium	Bilateral	No	Flower
2016	48	2/17/2016	CuC3	Prasium majus	Apis mellifera	Gullet	Medium	Bilateral	No	Flower
2016	48	2/17/2016	CuC3	Prasium majus	Apis mellifera	Gullet	Medium	Bilateral	No	Flower
2016	48	2/17/2016	CuC3	Prasium majus	Apis mellifera	Gullet	Medium	Bilateral	No	Flower
2016	48	2/17/2016	CuC3	Prasium majus	Apis mellifera	Gullet	Medium	Bilateral	No	Flower
2016	48	2/17/2016	CuC3	Prasium majus	Apis mellifera	Gullet	Medium	Bilateral	No	Flower
2016	48	2/17/2016	CuC3	Prasium majus	Apis mellifera	Gullet	Medium	Bilateral	No	Flower
2016	48	2/17/2016	CuC3	Prasium majus	Apis mellifera	Gullet	Medium	Bilateral	No	Flower
2016	48	2/17/2016	CuC3	Prasium majus	Apis mellifera	Gullet	Medium	Bilateral	No	Flower
2016	48	2/17/2016	CuC3	Prasium majus	Apis mellifera	Gullet	Medium	Bilateral	No	Flower
2016	48	2/17/2016	CuC3	Prasium majus	Apis mellifera	Gullet	Medium	Bilateral	No	Flower
2016	48	2/17/2016	CuC3	Prasium majus	Apis mellifera	Gullet	Medium	Bilateral	No	Flower
2016	48	2/17/2016	CuC3	Prasium majus	Apis mellifera	Gullet	Medium	Bilateral	No	Flower
2016	48	2/17/2016	CuC3	Prasium majus	Apis mellifera	Gullet	Medium	Bilateral	No	Flower
2016	48	2/17/2016	CuC3	Prasium majus	Apis mellifera	Gullet	Medium	Bilateral	No	Flower
2016	48	2/17/2016	CuC3	Prasium majus	Apis mellifera	Gullet	Medium	Bilateral	No	Flower
2016	48	2/17/2016	CuC3	Prasium majus	Apis mellifera	Gullet	Medium	Bilateral	No	Flower
2016	48	2/17/2016	CuC3	Prasium majus	Apis mellifera	Gullet	Medium	Bilateral	No	Flower
2016	48	2/17/2016	CuC3	Prasium majus	Apis mellifera	Gullet	Medium	Bilateral	No	Flower
2016	48	2/17/2016	CuC3	Prasium majus	Apis mellifera	Gullet	Medium	Bilateral	No	Flower
2016	48	2/17/2016	CuC3	Prasium majus	Apis mellifera	Gullet	Medium	Bilateral	No	Flower
2016	48	2/17/2016	CuC3	Prasium majus	Apis mellifera	Gullet	Medium	Bilateral	No	Flower
2016	48	2/17/2016	CuC3	Prasium majus	Apis mellifera	Gullet	Medium	Bilateral	No	Flower
2016	48	2/17/2016	CuC3	Prasium majus	Apis mellifera	Gullet	Medium	Bilateral	No	Flower
2016	48	2/17/2016	CuC3	Prasium majus	Apis mellifera	Gullet	Medium	Bilateral	No	Flower
2016	48	2/17/2016	CuC3	Prasium majus	Apis mellifera	Gullet	Medium	Bilateral	No	Flower
2016	48	2/17/2016	CuC3	Prasium majus	Apis mellifera	Gullet	Medium	Bilateral	No	Flower
2016	48	2/17/2016	CuC3	Prasium majus	Apis mellifera	Gullet	Medium	Bilateral	No	Flower
2016	48	2/17/2016	CuC3	Prasium majus	Apis mellifera	Gullet	Medium	Bilateral	No	Flower
2016	48	2/17/2016	CuC3	Prasium majus	Apis mellifera	Gullet	Medium	Bilateral	No	Flower
2016	48	2/17/2016	CuC3	Prasium majus	Apis mellifera	Gullet	Medium	Bilateral	No	Flower
2016	48	2/17/2016	CuC3	Prasium majus	Apis mellifera	Gullet	Medium	Bilateral	No	Flower
2016	48	2/17/2016	CuC3	Prasium majus	Apis mellifera	Gullet	Medium	Bilateral	No	Flower
2016	48	2/17/2016	CuC3	Prasium majus	Apis mellifera	Gullet	Medium	Bilateral	No	Flower
2016	48	2/17/2016	CuC3	Prasium majus	Apis mellifera	Gullet	Medium	Bilateral	No	Flower
2016	48	2/17/2016	CuC3	Prasium majus	Apis mellifera	Gullet	Medium	Bilateral	No	Flower
2016	48	2/17/2016	CuC3	Prasium majus	Apis mellifera	Gullet	Medium	Bilateral	No	Flower
2016	48	2/17/2016	CuC3	Prasium majus	Apis mellifera	Gullet	Medium	Bilateral	No	Flower
2016	48	2/17/2016	CuC3	Prasium majus	Apis mellifera	Gullet	Medium	Bilateral	No	Flower
2016	48	2/17/2016	CuC3	Prasium majus	Apis mellifera	Gullet	Medium	Bilateral	No	Flower
2016	48	2/17/2016	CuC3	Prasium majus	Apis mellifera	Gullet	Medium	Bilateral	No	Flower
2016	48	2/17/2016	CuC3	Prasium majus	Apis mellifera	Gullet	Medium	Bilateral	No	Flower
2016	48	2/17/2016	CuC3	Prasium majus	Apis mellifera	Gullet	Medium	Bilateral	No	Flower
2016	48	2/17/2016	CuC3	Prasium majus	Apis mellifera	Gullet	Medium	Bilateral	No	Flower
2016	48	2/17/2016	CuC3	Prasium majus	Apis mellifera	Gullet	Medium	Bilateral	No	Flower
2016	48	2/17/2016	CuC3	Prasium majus	Apis mellifera	Gullet	Medium	Bilateral	No	Flower
2016	48	2/17/2016	CuC3	Prasium majus	Apis mellifera	Gullet	Medium	Bilateral	No	Flower
2016	48	2/17/2016	CuC3	Prasium majus	Apis mellifera	Gullet	Medium	Bilateral	No	Flower
2016	48	2/17/2016	CuC3	Prasium majus	Apis mellifera	Gullet	Medium	Bilateral	No	Flower
2016	48	2/17/2016	CuC3	Prasium majus	Apis mellifera	Gullet	Medium	Bilateral	No	Flower
2016	48	2/17/2016	CuC3	Prasium majus	Apis mellifera	Gullet	Medium	Bilateral	No	Flower
2016	48	2/17/2016	CuC3	Prasium majus	Apis mellifera	Gullet	Medium	Bilateral	No	Flower
2016	48	2/17/2016	CuC3	Prasium majus	Apis mellifera	Gullet	Medium	Bilateral	No	Flower
2016	48	2/17/2016	CuC3	Prasium majus	Apis mellifera	Gullet	Medium	Bilateral	No	Flower
2016	48	2/17/2016	CuC3	Prasium majus	Apis mellifera	Gullet	Medium	Bilateral	No	Flower
2016	48	2/17/2016	CuC3	Prasium majus	Apis mellifera	Gullet	Medium	Bilateral	No	Flower
2016	48	2/17/2016	CuC3	Prasium majus	Apis mellifera	Gullet	Medium	Bilateral	No	Flower
2016	48	2/17/2016	CuC3	Prasium majus	Apis mellifera	Gullet	Medium	Bilateral	No	Flower
2016	48	2/17/2016	CuC3	Prasium majus	Apis mellifera	Gullet	Medium	Bilateral	No	Flower
2016	48	2/17/2016	CuC3	Prasium majus	Apis mellifera	Gullet	Medium	Bilateral	No	Flower
2016	48	2/17/2016	CuC3	Prasium majus	Apis mellifera	Gullet	Medium	Bilateral	No	Flower
2016	48	2/17/2016	CuC3	Prasium majus	Apis mellifera	Gullet	Medium	Bilateral	No	Flower
2016	48	2/17/2016	CuC3	Prasium majus	Apis mellifera	Gullet	Medium	Bilateral	No	Flower
2016	48	2/17/2016	CuC3	Prasium majus	Apis mellifera	Gullet	Medium	Bilateral	No	Flower
2016	48	2/17/2016	CuC3 Control	Prasium majus	Apis mellifera	Gullet	Medium	Bilateral	No	Flower
2016	48	2/17/2016	CuC3 Control	Prasium majus	Apis mellifera	Gullet	Medium	Bilateral	No	Flower
2016	48	2/17/2016	CuC3 Control	Prasium majus	Apis mellifera	Gullet	Medium	Bilateral	No	Flower
2016	48	2/17/2016	CuC3 Control	Prasium majus	Apis mellifera	Gullet	Medium	Bilateral	No	Flower
2016	48	2/17/2016	CuC3 Control	Prasium majus	Apis mellifera	Gullet	Medium	Bilateral	No	Flower
2016	48	2/17/2016	CuC3 Control	Prasium majus	Apis mellifera	Gullet	Medium	Bilateral	No	Flower
2016	48	2/17/2016	CuC3 Control	Prasium majus	Apis mellifera	Gullet	Medium	Bilateral	No	Flower
2016	48	2/17/2016	CuC3 Control	Prasium majus	Apis mellifera	Gullet	Medium	Bilateral	No	Flower
2016	48	2/17/2016	CuC3 Control	Prasium majus	Apis mellifera	Gullet	Medium	Bilateral	No	Flower
2016	48	2/17/2016	CuC3 Control	Prasium majus	Apis mellifera	Gullet	Medium	Bilateral	No	Flower
2016	48	2/17/2016	CuC3 Control	Prasium majus	Apis mellifera	Gullet	Medium	Bilateral	No	Flower
2016	48	2/17/2016	CuC3 Control	Prasium majus	Apis mellifera	Gullet	Medium	Bilateral	No	Flower
2016	48	2/17/2016	CuC3 Control	Prasium majus	Apis mellifera	Gullet	Medium	Bilateral	No	Flower
2016	48	2/17/2016	CuC3 Control	Prasium majus	Apis mellifera	Gullet	Medium	Bilateral	No	Flower
2016	48	2/17/2016	CuC3 Control	Prasium majus	Apis mellifera	Gullet	Medium	Bilateral	No	Flower
2016	55	2/24/2016	ShC4	Sinapis alba	Apis mellifera	Disk-tube	Medium	Radial	Yes	Flower
2016	55	2/24/2016	ShC4	Sinapis alba	Apis mellifera	Disk-tube	Medium	Radial	Yes	Flower
2016	55	2/24/2016	ShC4	Sinapis alba	Apis mellifera	Disk-tube	Medium	Radial	Yes	Flower
2016	55	2/24/2016	ShC4	Sinapis alba	Apis mellifera	Disk-tube	Medium	Radial	Yes	Flower
2016	55	2/24/2016	ShC4	Sinapis alba	Apis mellifera	Disk-tube	Medium	Radial	Yes	Flower
2016	55	2/24/2016	ShC4	Sinapis alba	Apis mellifera	Disk-tube	Medium	Radial	Yes	Flower
2016	55	2/24/2016	ShC4	Sinapis alba	Apis mellifera	Disk-tube	Medium	Radial	Yes	Flower
2016	55	2/24/2016	ShC4	Sinapis alba	Apis mellifera	Disk-tube	Medium	Radial	Yes	Flower
2016	55	2/24/2016	ShC4	Sinapis alba	Apis mellifera	Disk-tube	Medium	Radial	Yes	Flower
2016	55	2/24/2016	ShC4	Sinapis alba	Apis mellifera	Disk-tube	Medium	Radial	Yes	Flower
2016	55	2/24/2016	ShC4	Sinapis alba	Apis mellifera	Disk-tube	Medium	Radial	Yes	Flower
2016	55	2/24/2016	ShC4	Sinapis alba	Apis mellifera	Disk-tube	Medium	Radial	Yes	Flower
2016	55	2/24/2016	ShC4	Sinapis alba	Apis mellifera	Disk-tube	Medium	Radial	Yes	Flower
2016	55	2/24/2016	ShC4	Sinapis alba	Apis mellifera	Disk-tube	Medium	Radial	Yes	Flower
2016	55	2/24/2016	ShC4	Sinapis alba	Apis mellifera	Disk-tube	Medium	Radial	Yes	Flower
2016	55	2/24/2016	ShC4	Sinapis alba	Apis mellifera	Disk-tube	Medium	Radial	Yes	Flower
2016	55	2/24/2016	ShC4	Sinapis alba	Apis mellifera	Disk-tube	Medium	Radial	Yes	Flower
2016	55	2/24/2016	ShC4	Sinapis alba	Apis mellifera	Disk-tube	Medium	Radial	Yes	Flower
2016	55	2/24/2016	ShC4	Sinapis alba	Apis mellifera	Disk-tube	Medium	Radial	Yes	Flower
2016	55	2/24/2016	ShC4	Sinapis alba	Apis mellifera	Disk-tube	Medium	Radial	Yes	Flower
2016	55	2/24/2016	ShC4	Sinapis alba	Apis mellifera	Disk-tube	Medium	Radial	Yes	Flower
2016	55	2/24/2016	ShC4	Sinapis alba	Apis mellifera	Disk-tube	Medium	Radial	Yes	Flower
2016	55	2/24/2016	ShC4	Sinapis alba	Apis mellifera	Disk-tube	Medium	Radial	Yes	Flower
2016	55	2/24/2016	ShC4	Sinapis alba	Apis mellifera	Disk-tube	Medium	Radial	Yes	Flower
2016	55	2/24/2016	ShC4	Sinapis alba	Apis mellifera	Disk-tube	Medium	Radial	Yes	Flower
2016	55	2/24/2016	ShC4	Sinapis alba	Apis mellifera	Disk-tube	Medium	Radial	Yes	Flower
2016	55	2/24/2016	ShC4	Sinapis alba	Apis mellifera	Disk-tube	Medium	Radial	Yes	Flower
2016	55	2/24/2016	ShC4	Sinapis alba	Apis mellifera	Disk-tube	Medium	Radial	Yes	Flower
2016	55	2/24/2016	ShC4	Sinapis alba	Apis mellifera	Disk-tube	Medium	Radial	Yes	Flower
2016	55	2/24/2016	ShC4	Sinapis alba	Apis mellifera	Disk-tube	Medium	Radial	Yes	Flower
2016	55	2/24/2016	ShC4	Sinapis alba	Apis mellifera	Disk-tube	Medium	Radial	Yes	Flower
2016	55	2/24/2016	ShC4	Sinapis alba	Apis mellifera	Disk-tube	Medium	Radial	Yes	Flower
2016	55	2/24/2016	ShC4	Sinapis alba	Apis mellifera	Disk-tube	Medium	Radial	Yes	Flower
2016	55	2/24/2016	ShC4	Sinapis alba	Apis mellifera	Disk-tube	Medium	Radial	Yes	Flower
2016	55	2/24/2016	ShC4	Sinapis alba	Apis mellifera	Disk-tube	Medium	Radial	Yes	Flower
2016	55	2/24/2016	ShC4	Sinapis alba	Apis mellifera	Disk-tube	Medium	Radial	Yes	Flower
2016	55	2/24/2016	ShC4	Sinapis alba	Apis mellifera	Disk-tube	Medium	Radial	Yes	Flower
2016	55	2/24/2016	ShC4	Sinapis alba	Apis mellifera	Disk-tube	Medium	Radial	Yes	Flower
2016	55	2/24/2016	ShC4	Sinapis alba	Apis mellifera	Disk-tube	Medium	Radial	Yes	Flower
2016	55	2/24/2016	ShC4	Sinapis alba	Apis mellifera	Disk-tube	Medium	Radial	Yes	Flower
2016	55	2/24/2016	ShC4	Sinapis alba	Apis mellifera	Disk-tube	Medium	Radial	Yes	Flower
2016	55	2/24/2016	ShC4 control	Scandix iberica	Andrena sp.	Disk	Low	Radial	Yes	Head
2016	55	2/24/2016	ShC4 control	Scandix iberica	Andrena sp.	Disk	Low	Radial	Yes	Head
2016	55	2/24/2016	ShC4 control	Scandix iberica	Andrena sp.	Disk	Low	Radial	Yes	Head
2016	55	2/24/2016	ShC4 control	Scandix iberica	Andrena sp.	Disk	Low	Radial	Yes	Head
2016	55	2/24/2016	ShC4 control	Scandix iberica	Andrena sp.	Disk	Low	Radial	Yes	Head
2016	55	2/24/2016	ShC4 control	Scandix iberica	Andrena sp.	Disk	Low	Radial	Yes	Head
2016	55	2/24/2016	ShC4 control	Scandix iberica	Andrena sp.	Disk	Low	Radial	Yes	Head
2016	55	2/24/2016	ShC4 control	Scandix iberica	Andrena sp.	Disk	Low	Radial	Yes	Head
2016	55	2/24/2016	ShC4 control	Scandix iberica	Andrena sp.	Disk	Low	Radial	Yes	Head
2016	55	2/24/2016	ShC4 control	Crepis palaestina	Andrena sp.	Head	Low	Radial	Yes	Head
2016	55	2/24/2016	ShC4 Wild	Anthriscus lamprocarpus	Andrena sp.	Disk	Low	Radial	Yes	Head
2016	55	2/24/2016	ShC4 Wild	Anthriscus lamprocarpus	Andrena sp.	Disk	Low	Radial	Yes	Head
2016	55	2/24/2016	ShC4 Wild	Anthriscus lamprocarpus	Andrena sp.	Disk	Low	Radial	Yes	Head
2016	55	2/24/2016	ShC4 Wild	Anthriscus lamprocarpus	Andrena sp.	Disk	Low	Radial	Yes	Head
2016	55	2/24/2016	ShC4 control	Prasium majus	Apis mellifera	Gullet	Medium	Bilateral	No	Flower
2016	55	2/24/2016	ShC4 control	Prasium majus	Apis mellifera	Gullet	Medium	Bilateral	No	Flower
2016	55	2/24/2016	ShC4 control	Prasium majus	Apis mellifera	Gullet	Medium	Bilateral	No	Flower
2016	55	2/24/2016	ShC4 control	Prasium majus	Apis mellifera	Gullet	Medium	Bilateral	No	Flower
2016	55	2/24/2016	ShC4 control	Prasium majus	Apis mellifera	Gullet	Medium	Bilateral	No	Flower
2016	55	2/24/2016	ShC4 control	Prasium majus	Apis mellifera	Gullet	Medium	Bilateral	No	Flower
2016	55	2/24/2016	ShC4 control	Prasium majus	Apis mellifera	Gullet	Medium	Bilateral	No	Flower
2016	55	2/24/2016	ShC4 control	Prasium majus	Apis mellifera	Gullet	Medium	Bilateral	No	Flower
2016	55	2/24/2016	ShC4 control	Prasium majus	Apis mellifera	Gullet	Medium	Bilateral	No	Flower
2016	55	2/24/2016	ShC4 control	Prasium majus	Apis mellifera	Gullet	Medium	Bilateral	No	Flower
2016	55	2/24/2016	ShC4 control	Prasium majus	Apis mellifera	Gullet	Medium	Bilateral	No	Flower
2016	55	2/24/2016	ShC4 control	Prasium majus	Apis mellifera	Gullet	Medium	Bilateral	No	Flower
2016	61	3/2/2016	CuB3	Sinapis alba	Andrena sp.	Disk-tube	Medium	Radial	Yes	Flower
2016	61	3/2/2016	CuB3	Sinapis alba	Andrena sp.	Disk-tube	Medium	Radial	Yes	Flower
2016	61	3/2/2016	CuB3	Sinapis alba	Andrena sp.	Disk-tube	Medium	Radial	Yes	Flower
2016	61	3/2/2016	CuB3	Sinapis alba	Andrena sp.	Disk-tube	Medium	Radial	Yes	Flower
2016	61	3/2/2016	CuB3	Sinapis alba	Andrena sp.	Disk-tube	Medium	Radial	Yes	Flower
2016	61	3/2/2016	CuB3	Sinapis alba	Andrena sp.	Disk-tube	Medium	Radial	Yes	Flower
2016	61	3/2/2016	CuB3	Sinapis alba	Andrena sp.	Disk-tube	Medium	Radial	Yes	Flower
2016	61	3/2/2016	CuB3	Sinapis alba	Andrena sp.	Disk-tube	Medium	Radial	Yes	Flower
2016	61	3/2/2016	CuB3	Scandix iberica	Andrena sp.	Disk	Low	Radial	Yes	Head
2016	61	3/2/2016	CuB3	Scandix iberica	Andrena sp.	Disk	Low	Radial	Yes	Head
2016	61	3/2/2016	CuB3	Scandix iberica	Andrena sp.	Disk	Low	Radial	Yes	Head
2016	61	3/2/2016	CuB3	Scandix iberica	Andrena sp.	Disk	Low	Radial	Yes	Head
2016	61	3/2/2016	CuB3	Scandix iberica	Andrena sp.	Disk	Low	Radial	Yes	Head
2016	61	3/2/2016	CuB3	Scandix iberica	Andrena sp.	Disk	Low	Radial	Yes	Head
2016	61	3/2/2016	CuB3	Scandix iberica	Andrena sp.	Disk	Low	Radial	Yes	Head
2016	61	3/2/2016	CuB3	Scandix iberica	Andrena sp.	Disk	Low	Radial	Yes	Head
2016	61	3/2/2016	CuB3	Scandix iberica	Andrena sp.	Disk	Low	Radial	Yes	Head
2016	61	3/2/2016	CuB3 Wild	Salvia fruticosa	Andrena sp.	Gullet	Medium	Bilateral	No	Flower
2016	61	3/2/2016	CuB3 Control	Prasium majus	Apis mellifera	Gullet	Medium	Bilateral	No	Flower
2016	61	3/2/2016	CuB3 Control	Prasium majus	Apis mellifera	Gullet	Medium	Bilateral	No	Flower
2016	61	3/2/2016	CuB3 Control	Prasium majus	Apis mellifera	Gullet	Medium	Bilateral	No	Flower
2016	61	3/2/2016	CuB3 Control	Prasium majus	Apis mellifera	Gullet	Medium	Bilateral	No	Flower
2016	61	3/2/2016	CuB3 Control	Prasium majus	Apis mellifera	Gullet	Medium	Bilateral	No	Flower
2016	61	3/2/2016	CuB3 Control	Prasium majus	Apis mellifera	Gullet	Medium	Bilateral	No	Flower
2016	61	3/2/2016	CuB3 Control	Prasium majus	Apis mellifera	Gullet	Medium	Bilateral	No	Flower
2016	61	3/2/2016	CuB3 Control	Prasium majus	Apis mellifera	Gullet	Medium	Bilateral	No	Flower
2016	61	3/2/2016	CuB3 Control	Prasium majus	Apis mellifera	Gullet	Medium	Bilateral	No	Flower
2016	61	3/2/2016	CuB3 Control	Prasium majus	Apis mellifera	Gullet	Medium	Bilateral	No	Flower
2016	61	3/2/2016	CuB3 Control	Prasium majus	Anthophora sp.	Gullet	Medium	Bilateral	No	Flower
2016	61	3/2/2016	CuB3 Control	Prasium majus	Anthophora sp.	Gullet	Medium	Bilateral	No	Flower
2016	61	3/2/2016	CuB3 Control	Prasium majus	Anthophora sp.	Gullet	Medium	Bilateral	No	Flower
2016	67	3/8/2016	CuC2	Convolvulus coelesyriacus	Halictus sp.	Funnel	High	Radial	No	Flower
2016	67	3/8/2016	CuC2	Convolvulus coelesyriacus	Halictus sp.	Funnel	High	Radial	No	Flower
2016	67	3/8/2016	ShB4	Chrysanthemum coronarium	Andrena sp.	Head	Low	Radial	No	Head
2016	67	3/8/2016	CuC2 Wild	Cistus salviifolius	Halictus sp.	Disk	Low	Radial	Yes	Flower
2016	67	3/8/2016	CuC2 Wild	Cistus salviifolius	Halictus sp.	Disk	Low	Radial	Yes	Flower
2016	67	3/8/2016	CuC2 Wild	Cistus salviifolius	Halictus sp.	Disk	Low	Radial	Yes	Flower
2016	67	3/8/2016	CuC2 Wild	Cistus salviifolius	Halictus sp.	Disk	Low	Radial	Yes	Flower
2016	67	3/8/2016	CuC2 Wild	Cistus salviifolius	Halictus sp.	Disk	Low	Radial	Yes	Flower
2016	67	3/8/2016	ShB4 Wild	Cistus salviifolius	Halictus sp.	Disk	Low	Radial	Yes	Flower
2016	67	3/8/2016	ShB4 Wild	Cistus salviifolius	Halictus sp.	Disk	Low	Radial	Yes	Flower
2016	67	3/8/2016	ShB4 Wild	Cistus salviifolius	Halictus sp.	Disk	Low	Radial	Yes	Flower
2016	67	3/8/2016	ShB4 Wild	Cistus salviifolius	Halictus sp.	Disk	Low	Radial	Yes	Flower
2016	67	3/8/2016	CuC2 Wild	Salvia fruticosa	Anthophora sp.	Gullet	Medium	Bilateral	No	Flower
2016	67	3/8/2016	CuC2 Wild	Salvia fruticosa	Anthophora sp.	Gullet	Medium	Bilateral	No	Flower
2016	67	3/8/2016	CuC2	Crepis palaestina	Apis mellifera	Head	Low	Radial	Yes	Head
2016	67	3/8/2016	CuC2 Control	Crepis aspera	Andrena sp.	Head	Low	Radial	Yes	Head
2016	67	3/8/2016	CuC2 Control	Anthriscus lamprocarpus	Andrena sp.	Disk	Low	Radial	Yes	Head
2016	67	3/8/2016	CuC2 Control	Anthriscus lamprocarpus	Andrena sp.	Disk	Low	Radial	Yes	Head
2016	67	3/8/2016	CuC2	Prasium majus	Anthophora sp.	Gullet	Medium	Bilateral	No	Flower
2016	67	3/8/2016	CuC2	Prasium majus	Anthophora sp.	Gullet	Medium	Bilateral	No	Flower
2016	67	3/8/2016	CuC2 Control	Prasium majus	Apis mellifera	Gullet	Medium	Bilateral	No	Flower
2016	67	3/8/2016	CuC2 Control	Prasium majus	Apis mellifera	Gullet	Medium	Bilateral	No	Flower
2016	67	3/8/2016	CuC2 Control	Prasium majus	Apis mellifera	Gullet	Medium	Bilateral	No	Flower
2016	67	3/8/2016	CuC2 Control	Prasium majus	Apis mellifera	Gullet	Medium	Bilateral	No	Flower
2016	67	3/8/2016	CuC2 Control	Prasium majus	Apis mellifera	Gullet	Medium	Bilateral	No	Flower
2016	67	3/8/2016	CuC2 Control	Prasium majus	Apis mellifera	Gullet	Medium	Bilateral	No	Flower
2016	67	3/8/2016	CuC2 Control	Prasium majus	Apis mellifera	Gullet	Medium	Bilateral	No	Flower
2016	67	3/8/2016	CuC2 Control	Prasium majus	Apis mellifera	Gullet	Medium	Bilateral	No	Flower
2016	67	3/8/2016	CuC2 Control	Prasium majus	Apis mellifera	Gullet	Medium	Bilateral	No	Flower
2016	67	3/8/2016	CuC2 Control	Prasium majus	Apis mellifera	Gullet	Medium	Bilateral	No	Flower
2016	67	3/8/2016	CuC2 Control	Prasium majus	Apis mellifera	Gullet	Medium	Bilateral	No	Flower
2016	67	3/8/2016	CuC2 Control	Prasium majus	Apis mellifera	Gullet	Medium	Bilateral	No	Flower
2016	67	3/8/2016	CuC2 Control	Prasium majus	Apis mellifera	Gullet	Medium	Bilateral	No	Flower
2016	67	3/8/2016	ShB4	Anthemis bornmuelleri	Andrena sp.	Head	Low	Radial	Yes	Flower
2016	67	3/8/2016	ShB4 Control	Anthemis bornmuelleri	Andrena sp.	Head	Low	Radial	Yes	Flower
2016	67	3/8/2016	ShB4 Control	Anthemis bornmuelleri	Andrena sp.	Head	Low	Radial	Yes	Flower
2016	67	3/8/2016	ShB4 Control	Anthemis bornmuelleri	Andrena sp.	Head	Low	Radial	Yes	Flower
2016	67	3/8/2016	ShB4	Calicotome villosa	Anthophora sp.	Flag	High	Bilateral	Yes	Flower
2016	67	3/8/2016	ShB4	Calicotome villosa	Anthophora sp.	Flag	High	Bilateral	Yes	Flower
2016	67	3/8/2016	ShB4	Calicotome villosa	Anthophora sp.	Flag	High	Bilateral	Yes	Flower
2016	67	3/8/2016	ShB4 Wild	Calicotome villosa	Anthophora sp.	Flag	High	Bilateral	Yes	Flower
2016	67	3/8/2016	ShB4 Wild	Calicotome villosa	Halictus sp.	Flag	High	Bilateral	Yes	Flower
2016	67	3/8/2016	CuC2	Cyclamen persicum	Apis mellifera	Bell	Medium	Radial	Partly	Flower
2016	67	3/8/2016	CuC2	Cyclamen persicum	Apis mellifera	Bell	Medium	Radial	Partly	Flower
2016	67	3/8/2016	CuC2	Cyclamen persicum	Apis mellifera	Bell	Medium	Radial	Partly	Flower
2016	67	3/8/2016	CuC2	Trifolium clypeatum	Apis mellifera	Flag	Medium	Bilateral	Yes	Flower
2016	67	3/8/2016	CuC2	Trifolium clypeatum	Apis mellifera	Flag	Medium	Bilateral	Yes	Flower
2016	67	3/8/2016	CuC2	Trifolium clypeatum	Apis mellifera	Flag	Medium	Bilateral	Yes	Flower
2016	67	3/8/2016	CuC2	Trifolium clypeatum	Apis mellifera	Flag	Medium	Bilateral	Yes	Flower
2016	67	3/8/2016	CuC2	Trifolium clypeatum	Apis mellifera	Flag	Medium	Bilateral	Yes	Flower
2016	67	3/8/2016	CuC2	Trifolium clypeatum	Apis mellifera	Flag	Medium	Bilateral	Yes	Flower
2016	67	3/8/2016	CuC2	Trifolium clypeatum	Apis mellifera	Flag	Medium	Bilateral	Yes	Flower
2016	67	3/8/2016	CuC2	Trifolium clypeatum	Apis mellifera	Flag	Medium	Bilateral	Yes	Flower
2016	67	3/8/2016	CuC2	Trifolium clypeatum	Apis mellifera	Flag	Medium	Bilateral	Yes	Flower
2016	67	3/8/2016	CuC2	Trifolium clypeatum	Apis mellifera	Flag	Medium	Bilateral	Yes	Flower
2016	67	3/8/2016	CuC2	Trifolium clypeatum	Apis mellifera	Flag	Medium	Bilateral	Yes	Flower
2016	67	3/8/2016	CuC2	Trifolium clypeatum	Anthophora sp.	Flag	Medium	Bilateral	Yes	Flower
2016	67	3/8/2016	CuC2	Trifolium clypeatum	Anthophora sp.	Flag	Medium	Bilateral	Yes	Flower
2016	67	3/8/2016	CuC2	Trifolium clypeatum	Anthophora sp.	Flag	Medium	Bilateral	Yes	Flower
2016	67	3/8/2016	CuC2	Trifolium clypeatum	Anthophora sp.	Flag	Medium	Bilateral	Yes	Flower
2016	67	3/8/2016	CuC2	Trifolium clypeatum	Anthophora sp.	Flag	Medium	Bilateral	Yes	Flower
2016	67	3/8/2016	CuC2	Trifolium clypeatum	Anthophora sp.	Flag	Medium	Bilateral	Yes	Flower
2016	67	3/8/2016	CuC2	Trifolium clypeatum	Anthophora sp.	Flag	Medium	Bilateral	Yes	Flower
2016	67	3/8/2016	CuC2	Trifolium clypeatum	Anthophora sp.	Flag	Medium	Bilateral	Yes	Flower
2016	67	3/8/2016	CuC2	Trifolium clypeatum	Anthophora sp.	Flag	Medium	Bilateral	Yes	Flower
2016	67	3/8/2016	CuC2	Trifolium clypeatum	Anthophora sp.	Flag	Medium	Bilateral	Yes	Flower
2016	67	3/8/2016	CuC2	Trifolium clypeatum	Anthophora sp.	Flag	Medium	Bilateral	Yes	Flower
2016	67	3/8/2016	CuC2	Trifolium clypeatum	Anthophora sp.	Flag	Medium	Bilateral	Yes	Flower
2016	67	3/8/2016	CuC2 Control	Trifolium clypeatum	Andrena sp.	Flag	Medium	Bilateral	Yes	Flower
2016	67	3/8/2016	CuC2 Control	Trifolium clypeatum	Andrena sp.	Flag	Medium	Bilateral	Yes	Flower
2016	67	3/8/2016	CuC2 Control	Trifolium clypeatum	Andrena sp.	Flag	Medium	Bilateral	Yes	Flower
2016	67	3/8/2016	CuC2 Control	Trifolium clypeatum	Andrena sp.	Flag	Medium	Bilateral	Yes	Flower
2016	67	3/8/2016	CuC2 Control	Trifolium clypeatum	Andrena sp.	Flag	Medium	Bilateral	Yes	Flower
2016	67	3/8/2016	CuC2 Control	Trifolium clypeatum	Andrena sp.	Flag	Medium	Bilateral	Yes	Flower
2016	67	3/8/2016	CuC2 Control	Trifolium clypeatum	Andrena sp.	Flag	Medium	Bilateral	Yes	Flower
2016	67	3/8/2016	CuC2 Control	Trifolium clypeatum	Andrena sp.	Flag	Medium	Bilateral	Yes	Flower
2016	67	3/8/2016	CuC2 Control	Trifolium clypeatum	Andrena sp.	Flag	Medium	Bilateral	Yes	Flower
2016	67	3/8/2016	CuC2 Control	Trifolium clypeatum	Andrena sp.	Flag	Medium	Bilateral	Yes	Flower
2016	67	3/8/2016	CuC2 Control	Trifolium clypeatum	Apis mellifera	Flag	Medium	Bilateral	Yes	Flower
2016	67	3/8/2016	CuC2 Control	Trifolium clypeatum	Apis mellifera	Flag	Medium	Bilateral	Yes	Flower
2016	67	3/8/2016	CuC2 Control	Trifolium clypeatum	Apis mellifera	Flag	Medium	Bilateral	Yes	Flower
2016	67	3/8/2016	CuC2 Control	Trifolium clypeatum	Apis mellifera	Flag	Medium	Bilateral	Yes	Flower
2016	68	3/9/2016	ShC2	Rapistrum rugosum	Andrena sp.	Disk-tube	Medium	Radial	Yes	Flower
2016	68	3/9/2016	ShC2	Rapistrum rugosum	Andrena sp.	Disk-tube	Medium	Radial	Yes	Flower
2016	68	3/9/2016	ShC2	Rapistrum rugosum	Andrena sp.	Disk-tube	Medium	Radial	Yes	Flower
2016	68	3/9/2016	ShC2	Rapistrum rugosum	Andrena sp.	Disk-tube	Medium	Radial	Yes	Flower
2016	68	3/9/2016	ShC2	Rapistrum rugosum	Andrena sp.	Disk-tube	Medium	Radial	Yes	Flower
2016	68	3/9/2016	ShC2	Rapistrum rugosum	Andrena sp.	Disk-tube	Medium	Radial	Yes	Flower
2016	68	3/9/2016	ShC2	Rapistrum rugosum	Andrena sp.	Disk-tube	Medium	Radial	Yes	Flower
2016	68	3/9/2016	ShC2	Rapistrum rugosum	Andrena sp.	Disk-tube	Medium	Radial	Yes	Flower
2016	68	3/9/2016	ShC2	Rapistrum rugosum	Andrena sp.	Disk-tube	Medium	Radial	Yes	Flower
2016	68	3/9/2016	ShC2 Wild	Cistus salviifolius	Halictus sp.	Disk	Low	Radial	Yes	Flower
2016	68	3/9/2016	ShC2 Wild	Cistus salviifolius	Halictus sp.	Disk	Low	Radial	Yes	Flower
2016	68	3/9/2016	ShC2 Wild	Cistus salviifolius	Halictus sp.	Disk	Low	Radial	Yes	Flower
2016	68	3/9/2016	ShC2 Wild	Cistus salviifolius	Halictus sp.	Disk	Low	Radial	Yes	Flower
2016	68	3/9/2016	ShC2 Wild	Cistus salviifolius	Halictus sp.	Disk	Low	Radial	Yes	Flower
2016	68	3/9/2016	ShC2 Wild	Cistus salviifolius	Halictus sp.	Disk	Low	Radial	Yes	Flower
2016	68	3/9/2016	ShC2 Wild	Cistus salviifolius	Halictus sp.	Disk	Low	Radial	Yes	Flower
2016	68	3/9/2016	ShC2 Wild	Cistus salviifolius	Halictus sp.	Disk	Low	Radial	Yes	Flower
2016	68	3/9/2016	ShC2 Wild	Cistus salviifolius	Halictus sp.	Disk	Low	Radial	Yes	Flower
2016	68	3/9/2016	ShC2 Wild	Cistus salviifolius	Halictus sp.	Disk	Low	Radial	Yes	Flower
2016	68	3/9/2016	ShC2 Wild	Cistus salviifolius	Halictus sp.	Disk	Low	Radial	Yes	Flower
2016	68	3/9/2016	ShC2 Wild	Cistus salviifolius	Halictus sp.	Disk	Low	Radial	Yes	Flower
2016	68	3/9/2016	ShC2 Wild	Cistus salviifolius	Halictus sp.	Disk	Low	Radial	Yes	Flower
2016	68	3/9/2016	ShC2 Wild	Cistus salviifolius	Halictus sp.	Disk	Low	Radial	Yes	Flower
2016	68	3/9/2016	ShC2 Control	Salvia fruticosa	Apis mellifera	Gullet	Medium	Bilateral	No	Flower
2016	68	3/9/2016	ShC2	Picris galileae	Chelostoma sp.	Head	Medium	Radial	Yes	Head
2016	68	3/9/2016	ShC2	Picris galileae	Halictus sp.	Head	Medium	Radial	Yes	Head
2016	68	3/9/2016	ShC2	Picris galileae	Halictus sp.	Head	Medium	Radial	Yes	Head
2016	68	3/9/2016	ShC2	Picris galileae	Halictus sp.	Head	Medium	Radial	Yes	Head
2016	68	3/9/2016	ShC2	Picris galileae	Halictus sp.	Head	Medium	Radial	Yes	Head
2016	68	3/9/2016	ShC2	Picris galileae	Halictus sp.	Head	Medium	Radial	Yes	Head
2016	68	3/9/2016	ShC2	Picris galileae	Halictus sp.	Head	Medium	Radial	Yes	Head
2016	68	3/9/2016	ShC2	Picris galileae	Halictus sp.	Head	Medium	Radial	Yes	Head
2016	68	3/9/2016	ShC2	Picris galileae	Halictus sp.	Head	Medium	Radial	Yes	Head
2016	68	3/9/2016	ShC2	Picris galileae	Halictus sp.	Head	Medium	Radial	Yes	Head
2016	68	3/9/2016	ShC2	Picris galileae	Halictus sp.	Head	Medium	Radial	Yes	Head
2016	68	3/9/2016	ShC2	Picris galileae	Halictus sp.	Head	Medium	Radial	Yes	Head
2016	68	3/9/2016	ShC2	Picris galileae	Halictus sp.	Head	Medium	Radial	Yes	Head
2016	68	3/9/2016	ShC2	Picris galileae	Halictus sp.	Head	Medium	Radial	Yes	Head
2016	68	3/9/2016	ShC2	Picris galileae	Halictus sp.	Head	Medium	Radial	Yes	Head
2016	68	3/9/2016	ShC2	Picris galileae	Halictus sp.	Head	Medium	Radial	Yes	Head
2016	68	3/9/2016	ShC2	Picris galileae	Halictus sp.	Head	Medium	Radial	Yes	Head
2016	68	3/9/2016	ShC2	Picris galileae	Halictus sp.	Head	Medium	Radial	Yes	Head
2016	68	3/9/2016	ShC2	Picris galileae	Halictus sp.	Head	Medium	Radial	Yes	Head
2016	68	3/9/2016	ShC2	Picris galileae	Halictus sp.	Head	Medium	Radial	Yes	Head
2016	68	3/9/2016	ShC2	Picris galileae	Halictus sp.	Head	Medium	Radial	Yes	Head
2016	68	3/9/2016	ShC2	Picris galileae	Halictus sp.	Head	Medium	Radial	Yes	Head
2016	68	3/9/2016	ShC2	Picris galileae	Halictus sp.	Head	Medium	Radial	Yes	Head
2016	68	3/9/2016	ShC2	Picris galileae	Halictus sp.	Head	Medium	Radial	Yes	Head
2016	68	3/9/2016	ShC2	Picris galileae	Halictus sp.	Head	Medium	Radial	Yes	Head
2016	68	3/9/2016	ShC2	Picris galileae	Halictus sp.	Head	Medium	Radial	Yes	Head
2016	68	3/9/2016	ShC2	Picris galileae	Halictus sp.	Head	Medium	Radial	Yes	Head
2016	68	3/9/2016	ShC2	Picris galileae	Halictus sp.	Head	Medium	Radial	Yes	Head
2016	68	3/9/2016	ShC2	Picris galileae	Halictus sp.	Head	Medium	Radial	Yes	Head
2016	68	3/9/2016	ShC2	Picris galileae	Halictus sp.	Head	Medium	Radial	Yes	Head
2016	68	3/9/2016	ShC2	Picris galileae	Halictus sp.	Head	Medium	Radial	Yes	Head
2016	68	3/9/2016	ShC2	Picris galileae	Halictus sp.	Head	Medium	Radial	Yes	Head
2016	68	3/9/2016	ShC2	Picris galileae	Halictus sp.	Head	Medium	Radial	Yes	Head
2016	68	3/9/2016	ShC2	Picris galileae	Halictus sp.	Head	Medium	Radial	Yes	Head
2016	68	3/9/2016	ShC2	Picris galileae	Halictus sp.	Head	Medium	Radial	Yes	Head
2016	68	3/9/2016	ShC2	Picris galileae	Halictus sp.	Head	Medium	Radial	Yes	Head
2016	68	3/9/2016	ShC2	Picris galileae	Halictus sp.	Head	Medium	Radial	Yes	Head
2016	68	3/9/2016	ShC2	Picris galileae	Halictus sp.	Head	Medium	Radial	Yes	Head
2016	68	3/9/2016	ShC2	Picris galileae	Halictus sp.	Head	Medium	Radial	Yes	Head
2016	68	3/9/2016	ShC2 Control	Crepis palaestina	Halictus sp.	Head	Low	Radial	Yes	Head
2016	68	3/9/2016	ShC2 Control	Crepis palaestina	Halictus sp.	Head	Low	Radial	Yes	Head
2016	68	3/9/2016	ShC2	Prasium majus	Apis mellifera	Gullet	Medium	Bilateral	No	Flower
2016	68	3/9/2016	ShC2	Prasium majus	Apis mellifera	Gullet	Medium	Bilateral	No	Flower
2016	68	3/9/2016	ShC2	Prasium majus	Apis mellifera	Gullet	Medium	Bilateral	No	Flower
2016	68	3/9/2016	ShC2	Prasium majus	Apis mellifera	Gullet	Medium	Bilateral	No	Flower
2016	68	3/9/2016	ShC2	Prasium majus	Apis mellifera	Gullet	Medium	Bilateral	No	Flower
2016	68	3/9/2016	ShC2	Prasium majus	Apis mellifera	Gullet	Medium	Bilateral	No	Flower
2016	68	3/9/2016	ShC2	Prasium majus	Apis mellifera	Gullet	Medium	Bilateral	No	Flower
2016	68	3/9/2016	ShC2	Prasium majus	Apis mellifera	Gullet	Medium	Bilateral	No	Flower
2016	68	3/9/2016	ShC2	Prasium majus	Apis mellifera	Gullet	Medium	Bilateral	No	Flower
2016	68	3/9/2016	ShC2	Prasium majus	Apis mellifera	Gullet	Medium	Bilateral	No	Flower
2016	68	3/9/2016	ShC2	Prasium majus	Apis mellifera	Gullet	Medium	Bilateral	No	Flower
2016	68	3/9/2016	ShC2 Control	Prasium majus	Apis mellifera	Gullet	Medium	Bilateral	No	Flower
2016	68	3/9/2016	ShC2 Control	Prasium majus	Apis mellifera	Gullet	Medium	Bilateral	No	Flower
2016	68	3/9/2016	ShC2 Control	Prasium majus	Apis mellifera	Gullet	Medium	Bilateral	No	Flower
2016	68	3/9/2016	ShC2 Control	Prasium majus	Apis mellifera	Gullet	Medium	Bilateral	No	Flower
2016	68	3/9/2016	ShC2 Control	Prasium majus	Apis mellifera	Gullet	Medium	Bilateral	No	Flower
2016	68	3/9/2016	ShC2 Control	Prasium majus	Apis mellifera	Gullet	Medium	Bilateral	No	Flower
2016	68	3/9/2016	ShC2 Control	Prasium majus	Apis mellifera	Gullet	Medium	Bilateral	No	Flower
2016	68	3/9/2016	ShC2 Control	Prasium majus	Apis mellifera	Gullet	Medium	Bilateral	No	Flower
2016	68	3/9/2016	ShC2 Control	Prasium majus	Apis mellifera	Gullet	Medium	Bilateral	No	Flower
2016	68	3/9/2016	ShC2 Control	Prasium majus	Apis mellifera	Gullet	Medium	Bilateral	No	Flower
2016	68	3/9/2016	ShC2 Control	Prasium majus	Apis mellifera	Gullet	Medium	Bilateral	No	Flower
2016	68	3/9/2016	ShC2 Control	Prasium majus	Apis mellifera	Gullet	Medium	Bilateral	No	Flower
2016	68	3/9/2016	ShC2 Control	Prasium majus	Apis mellifera	Gullet	Medium	Bilateral	No	Flower
2016	68	3/9/2016	ShC2 Control	Prasium majus	Apis mellifera	Gullet	Medium	Bilateral	No	Flower
2016	68	3/9/2016	ShC2 Control	Prasium majus	Apis mellifera	Gullet	Medium	Bilateral	No	Flower
2016	68	3/9/2016	ShC2 Control	Prasium majus	Apis mellifera	Gullet	Medium	Bilateral	No	Flower
2016	68	3/9/2016	ShC2 Control	Prasium majus	Apis mellifera	Gullet	Medium	Bilateral	No	Flower
2016	68	3/9/2016	ShC2 Control	Prasium majus	Apis mellifera	Gullet	Medium	Bilateral	No	Flower
2016	68	3/9/2016	ShC2 Control	Prasium majus	Apis mellifera	Gullet	Medium	Bilateral	No	Flower
2016	68	3/9/2016	ShC2 Control	Prasium majus	Apis mellifera	Gullet	Medium	Bilateral	No	Flower
2016	68	3/9/2016	ShC2 Control	Prasium majus	Apis mellifera	Gullet	Medium	Bilateral	No	Flower
2016	68	3/9/2016	ShC2 Control	Prasium majus	Apis mellifera	Gullet	Medium	Bilateral	No	Flower
2016	68	3/9/2016	ShC2 Control	Prasium majus	Apis mellifera	Gullet	Medium	Bilateral	No	Flower
2016	68	3/9/2016	ShC2 Control	Prasium majus	Apis mellifera	Gullet	Medium	Bilateral	No	Flower
2016	68	3/9/2016	ShC2 Control	Prasium majus	Apis mellifera	Gullet	Medium	Bilateral	No	Flower
2016	68	3/9/2016	ShC2 Control	Prasium majus	Apis mellifera	Gullet	Medium	Bilateral	No	Flower
2016	68	3/9/2016	ShC2 Control	Prasium majus	Apis mellifera	Gullet	Medium	Bilateral	No	Flower
2016	68	3/9/2016	ShC2 Control	Prasium majus	Apis mellifera	Gullet	Medium	Bilateral	No	Flower
2016	68	3/9/2016	ShC2 Control	Prasium majus	Apis mellifera	Gullet	Medium	Bilateral	No	Flower
2016	68	3/9/2016	ShC2 Control	Prasium majus	Apis mellifera	Gullet	Medium	Bilateral	No	Flower
2016	68	3/9/2016	ShC2 Control	Prasium majus	Apis mellifera	Gullet	Medium	Bilateral	No	Flower
2016	68	3/9/2016	ShC2 Control	Prasium majus	Apis mellifera	Gullet	Medium	Bilateral	No	Flower
2016	68	3/9/2016	ShC2 Control	Prasium majus	Apis mellifera	Gullet	Medium	Bilateral	No	Flower
2016	68	3/9/2016	ShC2 Control	Prasium majus	Apis mellifera	Gullet	Medium	Bilateral	No	Flower
2016	68	3/9/2016	ShC2 Control	Allium trifoliatum	Andrena sp.	Disk	Low	Radial	Yes	Flower
2016	68	3/9/2016	ShC2 Control	Allium trifoliatum	Andrena sp.	Disk	Low	Radial	Yes	Flower
2016	68	3/9/2016	ShC2 Control	Allium trifoliatum	Andrena sp.	Disk	Low	Radial	Yes	Flower
2016	81	3/22/2016	CuB2	Urospermum picroides	Chelostoma sp.	Head	Medium	Radial	Yes	Head
2016	81	3/22/2016	ShB1	Cistus salviifolius	Apis mellifera	Disk	Low	Radial	Yes	Flower
2016	81	3/22/2016	ShB1	Cistus salviifolius	Apis mellifera	Disk	Low	Radial	Yes	Flower
2016	81	3/22/2016	ShB1	Cistus salviifolius	Apis mellifera	Disk	Low	Radial	Yes	Flower
2016	81	3/22/2016	ShB1	Cistus salviifolius	Apis mellifera	Disk	Low	Radial	Yes	Flower
2016	81	3/22/2016	ShB1	Cistus salviifolius	Apis mellifera	Disk	Low	Radial	Yes	Flower
2016	81	3/22/2016	ShB1	Cistus salviifolius	Apis mellifera	Disk	Low	Radial	Yes	Flower
2016	81	3/22/2016	ShB1 Control	Cistus salviifolius	Halictus sp.	Disk	Low	Radial	Yes	Flower
2016	81	3/22/2016	ShB1 Control	Cistus salviifolius	Halictus sp.	Disk	Low	Radial	Yes	Flower
2016	81	3/22/2016	ShB1 Control	Cistus salviifolius	Halictus sp.	Disk	Low	Radial	Yes	Flower
2016	81	3/22/2016	ShB1 Control	Cistus salviifolius	Halictus sp.	Disk	Low	Radial	Yes	Flower
2016	81	3/22/2016	ShB1 Control	Cistus salviifolius	Apis mellifera	Disk	Low	Radial	Yes	Flower
2016	81	3/22/2016	ShB1 Control	Cistus salviifolius	Apis mellifera	Disk	Low	Radial	Yes	Flower
2016	81	3/22/2016	ShB1 Control	Cistus salviifolius	Apis mellifera	Disk	Low	Radial	Yes	Flower
2016	81	3/22/2016	ShB1 Control	Cistus salviifolius	Apis mellifera	Disk	Low	Radial	Yes	Flower
2016	81	3/22/2016	ShB1 Control	Cistus salviifolius	Apis mellifera	Disk	Low	Radial	Yes	Flower
2016	81	3/22/2016	ShB1 Control	Cistus salviifolius	Apis mellifera	Disk	Low	Radial	Yes	Flower
2016	81	3/22/2016	ShB1 Control	Cistus salviifolius	Apis mellifera	Disk	Low	Radial	Yes	Flower
2016	81	3/22/2016	ShB1 Control	Cistus salviifolius	Apis mellifera	Disk	Low	Radial	Yes	Flower
2016	81	3/22/2016	ShB1 Control	Cistus salviifolius	Apis mellifera	Disk	Low	Radial	Yes	Flower
2016	81	3/22/2016	ShB1 Control	Cistus salviifolius	Apis mellifera	Disk	Low	Radial	Yes	Flower
2016	81	3/22/2016	ShB1 Control	Cistus salviifolius	Apis mellifera	Disk	Low	Radial	Yes	Flower
2016	81	3/22/2016	ShB1 Control	Cistus salviifolius	Apis mellifera	Disk	Low	Radial	Yes	Flower
2016	81	3/22/2016	ShB1 Control	Cistus salviifolius	Apis mellifera	Disk	Low	Radial	Yes	Flower
2016	81	3/22/2016	ShB1 Control	Cistus salviifolius	Apis mellifera	Disk	Low	Radial	Yes	Flower
2016	81	3/22/2016	ShB1 Control	Cistus salviifolius	Apis mellifera	Disk	Low	Radial	Yes	Flower
2016	81	3/22/2016	ShB1 Control	Cistus salviifolius	Apis mellifera	Disk	Low	Radial	Yes	Flower
2016	81	3/22/2016	ShB1 Control	Cistus salviifolius	Apis mellifera	Disk	Low	Radial	Yes	Flower
2016	81	3/22/2016	CuB2	Cistus salviifolius	Andrena sp.	Disk	Low	Radial	Yes	Flower
2016	81	3/22/2016	CuB2	Cistus salviifolius	Andrena sp.	Disk	Low	Radial	Yes	Flower
2016	81	3/22/2016	CuB2	Cistus salviifolius	Halictus sp.	Disk	Low	Radial	Yes	Flower
2016	81	3/22/2016	CuB2	Cistus salviifolius	Halictus sp.	Disk	Low	Radial	Yes	Flower
2016	81	3/22/2016	CuB2	Cistus salviifolius	Halictus sp.	Disk	Low	Radial	Yes	Flower
2016	81	3/22/2016	CuB2	Cistus salviifolius	Halictus sp.	Disk	Low	Radial	Yes	Flower
2016	81	3/22/2016	CuB2	Cistus salviifolius	Halictus sp.	Disk	Low	Radial	Yes	Flower
2016	81	3/22/2016	CuB2	Cistus salviifolius	Halictus sp.	Disk	Low	Radial	Yes	Flower
2016	81	3/22/2016	CuB2	Cistus salviifolius	Halictus sp.	Disk	Low	Radial	Yes	Flower
2016	81	3/22/2016	CuB2	Cistus salviifolius	Halictus sp.	Disk	Low	Radial	Yes	Flower
2016	81	3/22/2016	CuB2	Cistus salviifolius	Halictus sp.	Disk	Low	Radial	Yes	Flower
2016	81	3/22/2016	CuB2 Control	Cistus salviifolius	Andrena sp.	Disk	Low	Radial	Yes	Flower
2016	81	3/22/2016	CuB2 Control	Cistus salviifolius	Andrena sp.	Disk	Low	Radial	Yes	Flower
2016	81	3/22/2016	CuB2 Control	Cistus salviifolius	Andrena sp.	Disk	Low	Radial	Yes	Flower
2016	81	3/22/2016	CuB2 Control	Cistus salviifolius	Andrena sp.	Disk	Low	Radial	Yes	Flower
2016	81	3/22/2016	CuB2 Control	Cistus salviifolius	Andrena sp.	Disk	Low	Radial	Yes	Flower
2016	81	3/22/2016	CuB2 Control	Cistus salviifolius	Halictus sp.	Disk	Low	Radial	Yes	Flower
2016	81	3/22/2016	CuB2 Control	Cistus salviifolius	Halictus sp.	Disk	Low	Radial	Yes	Flower
2016	81	3/22/2016	CuB2 Control	Cistus salviifolius	Halictus sp.	Disk	Low	Radial	Yes	Flower
2016	81	3/22/2016	CuB2 Control	Cistus salviifolius	Halictus sp.	Disk	Low	Radial	Yes	Flower
2016	81	3/22/2016	CuB2 Control	Cistus salviifolius	Halictus sp.	Disk	Low	Radial	Yes	Flower
2016	81	3/22/2016	CuB2 Control	Cistus salviifolius	Halictus sp.	Disk	Low	Radial	Yes	Flower
2016	81	3/22/2016	CuB2 Control	Cistus salviifolius	Halictus sp.	Disk	Low	Radial	Yes	Flower
2016	81	3/22/2016	CuB2 Control	Cistus salviifolius	Halictus sp.	Disk	Low	Radial	Yes	Flower
2016	81	3/22/2016	CuB2 Control	Cistus salviifolius	Halictus sp.	Disk	Low	Radial	Yes	Flower
2016	81	3/22/2016	CuB2 Control	Cistus salviifolius	Halictus sp.	Disk	Low	Radial	Yes	Flower
2016	81	3/22/2016	CuB2 Control	Cistus salviifolius	Halictus sp.	Disk	Low	Radial	Yes	Flower
2016	81	3/22/2016	CuB2 Control	Cistus salviifolius	Halictus sp.	Disk	Low	Radial	Yes	Flower
2016	81	3/22/2016	CuB2 Control	Cistus salviifolius	Halictus sp.	Disk	Low	Radial	Yes	Flower
2016	81	3/22/2016	CuB2 Control	Cistus salviifolius	Halictus sp.	Disk	Low	Radial	Yes	Flower
2016	81	3/22/2016	CuB2 Control	Cistus salviifolius	Halictus sp.	Disk	Low	Radial	Yes	Flower
2016	81	3/22/2016	CuB2 Control	Cistus salviifolius	Halictus sp.	Disk	Low	Radial	Yes	Flower
2016	81	3/22/2016	CuB2 Control	Cistus salviifolius	Chelostoma sp.	Disk	Low	Radial	Yes	Flower
2016	81	3/22/2016	CuB2 Wild	Cistus salviifolius	Halictus sp.	Disk	Low	Radial	Yes	Flower
2016	81	3/22/2016	CuB2 Wild	Cistus salviifolius	Halictus sp.	Disk	Low	Radial	Yes	Flower
2016	81	3/22/2016	CuB2 Wild	Cistus salviifolius	Halictus sp.	Disk	Low	Radial	Yes	Flower
2016	81	3/22/2016	CuB2 Wild	Cistus salviifolius	Halictus sp.	Disk	Low	Radial	Yes	Flower
2016	81	3/22/2016	CuB2 Wild	Cistus salviifolius	Halictus sp.	Disk	Low	Radial	Yes	Flower
2016	81	3/22/2016	CuB2 Wild	Cistus salviifolius	Halictus sp.	Disk	Low	Radial	Yes	Flower
2016	81	3/22/2016	CuB2 Wild	Cistus salviifolius	Halictus sp.	Disk	Low	Radial	Yes	Flower
2016	81	3/22/2016	CuB2 Wild	Cistus salviifolius	Halictus sp.	Disk	Low	Radial	Yes	Flower
2016	81	3/22/2016	CuB2 Wild	Cistus salviifolius	Halictus sp.	Disk	Low	Radial	Yes	Flower
2016	81	3/22/2016	CuB2 Wild	Cistus salviifolius	Halictus sp.	Disk	Low	Radial	Yes	Flower
2016	81	3/22/2016	CuB2 Wild	Cistus salviifolius	Halictus sp.	Disk	Low	Radial	Yes	Flower
2016	81	3/22/2016	CuB2 Wild	Cistus salviifolius	Halictus sp.	Disk	Low	Radial	Yes	Flower
2016	81	3/22/2016	CuB2 Wild	Cistus salviifolius	Halictus sp.	Disk	Low	Radial	Yes	Flower
2016	81	3/22/2016	CuB2 Wild	Cistus salviifolius	Halictus sp.	Disk	Low	Radial	Yes	Flower
2016	81	3/22/2016	CuB2 Wild	Cistus salviifolius	Halictus sp.	Disk	Low	Radial	Yes	Flower
2016	81	3/22/2016	CuB2 Wild	Cistus salviifolius	Halictus sp.	Disk	Low	Radial	Yes	Flower
2016	81	3/22/2016	CuB2 Wild	Cistus salviifolius	Chelostoma sp.	Disk	Low	Radial	Yes	Flower
2016	81	3/22/2016	CuB2 Wild	Cistus salviifolius	Chelostoma sp.	Disk	Low	Radial	Yes	Flower
2016	81	3/22/2016	CuB2 Wild	Cistus salviifolius	Chelostoma sp.	Disk	Low	Radial	Yes	Flower
2016	81	3/22/2016	CuB2 Wild	Cistus salviifolius	Apis mellifera	Disk	Low	Radial	Yes	Flower
2016	81	3/22/2016	CuB2 Wild	Cistus salviifolius	Apis mellifera	Disk	Low	Radial	Yes	Flower
2016	81	3/22/2016	CuB2 Wild	Cistus salviifolius	Apis mellifera	Disk	Low	Radial	Yes	Flower
2016	81	3/22/2016	CuB2 Wild	Cistus salviifolius	Apis mellifera	Disk	Low	Radial	Yes	Flower
2016	81	3/22/2016	ShB1 Wild	Cistus creticus	Apis mellifera	Disk	Low	Radial	Yes	Flower
2016	81	3/22/2016	ShB1 Wild	Hirschfeldia incana	Apis mellifera	Disk-tube	Medium	Radial	Yes	Flower
2016	81	3/22/2016	ShB1 Wild	Hirschfeldia incana	Chelostoma sp.	Disk-tube	Medium	Radial	Yes	Flower
2016	81	3/22/2016	ShB1 Wild	Hirschfeldia incana	Chelostoma sp.	Disk-tube	Medium	Radial	Yes	Flower
2016	81	3/22/2016	ShB1 Wild	Hirschfeldia incana	Chelostoma sp.	Disk-tube	Medium	Radial	Yes	Flower
2016	81	3/22/2016	ShB1 Wild	Anthemis bornmuelleri	Andrena sp.	Head	Low	Radial	Yes	Flower
2016	82	3/23/2016	CuC1 Control	Oxalis pes-caprae	Apis mellifera	Bell	Medium	Radial	Partly	Flower
2016	82	3/23/2016	CuC1 Control	Oxalis pes-caprae	Apis mellifera	Bell	Medium	Radial	Partly	Flower
2016	82	3/23/2016	CuC1 Control	Oxalis pes-caprae	Halictus sp.	Bell	Medium	Radial	Partly	Flower
2016	82	3/23/2016	CuC1 Control	Oxalis pes-caprae	Halictus sp.	Bell	Medium	Radial	Partly	Flower
2016	82	3/23/2016	CuC1	Sinapis alba	Halictus sp.	Disk-tube	Medium	Radial	Yes	Flower
2016	82	3/23/2016	CuC1	Sinapis alba	Halictus sp.	Disk-tube	Medium	Radial	Yes	Flower
2016	82	3/23/2016	CuC1	Chrysanthemum coronarium	Chelostoma sp.	Head	Low	Radial	No	Head
2016	82	3/23/2016	CuC1	Chrysanthemum coronarium	Chelostoma sp.	Head	Low	Radial	No	Head
2016	82	3/23/2016	CuC1	Cistus salviifolius	Halictus sp.	Disk	Low	Radial	Yes	Flower
2016	82	3/23/2016	CuC1	Cistus salviifolius	Halictus sp.	Disk	Low	Radial	Yes	Flower
2016	82	3/23/2016	CuC1	Cistus salviifolius	Halictus sp.	Disk	Low	Radial	Yes	Flower
2016	82	3/23/2016	CuC1	Cistus salviifolius	Halictus sp.	Disk	Low	Radial	Yes	Flower
2016	82	3/23/2016	CuC1	Cistus salviifolius	Halictus sp.	Disk	Low	Radial	Yes	Flower
2016	82	3/23/2016	CuC1	Cistus salviifolius	Halictus sp.	Disk	Low	Radial	Yes	Flower
2016	82	3/23/2016	CuC1	Cistus salviifolius	Halictus sp.	Disk	Low	Radial	Yes	Flower
2016	82	3/23/2016	CuC1	Cistus salviifolius	Halictus sp.	Disk	Low	Radial	Yes	Flower
2016	82	3/23/2016	CuC1	Cistus salviifolius	Halictus sp.	Disk	Low	Radial	Yes	Flower
2016	82	3/23/2016	CuC1	Cistus salviifolius	Halictus sp.	Disk	Low	Radial	Yes	Flower
2016	82	3/23/2016	CuC1	Cistus salviifolius	Halictus sp.	Disk	Low	Radial	Yes	Flower
2016	82	3/23/2016	CuC1	Cistus salviifolius	Halictus sp.	Disk	Low	Radial	Yes	Flower
2016	82	3/23/2016	CuC1	Cistus salviifolius	Halictus sp.	Disk	Low	Radial	Yes	Flower
2016	82	3/23/2016	CuC1	Cistus salviifolius	Halictus sp.	Disk	Low	Radial	Yes	Flower
2016	82	3/23/2016	CuC1 Wild	Cistus salviifolius	Halictus sp.	Disk	Low	Radial	Yes	Flower
2016	82	3/23/2016	CuC1 Wild	Cistus salviifolius	Halictus sp.	Disk	Low	Radial	Yes	Flower
2016	82	3/23/2016	CuC1 Control	Hirschfeldia incana	Halictus sp.	Disk-tube	Medium	Radial	Yes	Flower
2016	82	3/23/2016	CuC1 Control	Anthriscus lamprocarpus	Halictus sp.	Disk	Low	Radial	Yes	Head
2016	82	3/23/2016	CuC1 Control	Anthriscus lamprocarpus	Halictus sp.	Disk	Low	Radial	Yes	Head
2016	82	3/23/2016	CuC1 Control	Anthriscus lamprocarpus	Hylaeus sp.	Disk	Low	Radial	Yes	Head
2016	82	3/23/2016	CuC1 Control	Anthriscus lamprocarpus	Hylaeus sp.	Disk	Low	Radial	Yes	Head
2016	82	3/23/2016	CuC1 Control	Anthriscus lamprocarpus	Hylaeus sp.	Disk	Low	Radial	Yes	Head
2016	82	3/23/2016	CuC1 Control	Anthriscus lamprocarpus	Hylaeus sp.	Disk	Low	Radial	Yes	Head
2016	82	3/23/2016	CuC1 Control	Anthriscus lamprocarpus	Hylaeus sp.	Disk	Low	Radial	Yes	Head
2016	82	3/23/2016	CuC1 Control	Anthriscus lamprocarpus	Hylaeus sp.	Disk	Low	Radial	Yes	Head
2016	82	3/23/2016	CuC1 Control	Anthriscus lamprocarpus	Hylaeus sp.	Disk	Low	Radial	Yes	Head
2016	82	3/23/2016	CuC1 Control	Anthriscus lamprocarpus	Hylaeus sp.	Disk	Low	Radial	Yes	Head
2016	82	3/23/2016	CuC1 Control	Anthriscus lamprocarpus	Hylaeus sp.	Disk	Low	Radial	Yes	Head
2016	82	3/23/2016	CuC1 Control	Anthriscus lamprocarpus	Hylaeus sp.	Disk	Low	Radial	Yes	Head
2016	82	3/23/2016	CuC1 Control	Prasium majus	Halictus sp.	Gullet	Medium	Bilateral	No	Flower
2016	82	3/23/2016	CuC1 Wild	Calicotome villosa	Halictus sp.	Flag	High	Bilateral	Yes	Flower
2016	88	3/29/2016	ShC3	Sinapis alba	Andrena sp.	Disk-tube	Medium	Radial	Yes	Flower
2016	88	3/29/2016	ShC3	Sinapis alba	Andrena sp.	Disk-tube	Medium	Radial	Yes	Flower
2016	88	3/29/2016	ShC3	Sinapis alba	Andrena sp.	Disk-tube	Medium	Radial	Yes	Flower
2016	88	3/29/2016	ShC3 Control	Cistus salviifolius	Apis mellifera	Disk	Low	Radial	Yes	Flower
2016	88	3/29/2016	ShC3 Control	Cistus salviifolius	Apis mellifera	Disk	Low	Radial	Yes	Flower
2016	88	3/29/2016	ShC3 Wild	Cistus salviifolius	Apis mellifera	Disk	Low	Radial	Yes	Flower
2016	88	3/29/2016	ShC3 Wild	Cistus salviifolius	Apis mellifera	Disk	Low	Radial	Yes	Flower
2016	88	3/29/2016	ShC3 Wild	Cistus salviifolius	Apis mellifera	Disk	Low	Radial	Yes	Flower
2016	88	3/29/2016	ShC3 Wild	Cistus salviifolius	Apis mellifera	Disk	Low	Radial	Yes	Flower
2016	88	3/29/2016	ShC3 Wild	Cistus salviifolius	Apis mellifera	Disk	Low	Radial	Yes	Flower
2016	88	3/29/2016	ShC3 Wild	Cistus salviifolius	Apis mellifera	Disk	Low	Radial	Yes	Flower
2016	88	3/29/2016	ShC3 Wild	Cistus salviifolius	Apis mellifera	Disk	Low	Radial	Yes	Flower
2016	88	3/29/2016	ShC3 Wild	Cistus salviifolius	Apis mellifera	Disk	Low	Radial	Yes	Flower
2016	88	3/29/2016	ShC3 Wild	Cistus salviifolius	Apis mellifera	Disk	Low	Radial	Yes	Flower
2016	88	3/29/2016	ShC3 Wild	Cistus salviifolius	Apis mellifera	Disk	Low	Radial	Yes	Flower
2016	88	3/29/2016	ShC3 Wild	Cistus salviifolius	Apis mellifera	Disk	Low	Radial	Yes	Flower
2016	88	3/29/2016	ShC3 Wild	Cistus salviifolius	Apis mellifera	Disk	Low	Radial	Yes	Flower
2016	88	3/29/2016	ShC3 Wild	Cistus salviifolius	Apis mellifera	Disk	Low	Radial	Yes	Flower
2016	88	3/29/2016	ShC3 Wild	Cistus salviifolius	Apis mellifera	Disk	Low	Radial	Yes	Flower
2016	88	3/29/2016	ShC3 Wild	Cistus salviifolius	Apis mellifera	Disk	Low	Radial	Yes	Flower
2016	88	3/29/2016	ShC3 Wild	Cistus salviifolius	Apis mellifera	Disk	Low	Radial	Yes	Flower
2016	88	3/29/2016	ShC3 Wild	Cistus salviifolius	Apis mellifera	Disk	Low	Radial	Yes	Flower
2016	88	3/29/2016	ShC3 Wild	Cistus salviifolius	Apis mellifera	Disk	Low	Radial	Yes	Flower
2016	88	3/29/2016	ShC3 Wild	Cistus salviifolius	Apis mellifera	Disk	Low	Radial	Yes	Flower
2016	88	3/29/2016	ShC3 Wild	Cistus salviifolius	Apis mellifera	Disk	Low	Radial	Yes	Flower
2016	88	3/29/2016	ShC3 Wild	Cistus salviifolius	Apis mellifera	Disk	Low	Radial	Yes	Flower
2016	88	3/29/2016	ShC3 Wild	Cistus salviifolius	Apis mellifera	Disk	Low	Radial	Yes	Flower
2016	88	3/29/2016	ShC3 Wild	Cistus salviifolius	Apis mellifera	Disk	Low	Radial	Yes	Flower
2016	88	3/29/2016	ShC3 Wild	Cistus salviifolius	Apis mellifera	Disk	Low	Radial	Yes	Flower
2016	88	3/29/2016	ShC3 Wild	Cistus salviifolius	Apis mellifera	Disk	Low	Radial	Yes	Flower
2016	88	3/29/2016	CuB1 Control	Cistus salviifolius	Apis mellifera	Disk	Low	Radial	Yes	Flower
2016	88	3/29/2016	CuB1 Control	Cistus salviifolius	Apis mellifera	Disk	Low	Radial	Yes	Flower
2016	88	3/29/2016	CuB1 Control	Cistus salviifolius	Apis mellifera	Disk	Low	Radial	Yes	Flower
2016	88	3/29/2016	CuB1 Control	Cistus salviifolius	Apis mellifera	Disk	Low	Radial	Yes	Flower
2016	88	3/29/2016	CuB1 Control	Cistus salviifolius	Apis mellifera	Disk	Low	Radial	Yes	Flower
2016	88	3/29/2016	CuB1 Control	Cistus salviifolius	Apis mellifera	Disk	Low	Radial	Yes	Flower
2016	88	3/29/2016	CuB1 Control	Cistus salviifolius	Apis mellifera	Disk	Low	Radial	Yes	Flower
2016	88	3/29/2016	CuB1 Control	Cistus salviifolius	Apis mellifera	Disk	Low	Radial	Yes	Flower
2016	88	3/29/2016	CuB1 Control	Cistus salviifolius	Apis mellifera	Disk	Low	Radial	Yes	Flower
2016	88	3/29/2016	CuB1 Control	Cistus salviifolius	Apis mellifera	Disk	Low	Radial	Yes	Flower
2016	88	3/29/2016	CuB1 Wild	Cistus salviifolius	Apis mellifera	Disk	Low	Radial	Yes	Flower
2016	88	3/29/2016	CuB1 Wild	Cistus salviifolius	Apis mellifera	Disk	Low	Radial	Yes	Flower
2016	88	3/29/2016	CuB1 Wild	Cistus salviifolius	Apis mellifera	Disk	Low	Radial	Yes	Flower
2016	88	3/29/2016	CuB1 Wild	Cistus salviifolius	Apis mellifera	Disk	Low	Radial	Yes	Flower
2016	88	3/29/2016	CuB1 Wild	Cistus salviifolius	Apis mellifera	Disk	Low	Radial	Yes	Flower
2016	88	3/29/2016	CuB1 Wild	Cistus salviifolius	Apis mellifera	Disk	Low	Radial	Yes	Flower
2016	88	3/29/2016	CuB1 Wild	Cistus salviifolius	Apis mellifera	Disk	Low	Radial	Yes	Flower
2016	88	3/29/2016	CuB1 Wild	Cistus salviifolius	Apis mellifera	Disk	Low	Radial	Yes	Flower
2016	88	3/29/2016	CuB1 Wild	Cistus salviifolius	Apis mellifera	Disk	Low	Radial	Yes	Flower
2016	88	3/29/2016	CuB1 Wild	Cistus salviifolius	Apis mellifera	Disk	Low	Radial	Yes	Flower
2016	88	3/29/2016	CuB1 Wild	Cistus salviifolius	Apis mellifera	Disk	Low	Radial	Yes	Flower
2016	88	3/29/2016	CuB1 Wild	Cistus salviifolius	Apis mellifera	Disk	Low	Radial	Yes	Flower
2016	88	3/29/2016	CuB1 Wild	Cistus salviifolius	Apis mellifera	Disk	Low	Radial	Yes	Flower
2016	88	3/29/2016	CuB1 Wild	Cistus salviifolius	Apis mellifera	Disk	Low	Radial	Yes	Flower
2016	88	3/29/2016	ShC3	Hirschfeldia incana	Apis mellifera	Disk-tube	Medium	Radial	Yes	Flower
2016	88	3/29/2016	ShC3	Hirschfeldia incana	Apis mellifera	Disk-tube	Medium	Radial	Yes	Flower
2016	88	3/29/2016	ShC3	Hirschfeldia incana	Apis mellifera	Disk-tube	Medium	Radial	Yes	Flower
2016	88	3/29/2016	ShC3	Hirschfeldia incana	Apis mellifera	Disk-tube	Medium	Radial	Yes	Flower
2016	88	3/29/2016	ShC3	Hirschfeldia incana	Apis mellifera	Disk-tube	Medium	Radial	Yes	Flower
2016	88	3/29/2016	ShC3	Hirschfeldia incana	Apis mellifera	Disk-tube	Medium	Radial	Yes	Flower
2016	88	3/29/2016	ShC3	Hirschfeldia incana	Apis mellifera	Disk-tube	Medium	Radial	Yes	Flower
2016	88	3/29/2016	ShC3	Hirschfeldia incana	Apis mellifera	Disk-tube	Medium	Radial	Yes	Flower
2016	88	3/29/2016	ShC3	Hirschfeldia incana	Apis mellifera	Disk-tube	Medium	Radial	Yes	Flower
2016	88	3/29/2016	ShC3	Hirschfeldia incana	Apis mellifera	Disk-tube	Medium	Radial	Yes	Flower
2016	88	3/29/2016	ShC3	Hirschfeldia incana	Apis mellifera	Disk-tube	Medium	Radial	Yes	Flower
2016	88	3/29/2016	ShC3	Hirschfeldia incana	Apis mellifera	Disk-tube	Medium	Radial	Yes	Flower
2016	88	3/29/2016	ShC3	Hirschfeldia incana	Apis mellifera	Disk-tube	Medium	Radial	Yes	Flower
2016	88	3/29/2016	ShC3	Hirschfeldia incana	Apis mellifera	Disk-tube	Medium	Radial	Yes	Flower
2016	88	3/29/2016	ShC3	Hirschfeldia incana	Apis mellifera	Disk-tube	Medium	Radial	Yes	Flower
2016	88	3/29/2016	ShC3	Hirschfeldia incana	Apis mellifera	Disk-tube	Medium	Radial	Yes	Flower
2016	88	3/29/2016	ShC3	Hirschfeldia incana	Apis mellifera	Disk-tube	Medium	Radial	Yes	Flower
2016	88	3/29/2016	ShC3	Hirschfeldia incana	Apis mellifera	Disk-tube	Medium	Radial	Yes	Flower
2016	88	3/29/2016	ShC3	Hirschfeldia incana	Apis mellifera	Disk-tube	Medium	Radial	Yes	Flower
2016	88	3/29/2016	ShC3	Hirschfeldia incana	Apis mellifera	Disk-tube	Medium	Radial	Yes	Flower
2016	88	3/29/2016	ShC3	Hirschfeldia incana	Apis mellifera	Disk-tube	Medium	Radial	Yes	Flower
2016	88	3/29/2016	ShC3	Hirschfeldia incana	Apis mellifera	Disk-tube	Medium	Radial	Yes	Flower
2016	88	3/29/2016	ShC3	Hirschfeldia incana	Apis mellifera	Disk-tube	Medium	Radial	Yes	Flower
2016	88	3/29/2016	ShC3	Hirschfeldia incana	Apis mellifera	Disk-tube	Medium	Radial	Yes	Flower
2016	88	3/29/2016	ShC3	Hirschfeldia incana	Apis mellifera	Disk-tube	Medium	Radial	Yes	Flower
2016	88	3/29/2016	ShC3	Hirschfeldia incana	Apis mellifera	Disk-tube	Medium	Radial	Yes	Flower
2016	88	3/29/2016	ShC3	Hirschfeldia incana	Apis mellifera	Disk-tube	Medium	Radial	Yes	Flower
2016	88	3/29/2016	ShC3	Hirschfeldia incana	Apis mellifera	Disk-tube	Medium	Radial	Yes	Flower
2016	88	3/29/2016	ShC3	Hirschfeldia incana	Apis mellifera	Disk-tube	Medium	Radial	Yes	Flower
2016	88	3/29/2016	ShC3	Hirschfeldia incana	Apis mellifera	Disk-tube	Medium	Radial	Yes	Flower
2016	88	3/29/2016	ShC3	Hirschfeldia incana	Apis mellifera	Disk-tube	Medium	Radial	Yes	Flower
2016	88	3/29/2016	ShC3	Hirschfeldia incana	Apis mellifera	Disk-tube	Medium	Radial	Yes	Flower
2016	88	3/29/2016	ShC3	Hirschfeldia incana	Apis mellifera	Disk-tube	Medium	Radial	Yes	Flower
2016	88	3/29/2016	ShC3	Hirschfeldia incana	Apis mellifera	Disk-tube	Medium	Radial	Yes	Flower
2016	88	3/29/2016	ShC3	Hirschfeldia incana	Apis mellifera	Disk-tube	Medium	Radial	Yes	Flower
2016	88	3/29/2016	ShC3	Hirschfeldia incana	Apis mellifera	Disk-tube	Medium	Radial	Yes	Flower
2016	88	3/29/2016	ShC3	Hirschfeldia incana	Apis mellifera	Disk-tube	Medium	Radial	Yes	Flower
2016	88	3/29/2016	ShC3	Hirschfeldia incana	Apis mellifera	Disk-tube	Medium	Radial	Yes	Flower
2016	88	3/29/2016	ShC3	Hirschfeldia incana	Apis mellifera	Disk-tube	Medium	Radial	Yes	Flower
2016	88	3/29/2016	ShC3	Hirschfeldia incana	Apis mellifera	Disk-tube	Medium	Radial	Yes	Flower
2016	88	3/29/2016	ShC3	Hirschfeldia incana	Apis mellifera	Disk-tube	Medium	Radial	Yes	Flower
2016	88	3/29/2016	ShC3	Hirschfeldia incana	Apis mellifera	Disk-tube	Medium	Radial	Yes	Flower
2016	88	3/29/2016	ShC3 Wild	Salvia fruticosa	Apis mellifera	Gullet	Medium	Bilateral	No	Flower
2016	88	3/29/2016	ShC3 Wild	Salvia fruticosa	Apis mellifera	Gullet	Medium	Bilateral	No	Flower
2016	88	3/29/2016	ShC3 Wild	Salvia fruticosa	Apis mellifera	Gullet	Medium	Bilateral	No	Flower
2016	88	3/29/2016	ShC3 Wild	Salvia fruticosa	Apis mellifera	Gullet	Medium	Bilateral	No	Flower
2016	88	3/29/2016	ShC3 Wild	Salvia fruticosa	Apis mellifera	Gullet	Medium	Bilateral	No	Flower
2016	88	3/29/2016	ShC3 Wild	Salvia fruticosa	Apis mellifera	Gullet	Medium	Bilateral	No	Flower
2016	88	3/29/2016	ShC3 Wild	Salvia fruticosa	Apis mellifera	Gullet	Medium	Bilateral	No	Flower
2016	88	3/29/2016	ShC3 Wild	Salvia fruticosa	Apis mellifera	Gullet	Medium	Bilateral	No	Flower
2016	88	3/29/2016	ShC3 Wild	Salvia fruticosa	Apis mellifera	Gullet	Medium	Bilateral	No	Flower
2016	88	3/29/2016	CuB1	Ornithogalum narbonense	Andrena sp.	Disk-tube	Medium	Radial	Yes	Flower
2016	88	3/29/2016	CuB1	Ornithogalum narbonense	Andrena sp.	Disk-tube	Medium	Radial	Yes	Flower
2016	88	3/29/2016	CuB1	Campanula rapunculus	Chelostoma sp.	Bell	High	Radial	Partly	Flower
2016	88	3/29/2016	CuB1	Campanula rapunculus	Chelostoma sp.	Bell	High	Radial	Partly	Flower
2016	88	3/29/2016	CuB1	Campanula rapunculus	Chelostoma sp.	Bell	High	Radial	Partly	Flower
2016	88	3/29/2016	CuB1	Conium maculatum	Hylaeus sp.	Disk	Low	Radial	Yes	Raceme
2016	88	3/29/2016	CuB1	Conium maculatum	Hylaeus sp.	Disk	Low	Radial	Yes	Raceme
2016	88	3/29/2016	CuB1	Conium maculatum	Hylaeus sp.	Disk	Low	Radial	Yes	Raceme
2016	88	3/29/2016	CuB1	Conium maculatum	Hylaeus sp.	Disk	Low	Radial	Yes	Raceme
2016	88	3/29/2016	CuB1	Conium maculatum	Hylaeus sp.	Disk	Low	Radial	Yes	Raceme
2016	89	3/30/2016	CuC4	Cistus salviifolius	Halictus sp.	Disk	Low	Radial	Yes	Flower
2016	89	3/30/2016	CuC4	Cistus salviifolius	Halictus sp.	Disk	Low	Radial	Yes	Flower
2016	89	3/30/2016	CuC4	Cistus salviifolius	Apis mellifera	Disk	Low	Radial	Yes	Flower
2016	89	3/30/2016	CuC4	Cistus salviifolius	Apis mellifera	Disk	Low	Radial	Yes	Flower
2016	89	3/30/2016	CuC4	Cistus salviifolius	Apis mellifera	Disk	Low	Radial	Yes	Flower
2016	89	3/30/2016	CuC4	Cistus salviifolius	Apis mellifera	Disk	Low	Radial	Yes	Flower
2016	89	3/30/2016	CuC4	Cistus salviifolius	Apis mellifera	Disk	Low	Radial	Yes	Flower
2016	89	3/30/2016	CuC4	Cistus salviifolius	Apis mellifera	Disk	Low	Radial	Yes	Flower
2016	89	3/30/2016	CuC4	Cistus salviifolius	Apis mellifera	Disk	Low	Radial	Yes	Flower
2016	89	3/30/2016	CuC4	Cistus salviifolius	Apis mellifera	Disk	Low	Radial	Yes	Flower
2016	89	3/30/2016	CuC4	Cistus salviifolius	Apis mellifera	Disk	Low	Radial	Yes	Flower
2016	89	3/30/2016	CuC4	Cistus salviifolius	Apis mellifera	Disk	Low	Radial	Yes	Flower
2016	89	3/30/2016	CuC4	Cistus salviifolius	Apis mellifera	Disk	Low	Radial	Yes	Flower
2016	89	3/30/2016	CuC4	Cistus salviifolius	Apis mellifera	Disk	Low	Radial	Yes	Flower
2016	89	3/30/2016	CuC4	Cistus salviifolius	Apis mellifera	Disk	Low	Radial	Yes	Flower
2016	89	3/30/2016	CuC4	Cistus salviifolius	Apis mellifera	Disk	Low	Radial	Yes	Flower
2016	89	3/30/2016	CuC4	Cistus salviifolius	Apis mellifera	Disk	Low	Radial	Yes	Flower
2016	89	3/30/2016	CuC4	Cistus salviifolius	Apis mellifera	Disk	Low	Radial	Yes	Flower
2016	89	3/30/2016	CuC4	Cistus salviifolius	Apis mellifera	Disk	Low	Radial	Yes	Flower
2016	89	3/30/2016	CuC4	Cistus salviifolius	Apis mellifera	Disk	Low	Radial	Yes	Flower
2016	89	3/30/2016	CuC4	Cistus salviifolius	Apis mellifera	Disk	Low	Radial	Yes	Flower
2016	89	3/30/2016	CuC4	Cistus salviifolius	Apis mellifera	Disk	Low	Radial	Yes	Flower
2016	89	3/30/2016	CuC4	Cistus salviifolius	Apis mellifera	Disk	Low	Radial	Yes	Flower
2016	89	3/30/2016	CuC4	Cistus salviifolius	Apis mellifera	Disk	Low	Radial	Yes	Flower
2016	89	3/30/2016	CuC4	Cistus salviifolius	Apis mellifera	Disk	Low	Radial	Yes	Flower
[truncated: 289 more rows]
